# Supplementary material for: The liver proteome in a mouse model for Ascaris suum resistance and susceptibility: evidence for an altered innate immune response
Source: Parasit Vectors. 2019 Aug 14;12:402. doi: 10.1186/s13071-019-3655-9 (PMC6693097; doi:10.1186/s13071-019-3655-9)
Supplement: Supplementary file 1 — Additional file 1: Table S1. ANOVA statistics (P- and q-values) for all proteins (Benjamini-Hochberg FDR < 0.05. Table S2. All proteins involved in the assembly of the heatmap. Table S3. Enriched GO, KEGG and protein family terms from heatmap clusters. [file 13071_2019_3655_MOESM1_ESM.xlsx]

## Sheet: ANOVA all proteins
Additional file 1: Table S1. Multivariate analysis (ANOVA) of all identified proteins from the left lobes of the livers from Ascaris infected and noninfected CBA/Ca and C57BL/6J mice. In total 710 proteins were deemed to be statistically significantly differentially abundant (Benjamini-Hochberg FDR <0.05). ANOVA statistics (p- and q- values) for all proteins. Degree of Freedom (3) and F values fo…
			ANOVA Statistics					log2 transformed LFQ Intensity Values																Gene Ontology, Kegg, Protein Family						Protein/Mass Spectrometry Characteristics
Majority protein IDs	Protein names	Gene names	ANOVA p value	ANOVA q-value	ANOVA Significant	DF	F-value	C57_Cont1	C57_Cont2	C57_Cont3	C57_Cont4	C57_inf1	C57_inf2	C57_inf3	C57_inf4	CBA_cont1	CBA_cont2	CBA_cont3	CBA_cont4	CBA_inf1	CBA_inf2	CBA_inf3	CBA_inf4	GOBP name	GOMF name	GOCC name	KEGG name	Pfam	Interpro name	Peptides	Razor + unique peptides	Sequence coverage [%]	Mol. weight [kDa]	Q-value	Score	Intensity	MS/MS count
A0JNU3	60 kDa lysophospholipase;L-asparaginase;Platelet-activating factor acetylhydrolase	Aspg	0.000307107	0.0024298	+	3	16.706	28.9258	29.2565	29.0166	28.8494	28.4657	27.825	27.3967	26.9754	29.5372	29.1645	29.0352	29.1189	29.3151	29.0695	29.0211	29.0083	amine metabolic process;asparagine metabolic process;aspartate family amino acid metabolic process;carboxylic acid metabolic process;catabolic process;cellular amine metabolic process;cellular amino acid metabolic process;cellular ketone metabolic process;cellular lipid metabolic process;cellular metabolic process;cellular nitrogen compound metabolic process;cellular process;lipid catabolic proce…	1-alkyl-2-acetylglycerophosphocholine esterase activity;asparaginase activity;carboxylic ester hydrolase activity;catalytic activity;hydrolase activity;hydrolase activity, acting on carbon-nitrogen (but not peptide) bonds;hydrolase activity, acting on carbon-nitrogen (but not peptide) bonds, in linear amides;hydrolase activity, acting on ester bonds;lipase activity;lysophospholipase activity;phos…			Ank_2;Asparaginase	Ankyrin_rpt;Ankyrin_rpt-contain_dom;AsnASEI;Asparaginase/glutaminase;Asparaginase/glutaminase_AS2;L-asparaginase_C;L-asparaginase_N	21	21	47.9	60.594	0	224.52	6038200000	130
A2ADY9	Protein DDI1 homolog 2	Ddi2	0.0018255	0.00893282	+	3	10.5738	29.0055	29.1789	29.3807	29.3673	29.21	29.2243	29.4564	29.3136	28.7066	28.5728	28.9295	28.6043	28.8559	29.3061	29.0026	28.9333		aspartic-type endopeptidase activity;aspartic-type peptidase activity;catalytic activity;endopeptidase activity;hydrolase activity;peptidase activity;peptidase activity, acting on L-amino acid peptides			Asp_protease;ubiquitin	Peptidase_aspartic_DDI1-type;Peptidase_aspartic_dom;Ubiquitin-like;Ubiquitin-rel_dom	18	18	57.4	44.59	0	138.62	5818200000	98
A2AJL3	FGGY carbohydrate kinase domain-containing protein	Fggy	0.000191872	0.00163052	+	3	7.54799	30.1177	30.033	29.7042	29.8543	29.4582	29.4939	29.5502	29.5021	29.9217	29.9408	29.8675	30.0366	30.021	29.9758	29.9302	29.5306	anatomical structure homeostasis;biological regulation;carbohydrate metabolic process;carbohydrate phosphorylation;cellular carbohydrate metabolic process;cellular homeostasis;cellular metabolic process;cellular process;homeostatic process;metabolic process;neuron homeostasis;phosphate-containing compound metabolic process;phosphorus metabolic process;phosphorylation;primary metabolic process;reg…	catalytic activity;kinase activity;phosphotransferase activity, alcohol group as acceptor;transferase activity;transferase activity, transferring phosphorus-containing groups	cell part;cytoplasm;intracellular part		FGGY_C;FGGY_N	Carb_kinase_FGGY;Carb_kinase_FGGY_C;Carb_kinase_FGGY_N;Carb_kinase_FGGY-rel	22	22	59.4	60.336	0	150.98	10955000000	208
A2ATU0	Probable 2-oxoglutarate dehydrogenase E1 component DHKTD1, mitochondrial	Dhtkd1	7.40872e-10	1.91238e-07	+	3	204.28	29.2356	30.2276	29.9004	29.65	30.6679	30.5215	30.756	30.912	33.3344	33.3318	33.2778	33.2727	33.4004	33.1583	33.0692	32.9087	acetyl-CoA catabolic process;acetyl-CoA metabolic process;alcohol catabolic process;alcohol metabolic process;carbohydrate catabolic process;carbohydrate metabolic process;catabolic process;cell differentiation;cellular carbohydrate catabolic process;cellular carbohydrate metabolic process;cellular catabolic process;cellular developmental process;cellular metabolic process;cellular process;coenzy…	binding;catalytic activity;coenzyme binding;cofactor binding;oxidoreductase activity;oxidoreductase activity, acting on the aldehyde or oxo group of donors;oxidoreductase activity, acting on the aldehyde or oxo group of donors, disulfide as acceptor;oxoglutarate dehydrogenase (succinyl-transferring) activity;thiamine pyrophosphate binding;vitamin binding	cell part;cytoplasmic part;intracellular membrane-bounded organelle;intracellular organelle;intracellular part;macromolecular complex;membrane-bounded organelle;mitochondrion;organelle;oxoglutarate dehydrogenase complex;protein complex		E1_dh;Transket_pyr	2oxoglutarate_DH_E1;DH_E1;THDP-binding;Transketolase-like_Pyr-bd	45	45	66.6	102.79	0	323.31	70723000000	478
A3KMP2	Tetratricopeptide repeat protein 38	Ttc38	4.16095e-05	0.000543821	+	3	27.5222	31.0728	31.2081	30.9969	30.9873	30.9626	31.1924	31.033	30.9185	30.6006	30.6028	30.643	30.7338	30.6235	30.695	30.5346	30.5068			extracellular membrane-bounded organelle;extracellular organelle;extracellular region part;extracellular vesicular exosome;membrane-bounded organelle;membrane-bounded vesicle;organelle;vesicle			TPR-like_helical_dom	27	27	70.3	52.223	0	288.73	21104000000	308
A6X935	Inter alpha-trypsin inhibitor, heavy chain 4	Itih4	8.02948e-05	0.000881962	+	3	20.0824	26.5275	28.5027	27.7033	28.7667	30.0729	30.6845	30.4235	30.2319	28.4016	29.1539	27.6636	28.77	31.2275	31.7441	30.9199	30.3776	acute inflammatory response;acute-phase response;amine metabolic process;aminoglycan metabolic process;carbohydrate metabolic process;defense response;glycosaminoglycan metabolic process;hyaluronan metabolic process;inflammatory response;macromolecule metabolic process;metabolic process;nitrogen compound metabolic process;polysaccharide metabolic process;primary metabolic process;response to chem…	endopeptidase inhibitor activity;endopeptidase regulator activity;enzyme inhibitor activity;enzyme regulator activity;peptidase inhibitor activity;peptidase regulator activity;serine-type endopeptidase inhibitor activity	blood microparticle;cell part;cytoplasm;extracellular membrane-bounded organelle;extracellular organelle;extracellular region part;extracellular vesicular exosome;intracellular part;membrane;membrane-bounded organelle;membrane-bounded vesicle;organelle;plasma membrane;vesicle		ITI_HC_C;VIT;VWA	ITI_HC_C;VIT;VWF_A	34	34	53.2	104.66	0	287.08	11919000000	224
B5X0G2	Major urinary protein 17	Mup17	2.04545e-06	5.86645e-05	+	3	39.9757	32.8593	32.4199	32.1703	32.0839	28.4836	29.821	29.9686	30.0914	32.9545	32.6091	32.6621	32.7009	32.4209	32.3483	32.5702	31.7279		binding;odorant binding;pheromone binding;transporter activity	extracellular region		Lipocalin	Calycin;Calycin-like;Lipocalin;Lipocalin_CS;Lipocln_cytosolic_FA-bd_dom;Maj_urinary	19	3	82.2	20.638	0	78.054	60674000000	84
E9PV24	Fibrinogen alpha chain;Fibrinopeptide A;Fibrinogen alpha chain	Fga	0.000480761	0.0033999	+	3	15.9545	31.4514	31.4069	31.7535	31.4589	32.088	32.0869	31.8209	31.935	31.5257	31.8996	31.7677	31.6032	32.1655	32.6398	32.2035	32.2234	antibacterial humoral response;antimicrobial humoral response;biological adhesion;biological regulation;blood coagulation;blood coagulation, common pathway;cell adhesion;cell-cell adhesion;cell-matrix adhesion;cell-substrate adhesion;cellular component assembly;cellular component assembly at cellular level;cellular component organization;cellular component organization at cellular level;cellular …	structural molecule activity	blood microparticle;cell cortex;cell part;cell surface;cytoplasmic membrane-bounded vesicle;cytoplasmic part;cytoplasmic vesicle;external side of plasma membrane;extracellular membrane-bounded organelle;extracellular organelle;extracellular region part;extracellular space;extracellular vesicular exosome;fibrinogen complex;intracellular membrane-bounded organelle;intracellular organelle;intracellu…	Complement and coagulation cascades	Fib_alpha;Fibrinogen_aC;Fibrinogen_C	Fibrinogen_a/b/g_C_1;Fibrinogen_a/b/g_C_2;Fibrinogen_a/b/g_C_dom;Fibrinogen_a/b/g_coil_dom;Fibrinogen_aC;Fibrinogen_CS	31	31	41.6	87.428	0	323.31	43544000000	358
E9Q4Z2	Acetyl-CoA carboxylase 2;Biotin carboxylase	Acacb	0.00333832	0.0141844	+	3	9.1265	26.5278	29.4076	26.4625	28.391	26.9814	25.5959	24.022	24.9191	29.0963	29.5257	28.7669	29.6724	29.0305	26.9858	28.5952	27.7579	acetyl-CoA metabolic process;biological regulation;biosynthetic process;carboxylic acid biosynthetic process;carboxylic acid metabolic process;cellular biosynthetic process;cellular component assembly;cellular component organization;cellular component organization or biogenesis;cellular ketone metabolic process;cellular lipid metabolic process;cellular metabolic process;cellular process;coenzyme …	acetyl-CoA carboxylase activity;adenyl nucleotide binding;adenyl ribonucleotide binding;ATP binding;binding;biotin binding;biotin carboxylase activity;carboxylic acid binding;catalytic activity;cation binding;CoA carboxylase activity;ion binding;ligase activity;ligase activity, forming carbon-carbon bonds;ligase activity, forming carbon-nitrogen bonds;metal ion binding;monocarboxylic acid binding…	cell part;cytoplasmic part;endomembrane system;intracellular membrane-bounded organelle;intracellular organelle;intracellular part;membrane;membrane-bounded organelle;mitochondrion;nucleus;organelle	Fatty acid biosynthesis;Insulin signaling pathway;Propanoate metabolism;Pyruvate metabolism	ACC_central;Biotin_carb_C;Biotin_lipoyl;Carboxyl_trans;CPSase_L_chain;CPSase_L_D2	AcCoA_COase_cen;ATP_grasp_subdomain_1;ATP_grasp_subdomain_2;ATP-grasp;Biotin_carboxylation_dom;Biotin_COase_C;Biotin_lipoyl;CarbamoylP_synth_lsu_N;Carboxyl_trans;CbamoylP_synth_lsu-like_ATP-bd;ClpP/crotonase-like_dom;COA_CT_C;COA_CT_N;PreATP-grasp_dom;Rudment_hybrid_motif;Single_hybrid_motif	50	41	32.4	275.75	0	236.47	4598000000	162
E9Q557	Desmoplakin	Dsp	0.00506888	0.0200522	+	3	7.2331	26.1482	27.8359	26.6082	27.3622	28.7219	28.0687	28.3535	28.1855	26.8332	26.4957	26.9935	26.8532	26.908	27.598	26.2884	27.5578	adherens junction organization;anatomical structure development;anatomical structure morphogenesis;biological adhesion;cardiac muscle tissue morphogenesis;cell adhesion;cell differentiation;cell junction organization;cell-cell adhesion;cell-cell junction organization;cellular component organization;cellular component organization at cellular level;cellular component organization or biogenesis;cel…	binding;binding, bridging;enzyme binding;kinase binding;protein binding;protein binding, bridging;protein kinase binding;protein kinase C binding;scaffold protein binding;structural molecule activity	adherens junction;anchoring junction;basolateral plasma membrane;cell junction;cell part;cell-cell adherens junction;cell-cell contact zone;cell-cell junction;cornified envelope;cytoplasm;cytoskeleton;desmosome;extracellular membrane-bounded organelle;extracellular organelle;extracellular region part;extracellular vesicular exosome;fascia adherens;intercalated disc;intracellular membrane-bounded …	Arrhythmogenic right ventricular cardiomyopathy (ARVC)	Plectin	Desmoplakin;Plectin_repeat;Spectrin/alpha-actinin	38	38	20.8	332.91	0	133.94	1762200000	114
G3X982	Aldehyde oxidase 3	Aox3	1.54733e-07	7.79328e-06	+	3	82.6177	34.0388	34.2599	34.3481	34.4345	32.7588	33.3711	33.4728	33.457	26.9423	27.7411	24.7917	28.3915	27.5671	26.1553	27.1166	27.3421		2 iron, 2 sulfur cluster binding;aldehyde oxidase activity;binding;catalytic activity;cation binding;coenzyme binding;cofactor binding;electron carrier activity;flavin adenine dinucleotide binding;ion binding;iron ion binding;iron-sulfur cluster binding;metal cluster binding;metal ion binding;molybdenum ion binding;NAD binding;nucleotide binding;oxidoreductase activity;oxidoreductase activity, ac…	cell part;cytoplasm;intracellular part		Ald_Xan_dh_C;Ald_Xan_dh_C2;CO_deh_flav_C;FAD_binding_5;Fer2;Fer2_2	2Fe2S_fd_BS;2Fe-2S_ferredoxin-type;2Fe-2S-bd;Ald_Oxase/Xan_DH_a/b;Ald_Oxase/xanthine_DH;Aldehyde_oxidase;AldOxase/xan_DH_Mopterin-bd;Beta-grasp_dom;CO_DH_flav_C;CO_DH_flavot_FAD-bd_sub2;FAD-bd_2;FAD-bd_2_sub1;Mopterin_DH_FAD-bd	73	73	71.5	146.9	0	323.31	81610000000	607
O08529	Calpain-2 catalytic subunit	Capn2	0.000841891	0.00511325	+	3	12.4516	27.4892	26.947	27.5973	27.3547	27.2047	27.2011	27.426	27.3145	26.5816	26.6814	25.8774	25.7455	26.9151	26.729	26.8893	27.0983	anatomical structure development;anatomical structure formation involved in morphogenesis;biological regulation;blastocyst development;cellular process;cellular response to acid;cellular response to amine stimulus;cellular response to amino acid stimulus;cellular response to chemical stimulus;cellular response to endogenous stimulus;cellular response to organic nitrogen;cellular response to organ…	binding;calcium ion binding;calcium-dependent cysteine-type endopeptidase activity;catalytic activity;cation binding;cysteine-type endopeptidase activity;cysteine-type peptidase activity;endopeptidase activity;hydrolase activity;ion binding;metal ion binding;peptidase activity;peptidase activity, acting on L-amino acid peptides	adherens junction;anchoring junction;cell junction;cell part;cell projection;cell-substrate adherens junction;cell-substrate junction;chromatin;chromosomal part;cytoplasm;cytoplasmic part;cytosol;dendrite;endoplasmic reticulum;endoplasmic reticulum part;extracellular membrane-bounded organelle;extracellular organelle;extracellular region part;extracellular vesicular exosome;focal adhesion;Golgi a…	Alzheimer's disease;Apoptosis;Focal adhesion;Protein processing in endoplasmic reticulum	Calpain_III;Peptidase_C2	Calpain_cysteine_protease;Calpain_domain_III;Calpain_III;CAPN2;EF_Hand_1_Ca_BS;EF_hand_dom;EF-hand-dom_pair;Pept_cys_AS;Peptidase_C2_calpain_cat	13	13	31	79.871	0	49.776	1236300000	49
O08553	Dihydropyrimidinase-related protein 2	Dpysl2	0.00958214	0.032706	+	3	6.8643	29.55	29.6186	29.1983	29.2045	29.5147	29.5526	29.5499	29.4149	28.9559	29.0775	29.2556	28.9839	29.423	29.4048	29.2141	29.3351	anatomical structure development;axon guidance;biological regulation;cellular component organization;cellular component organization at cellular level;cellular component organization or biogenesis;cellular component organization or biogenesis at cellular level;cellular membrane organization;cellular process;chemotaxis;cytoskeleton organization;developmental process;endocytosis;establishment of lo…	binding;catalytic activity;enzyme binding;hydrolase activity;hydrolase activity, acting on carbon-nitrogen (but not peptide) bonds;kinase binding;phosphoprotein binding;protein binding;protein kinase binding	axon;axon part;cell body;cell part;cell projection;cell projection part;cytoplasm;cytoplasmic part;cytoskeletal part;cytosol;dendrite;extracellular membrane-bounded organelle;extracellular organelle;extracellular region part;extracellular vesicular exosome;growth cone;intracellular membrane-bounded organelle;intracellular non-membrane-bounded organelle;intracellular organelle;intracellular organe…	Axon guidance	Amidohydro_1	Amidohydro_1;CRMP1;DRP2;Hydantoinase/dihydroPyrase;Metal-dep_hydrolase_composite	24	24	62.8	62.277	0	221.15	7818300000	160
O08601	Microsomal triglyceride transfer protein large subunit	Mttp	0.00279003	0.0124706	+	3	9.0237	33.3987	33.5734	33.275	33.3338	33.1115	33.1463	33.1205	32.9862	33.2413	33.2986	33.3003	33.412	33.2647	33.1945	33.2006	33.0918	acylglycerol metabolic process;alcohol metabolic process;biological regulation;cellular lipid metabolic process;cellular macromolecule metabolic process;cellular metabolic process;cellular process;cellular protein metabolic process;chemical homeostasis;cholesterol homeostasis;cholesterol metabolic process;circadian rhythm;establishment of localization;establishment of protein localization;glycero…	binding;lipid binding;lipid transporter activity;substrate-specific transporter activity;transporter activity	basolateral plasma membrane;brush border membrane;cell part;cell projection membrane;cell projection part;cytoplasmic part;endoplasmic reticulum;Golgi apparatus;intracellular membrane-bounded organelle;intracellular organelle;intracellular part;macromolecular complex;membrane part;membrane-bounded organelle;membrane-bounded vesicle;microvillus membrane;organelle;plasma membrane part;protein compl…	Fat digestion and absorption	Vitellogenin_N	Lipid_transp_b-sht_shell;Lipid_transpt_N;Vitellinogen_b-sht_N;Vitellinogen_superhlx	64	64	68.9	99.098	0	323.31	116050000000	771
O08663	Methionine aminopeptidase 2	Metap2	0.00812661	0.0285885	+	3	5.87907	25.9041	26.8608	25.0786	25.7862	26.9076	27.1859	27.0691	26.9192	27.456	26.9079	26.9496	26.6922	27.0401	27.2017	26.9066	26.4046	cellular macromolecule metabolic process;cellular metabolic process;cellular process;cellular protein metabolic process;macromolecule metabolic process;macromolecule modification;metabolic process;N-terminal protein amino acid modification;peptidyl-amino acid modification;peptidyl-methionine modification;primary metabolic process;protein initiator methionine removal;protein maturation;protein met…	aminopeptidase activity;binding;catalytic activity;cation binding;exopeptidase activity;hydrolase activity;ion binding;metal ion binding;metalloaminopeptidase activity;metalloexopeptidase activity;metallopeptidase activity;peptidase activity;peptidase activity, acting on L-amino acid peptides	cell part;cytoplasm;intracellular part;membrane;plasma membrane		Peptidase_M24	Pept_M24_MAP;Pept_M24_structural-domain;Pept_M24A_MAP2;Pept_M24A_MAP2_BS;WHTH_DNA-bd_dom	10	10	33.3	52.921	0	48.398	1264700000	44
O08677	Kininogen-1;Kininogen-1 heavy chain;Bradykinin;Kininogen-1 light chain	Kng1	0.00123554	0.00684021	+	3	11.2868	30.2587	30.0941	30.4601	29.8074	30.8141	31.0665	30.7367	30.8712	29.8513	30.3092	30.3386	30.0322	30.8006	30.7696	30.4292	30.4861	biological regulation;blood coagulation;circulatory system process;coagulation;defense response;hemostasis;inflammatory response;multicellular organismal process;negative regulation of catalytic activity;negative regulation of endopeptidase activity;negative regulation of hydrolase activity;negative regulation of molecular function;negative regulation of peptidase activity;regulation of anatomica…	binding;cysteine-type endopeptidase inhibitor activity;endopeptidase inhibitor activity;endopeptidase regulator activity;enzyme inhibitor activity;enzyme regulator activity;peptidase inhibitor activity;peptidase regulator activity;protein binding;receptor binding	blood microparticle;extracellular membrane-bounded organelle;extracellular organelle;extracellular region part;extracellular space;extracellular vesicular exosome;membrane-bounded organelle;membrane-bounded vesicle;organelle;vesicle	Complement and coagulation cascades	Cystatin	Kininogen;Kininogen-type_cystatin_dom;Prot_inh_cystat;Prot_inh_cystat_CS	21	21	34.9	73.101	0	146.47	15791000000	184
O08709	Peroxiredoxin-6	Prdx6	3.41883e-05	0.000480264	+	3	26.0328	34.8762	35.0523	34.7587	34.9485	34.7102	34.5764	34.3818	34.5405	35.1598	35.0771	35.1866	35.167	34.7835	34.7988	34.734	34.6722	bleb assembly;catabolic process;cell projection assembly;cell projection organization;cellular catabolic process;cellular component assembly;cellular component assembly at cellular level;cellular component organization;cellular component organization at cellular level;cellular component organization or biogenesis;cellular component organization or biogenesis at cellular level;cellular lipid catab…	antioxidant activity;carboxylic ester hydrolase activity;catalytic activity;glutathione peroxidase activity;hydrolase activity;hydrolase activity, acting on ester bonds;lipase activity;oxidoreductase activity;oxidoreductase activity, acting on paired donors, with incorporation or reduction of molecular oxygen;oxidoreductase activity, acting on peroxide as acceptor;peroxidase activity;peroxiredoxi…	cell part;cytoplasm;cytoplasmic membrane-bounded vesicle;cytoplasmic part;cytoplasmic vesicle;cytosol;extracellular membrane-bounded organelle;extracellular organelle;extracellular region part;extracellular space;extracellular vesicular exosome;intracellular membrane-bounded organelle;intracellular organelle;intracellular part;lysosome;lytic vacuole;membrane;membrane-bounded organelle;membrane-bo…	Methane metabolism;Phenylalanine metabolism;Phenylpropanoid biosynthesis	1-cysPrx_C;AhpC-TSA	AhpC/TSA;Peroxiredoxin_AhpC-typ;Peroxiredoxin_C;Thioredoxin-like_fold	29	29	87.9	24.87	0	323.31	354040000000	604
O08756	3-hydroxyacyl-CoA dehydrogenase type-2	Hsd17b10	0.000122241	0.0011907	+	3	19.5354	32.2932	32.4394	32.103	32.3355	32.5421	32.7337	32.9737	32.9311	32.1467	32.0913	31.9681	32.1917	32.2939	32.2415	32.1716	32.0572	cellular macromolecule metabolic process;cellular metabolic process;cellular nitrogen compound metabolic process;cellular process;macromolecule metabolic process;metabolic process;ncRNA metabolic process;ncRNA processing;nitrogen compound metabolic process;nucleic acid metabolic process;nucleobase-containing compound metabolic process;primary metabolic process;RNA metabolic process;RNA processing…	3-hydroxy-2-methylbutyryl-CoA dehydrogenase activity;3-hydroxyacyl-CoA dehydrogenase activity;catalytic activity;oxidoreductase activity;oxidoreductase activity, acting on CH-OH group of donors;oxidoreductase activity, acting on the CH-OH group of donors, NAD or NADP as acceptor;steroid dehydrogenase activity;steroid dehydrogenase activity, acting on the CH-OH group of donors, NAD or NADP as acce…	cell part;cytoplasmic part;endoplasmic reticulum;intracellular membrane-bounded organelle;intracellular organelle;intracellular organelle part;intracellular part;membrane;membrane-bounded organelle;mitochondrial inner membrane;mitochondrial membrane;mitochondrial part;mitochondrion;organelle;organelle inner membrane;organelle membrane;organelle part		adh_short	DH_sc/Rdtase_SDR;Glc/ribitol_DH;NAD(P)-bd_dom;Sc_DH/Rdtase_CS	17	17	64.4	27.418	0	290.44	61201000000	253
O08997	Copper transport protein ATOX1	Atox1	1.61116e-06	4.82179e-05	+	3	49.1008	31.0289	31.2982	31.1474	31.2287	31.4547	31.6051	31.5352	31.468	30.4267	30.2581	30.7735	30.3919	30.2238	30.5837	30.4018	30.5481	biological regulation;cation homeostasis;cation transport;cellular cation homeostasis;cellular chemical homeostasis;cellular copper ion homeostasis;cellular homeostasis;cellular ion homeostasis;cellular process;chemical homeostasis;copper ion homeostasis;copper ion transport;establishment of localization;establishment of localization in cell;homeostatic process;intracellular copper ion transport;…	binding;cation binding;cation transmembrane transporter activity;copper chaperone activity;copper ion binding;copper ion transmembrane transporter activity;copper-dependent protein binding;inorganic cation transmembrane transporter activity;ion binding;ion transmembrane transporter activity;metal ion binding;metal ion transmembrane transporter activity;metallochaperone activity;protein binding;su…	cell part;cytoplasmic part;cytosol;intracellular part	Mineral absorption	HMA	HeavyMe-assoc_HMA;Heavy-metal-associated_CS	7	7	92.6	7.3384	0	71.712	21504000000	94
O09159	Lysosomal alpha-mannosidase	Man2b1	0.00443109	0.0180834	+	3	8.86395	28.0655	28.1155	28.086	28.2327	28.3077	28.5046	28.5168	28.1937	26.9272	26.9312	27.2678	24.6672	27.1646	27.2135	26.7544	26.8873	alcohol metabolic process;behavior;carbohydrate metabolic process;cellular carbohydrate metabolic process;cellular macromolecule metabolic process;cellular metabolic process;cellular process;cellular protein metabolic process;cognition;hexose metabolic process;learning or memory;macromolecule metabolic process;macromolecule modification;mannose metabolic process;metabolic process;monosaccharide m…	alpha-mannosidase activity;binding;carbohydrate binding;catalytic activity;cation binding;hydrolase activity;hydrolase activity, acting on glycosyl bonds;hydrolase activity, hydrolyzing O-glycosyl compounds;ion binding;mannose binding;mannosidase activity;metal ion binding;monosaccharide binding;sugar binding;transition metal ion binding;zinc ion binding	cell part;cytoplasmic part;extracellular membrane-bounded organelle;extracellular organelle;extracellular region part;extracellular vesicular exosome;intracellular membrane-bounded organelle;intracellular organelle;intracellular part;lysosome;lytic vacuole;membrane-bounded organelle;membrane-bounded vesicle;organelle;vacuole;vesicle	Lysosome;Other glycan degradation	Alpha-mann_mid;Glyco_hydro_38;Glyco_hydro_38C	Gal_mutarotase_SF_dom;Glyco_hydro/deAcase_b/a-brl;Glyco_hydro_13_b;Glyco_hydro_38/57_N;Glyco_hydro_38_C;Glyco_hydro_38_cen;Glyco_hydro_38_N;Glyco_hydro_57/38_cen	13	13	20	114.65	0	69.982	2213100000	67
O09173	Homogentisate 1,2-dioxygenase	Hgd	0.000155807	0.00139282	+	3	20.8804	34.2671	34.4136	34.1525	34.2943	34.0544	33.9973	34.1145	33.9898	34.2831	34.2342	34.2871	34.4077	33.978	33.9807	33.9835	33.8677	amine catabolic process;amine metabolic process;aromatic amino acid family catabolic process;aromatic amino acid family metabolic process;aromatic compound catabolic process;carboxylic acid catabolic process;carboxylic acid metabolic process;catabolic process;cellular amine metabolic process;cellular amino acid catabolic process;cellular amino acid metabolic process;cellular aromatic compound met…	binding;catalytic activity;cation binding;dioxygenase activity;homogentisate 1,2-dioxygenase activity;ion binding;metal ion binding;oxidoreductase activity;oxidoreductase activity, acting on single donors with incorporation of molecular oxygen;oxidoreductase activity, acting on single donors with incorporation of molecular oxygen, incorporation of two atoms of oxygen	extracellular membrane-bounded organelle;extracellular organelle;extracellular region part;extracellular vesicular exosome;membrane-bounded organelle;membrane-bounded vesicle;organelle;vesicle	Styrene degradation;Tyrosine metabolism	HgmA	Homogentis_dOase;RmlC_Cupin;RmlC-like_jellyroll	30	30	84	49.959	0	323.31	212280000000	517
O09174	Alpha-methylacyl-CoA racemase	Amacr	4.59089e-08	3.05813e-06	+	3	100.678	31.6369	31.5591	31.5248	31.6269	31.3117	31.2522	31.3356	31.2182	31.8229	31.8321	31.9214	31.8074	31.6739	31.692	31.7359	31.6877	bile acid biosynthetic process;bile acid metabolic process;biosynthetic process;carboxylic acid biosynthetic process;carboxylic acid metabolic process;catabolic process;cellular biosynthetic process;cellular catabolic process;cellular ketone metabolic process;cellular lipid catabolic process;cellular lipid metabolic process;cellular metabolic process;cellular process;fatty acid metabolic process;…	alpha-methylacyl-CoA racemase activity;binding;catalytic activity;isomerase activity;protein binding;racemase and epimerase activity;receptor binding	cell part;cytoplasm;cytoplasmic part;intracellular membrane-bounded organelle;intracellular organelle;intracellular part;membrane-bounded organelle;microbody;mitochondrion;organelle;peroxisome	Peroxisome;Primary bile acid biosynthesis	CoA_transf_3	CoA-Trfase_fam_III;CoA-Trfase_III_dom	23	23	72.2	41.704	0	323.31	36817000000	277
O35129	Prohibitin-2	Phb2	0.000121591	0.00119564	+	3	21.0902	32.8785	32.8937	32.637	32.7419	32.7403	32.5208	32.6049	32.6594	33.1363	33.0407	33.101	33.197	32.968	33.1342	32.9171	33.0037	anatomical structure development;anatomical structure morphogenesis;biological regulation;biosynthetic process;branching involved in mammary gland duct morphogenesis;branching morphogenesis of a tube;cellular biosynthetic process;cellular macromolecule biosynthetic process;cellular macromolecule metabolic process;cellular metabolic process;cellular nitrogen compound metabolic process;cellular pro…		cell part;cell surface;cytoplasmic part;extracellular membrane-bounded organelle;extracellular organelle;extracellular region part;extracellular vesicular exosome;intracellular membrane-bounded organelle;intracellular organelle;intracellular organelle part;intracellular part;macromolecular complex;membrane;membrane-bounded organelle;membrane-bounded vesicle;mitochondrial inner membrane;mitochondr…		Band_7	Band_7;Prohibitin	25	25	75.6	33.296	0	323.31	90419000000	360
O35381	Acidic leucine-rich nuclear phosphoprotein 32 family member A	Anp32a	0.0146256	0.0441547	+	3	4.69747	28.795	29.3277	29.519	29.3238	29.589	29.6276	29.6806	29.5049	29.5742	29.6453	29.7212	29.7984	29.6275	29.7092	29.6908	29.3881	biological regulation;biosynthetic process;cellular biosynthetic process;cellular macromolecule biosynthetic process;cellular macromolecule metabolic process;cellular metabolic process;cellular nitrogen compound metabolic process;cellular process;macromolecule biosynthetic process;macromolecule metabolic process;metabolic process;nitrogen compound metabolic process;nucleic acid metabolic process;…		cell part;cytoplasm;cytoplasmic part;endoplasmic reticulum;intracellular membrane-bounded organelle;intracellular organelle;intracellular organelle part;intracellular part;membrane-bounded organelle;nuclear matrix;nuclear part;nucleus;organelle;organelle part;perinuclear region of cytoplasm		LRR_8	Leu-rich_rpt;U2A'_phosphoprotein32A_C	16	16	50.6	28.537	0	165.25	8624900000	97
O35386	Phytanoyl-CoA dioxygenase, peroxisomal	Phyh	6.67186e-05	0.000782806	+	3	22.8561	31.3292	31.1014	31.0959	31.1648	31.6838	31.783	31.6536	31.7515	31.6135	31.5599	31.7943	31.5483	31.3992	31.6013	31.3629	31.3782	carboxylic acid catabolic process;carboxylic acid metabolic process;catabolic process;cellular catabolic process;cellular ketone metabolic process;cellular lipid catabolic process;cellular lipid metabolic process;cellular metabolic process;cellular process;fatty acid alpha-oxidation;fatty acid catabolic process;fatty acid metabolic process;fatty acid oxidation;isoprenoid metabolic process;lipid c…	binding;carboxylic acid binding;catalytic activity;cation binding;cofactor binding;ion binding;L-ascorbic acid binding;metal ion binding;oxidoreductase activity;oxidoreductase activity, acting on paired donors, with incorporation or reduction of molecular oxygen;oxidoreductase activity, acting on paired donors, with incorporation or reduction of molecular oxygen, 2-oxoglutarate as one donor, and …	cell part;cytoplasmic part;intracellular membrane-bounded organelle;intracellular organelle;intracellular part;membrane-bounded organelle;microbody;mitochondrion;organelle;peroxisome	Peroxisome	PhyH	Phytyl_CoA_dOase	25	25	67.8	38.607	0	270.79	33225000000	348
O35423	Serine--pyruvate aminotransferase, mitochondrial	Agxt	1.08586e-08	1.49487e-06	+	3	97.2104	30.9429	31.476	31.1841	31.402	31.2461	31.0207	31.3669	31.2554	32.6883	32.7154	32.8016	32.7415	32.8843	32.8868	32.6893	32.4555	acid secretion;alanine catabolic process;alanine metabolic process;aldehyde catabolic process;amine biosynthetic process;amine catabolic process;amine metabolic process;anion transport;biosynthetic process;carboxylic acid biosynthetic process;carboxylic acid catabolic process;carboxylic acid metabolic process;carboxylic acid transport;catabolic process;cellular aldehyde metabolic process;cellular…	alanine-glyoxylate transaminase activity;amine binding;amino acid binding;binding;carboxylic acid binding;catalytic activity;cofactor binding;identical protein binding;protein binding;protein dimerization activity;protein homodimerization activity;pyridoxal phosphate binding;receptor binding;serine-pyruvate transaminase activity;transaminase activity;transferase activity;transferase activity, tra…	cell part;cytoplasmic part;intracellular membrane-bounded organelle;intracellular organelle;intracellular organelle lumen;intracellular organelle part;intracellular part;membrane-bounded organelle;membrane-enclosed lumen;microbody;microbody lumen;microbody part;mitochondrial matrix;mitochondrial part;mitochondrion;organelle;organelle lumen;organelle part;peroxisomal matrix;peroxisomal part;peroxi…	Alanine, aspartate and glutamate metabolism;Glycine, serine and threonine metabolism;Methane metabolism;Peroxisome	Aminotran_5	Aminotrans_V_dom;Aminotrans_V_PyrdxlP_BS;PyrdxlP-dep_Trfase;PyrdxlP-dep_Trfase_major_sub1;PyrdxlP-dep_Trfase_major_sub2;SP_NH2Trfase/AEP_transaminase	23	23	61.8	45.912	0	323.31	57548000000	298
O35459	Delta(3,5)-Delta(2,4)-dienoyl-CoA isomerase, mitochondrial	Ech1	0.00060647	0.0040661	+	3	14.1204	31.3016	31.2338	31.3148	31.5325	31.9082	31.8211	31.9795	31.8989	31.4391	31.2806	31.7347	31.425	31.5804	31.8102	31.6507	31.6348	carboxylic acid catabolic process;carboxylic acid metabolic process;catabolic process;cellular catabolic process;cellular ketone metabolic process;cellular lipid catabolic process;cellular lipid metabolic process;cellular metabolic process;cellular process;fatty acid beta-oxidation;fatty acid catabolic process;fatty acid metabolic process;fatty acid oxidation;lipid catabolic process;lipid metabol…	binding;catalytic activity;isomerase activity;protein binding;receptor binding	cell part;cytoplasmic part;extracellular membrane-bounded organelle;extracellular organelle;extracellular region part;extracellular vesicular exosome;intracellular membrane-bounded organelle;intracellular organelle;intracellular part;membrane;membrane-bounded organelle;membrane-bounded vesicle;microbody;mitochondrion;organelle;peroxisome;vesicle	Peroxisome	ECH	ClpP/crotonase-like_dom;Crontonase_C;Crotonase_core_superfam;Enoyl-CoA_hyd/isom_CS	20	20	72.8	36.118	0	323.31	35504000000	299
O35678	Monoglyceride lipase	Mgll	0.000587897	0.00399344	+	3	10.7507	29.2767	29.4735	28.7483	29.0785	28.8042	28.4499	28.2782	28.6276	29.5554	29.7065	29.378	29.6934	29.7667	29.1956	29.3274	28.9403	acylglycerol catabolic process;acylglycerol metabolic process;arachidonic acid metabolic process;biological regulation;biosynthetic process;carboxylic acid biosynthetic process;carboxylic acid metabolic process;catabolic process;cellular biosynthetic process;cellular catabolic process;cellular ketone metabolic process;cellular lipid catabolic process;cellular lipid metabolic process;cellular meta…	acylglycerol lipase activity;binding;carboxylic ester hydrolase activity;catalytic activity;hydrolase activity;hydrolase activity, acting on ester bonds;identical protein binding;lipase activity;protein binding;protein dimerization activity;protein homodimerization activity	axon;axon part;cell part;cell projection;cell projection part;cytoplasmic part;cytosol;extrinsic to membrane;intracellular organelle part;intracellular part;membrane part;neuron projection;nuclear part;nucleoplasm;organelle part;synapse;varicosity	Glycerolipid metabolism	Hydrolase_4	AB_hydrolase;AB_hydrolase_1;Lysophospholipase_put	14	14	62.4	33.387	0	147.84	7725000000	122
O35728	Cytochrome P450 4A14	Cyp4a14	4.3739e-07	1.73694e-05	+	3	64.9909	25.491	26.8894	25.8458	25.6453	33.4491	30.9668	32.636	32.6115	24.1801	25.4915	26.2443	26.4418	24.0268	25.405	25.1846	25.3897	anatomical structure development;biosynthetic process;carboxylic acid biosynthetic process;carboxylic acid metabolic process;cellular biosynthetic process;cellular ketone metabolic process;cellular lipid metabolic process;cellular metabolic process;cellular process;developmental process;fatty acid biosynthetic process;fatty acid metabolic process;icosanoid biosynthetic process;icosanoid metabolic…	alkane 1-monooxygenase activity;arachidonic acid binding;arachidonic acid monooxygenase activity;binding;carboxylic acid binding;catalytic activity;cation binding;fatty acid binding;heme binding;icosanoid binding;icosatetraenoic acid binding;ion binding;iron ion binding;lipid binding;metal ion binding;monocarboxylic acid binding;monooxygenase activity;oxidoreductase activity;oxidoreductase activi…	cell part;cytoplasmic part;endoplasmic reticulum membrane;endoplasmic reticulum part;intracellular organelle part;intracellular part;membrane;membrane part;organelle membrane;organelle part	Arachidonic acid metabolism;Fatty acid metabolism;PPAR signaling pathway;Retinol metabolism;Vascular smooth muscle contraction	p450	Cyt_P450;Cyt_P450_CS;Cyt_P450_E_grp-I	33	30	76.5	58.719	0	187.43	13757000000	124
O35737	Heterogeneous nuclear ribonucleoprotein H;Heterogeneous nuclear ribonucleoprotein H, N-terminally processed	Hnrnph1	0.000700875	0.00450874	+	3	10.5605	26.2693	26.8436	26.7019	26.4531	27.0976	27.3369	27.0022	27.2102	26.641	26.4182	26.5492	26.4353	27.1427	27.1186	26.8173	26.6974	biological regulation;cellular macromolecule metabolic process;cellular metabolic process;cellular nitrogen compound metabolic process;cellular process;macromolecule metabolic process;metabolic process;mRNA metabolic process;mRNA processing;nitrogen compound metabolic process;nucleic acid metabolic process;nucleobase-containing compound metabolic process;primary metabolic process;regulation of bi…	binding;nucleic acid binding;nucleotide binding;RNA binding	catalytic step 2 spliceosome;cell part;intracellular organelle part;intracellular part;macromolecular complex;membrane;nuclear part;nucleoplasm;organelle part;ribonucleoprotein complex;spliceosomal complex		zf-RNPHF	Nucleotide-bd_a/b_plait;RRM_dom;Znf_CHHC	10	4	33.2	49.199	0	74.867	1230700000	47
O35857	Mitochondrial import inner membrane translocase subunit TIM44	Timm44	0.00751002	0.0270178	+	3	7.22631	28.7815	28.6606	28.9345	28.472	28.2588	28.5215	27.9522	28.1786	28.8249	28.927	28.9554	28.6196	28.9006	28.6929	28.4451	28.5865	cellular process;establishment of localization;establishment of localization in cell;establishment of protein localization;establishment of protein localization in mitochondrion;establishment of protein localization to organelle;intracellular protein transmembrane transport;intracellular protein transport;intracellular transport;mitochondrial transport;protein import;protein import into mitochond…	active transmembrane transporter activity;adenyl nucleotide binding;adenyl ribonucleotide binding;ATP binding;binding;chaperone binding;macromolecule transmembrane transporter activity;nucleotide binding;P-P-bond-hydrolysis-driven protein transmembrane transporter activity;P-P-bond-hydrolysis-driven transmembrane transporter activity;primary active transmembrane transporter activity;protein bindi…	cell part;cytoplasmic part;intracellular membrane-bounded organelle;intracellular organelle;intracellular organelle lumen;intracellular organelle part;intracellular part;membrane;membrane-bounded organelle;membrane-enclosed lumen;mitochondrial inner membrane;mitochondrial matrix;mitochondrial membrane;mitochondrial part;mitochondrion;organelle;organelle inner membrane;organelle lumen;organelle me…		Tim44	Tim44;Tim44-like_dom	23	23	48.9	51.091	0	202.53	4836500000	148
O35969	Guanidinoacetate N-methyltransferase	Gamt	0.0106416	0.0348257	+	3	6.55174	31.5655	31.6713	31.2188	31.6682	31.3316	31.4216	31.2107	31.2156	31.6181	31.6334	31.7344	31.8247	31.7819	31.5841	31.5554	31.5782	amine biosynthetic process;amine metabolic process;anatomical structure morphogenesis;biological regulation;biosynthetic process;carboxylic acid biosynthetic process;carboxylic acid metabolic process;cellular amine metabolic process;cellular amino acid biosynthetic process;cellular amino acid metabolic process;cellular biosynthetic process;cellular ketone metabolic process;cellular metabolic proc…	catalytic activity;guanidinoacetate N-methyltransferase activity;methyltransferase activity;S-adenosylmethionine-dependent methyltransferase activity;transferase activity;transferase activity, transferring one-carbon groups	cell part;cell projection;extracellular membrane-bounded organelle;extracellular organelle;extracellular region part;extracellular vesicular exosome;membrane-bounded organelle;membrane-bounded vesicle;microvillus;organelle;vesicle	Arginine and proline metabolism;Glycine, serine and threonine metabolism		GuanidinoAc_N-MeTrfase;RMT2_dom;SAM-dependent_MTases	13	13	86	26.336	0	165.71	36760000000	206
O54754	Aldehyde oxidase 1	Aox1	0.000391841	0.00292113	+	3	17.126	29.1124	29.6988	29.5726	29.3853	27.0146	27.5863	28.1064	28.283	27.8413	27.884	26.4819	28.0754	27.1442	26.8446	27.3957	26.8452		2 iron, 2 sulfur cluster binding;aldehyde oxidase activity;binding;catalytic activity;cation binding;coenzyme binding;cofactor binding;electron carrier activity;flavin adenine dinucleotide binding;ion binding;iron ion binding;iron-sulfur cluster binding;metal cluster binding;metal ion binding;molybdopterin cofactor binding;NAD binding;nucleotide binding;oxidoreductase activity;oxidoreductase acti…	cell part;cytoplasm;extracellular membrane-bounded organelle;extracellular organelle;extracellular region part;extracellular vesicular exosome;intracellular part;membrane-bounded organelle;membrane-bounded vesicle;organelle;vesicle	Drug metabolism - cytochrome P450;Nicotinate and nicotinamide metabolism;Tryptophan metabolism;Tyrosine metabolism;Valine, leucine and isoleucine degradation;Vitamin B6 metabolism	Ald_Xan_dh_C;Ald_Xan_dh_C2;CO_deh_flav_C;FAD_binding_5;Fer2;Fer2_2	2Fe2S_fd_BS;2Fe-2S_ferredoxin-type;2Fe-2S-bd;Ald_Oxase/Xan_DH_a/b;Ald_Oxase/xanthine_DH;Aldehyde_oxidase;AldOxase/xan_DH_Mopterin-bd;Beta-grasp_dom;CO_DH_flav_C;CO_DH_flavot_FAD-bd_sub2;FAD-bd_2;FAD-bd_2_sub1;Mopterin_DH_FAD-bd;OxRdtase_Mopterin_BS	33	32	38	146.68	0	219.89	3793500000	125
O54983	Ketimine reductase mu-crystallin	Crym	2.9019e-05	0.000424994	+	3	28.7097	26.0353	25.5951	25.1999	25.3766	24.1113	25.7928	24.9404	26.2355	28.0276	27.9544	27.8949	27.9005	27.8191	27.7249	27.4213	27.4663	alcohol metabolic process;amine metabolic process;amine transport;amino acid transport;benzene-containing compound metabolic process;biological regulation;carboxylic acid metabolic process;carboxylic acid transport;cellular amine metabolic process;cellular amino acid metabolic process;cellular aromatic compound metabolic process;cellular ketone metabolic process;cellular metabolic process;cellula…	binding;catalytic activity;coenzyme binding;cofactor binding;hormone binding;identical protein binding;NADP binding;nucleotide binding;oxidoreductase activity;oxidoreductase activity, acting on the CH-NH group of donors;oxidoreductase activity, acting on the CH-NH group of donors, NAD or NADP as acceptor;protein binding;protein binding transcription factor activity;protein dimerization activity;p…	cell part;cytoplasm;cytoplasmic part;extracellular membrane-bounded organelle;extracellular organelle;extracellular region part;extracellular vesicular exosome;intracellular membrane-bounded organelle;intracellular organelle;intracellular part;membrane-bounded organelle;membrane-bounded vesicle;mitochondrion;nucleus;organelle;vesicle		OCD_Mu_crystall	NAD(P)-bd_dom;ODC_Mu_crystall;ODC_N	13	13	55.9	33.523	0	76.453	1389100000	34
O55022	Membrane-associated progesterone receptor component 1	Pgrmc1	0.00421854	0.0172843	+	3	7.48801	32.7936	32.6384	32.4997	32.328	32.3013	31.9248	31.993	32.0125	32.5223	32.3628	32.4584	32.3471	32.3322	31.8512	31.9991	32.2799	axon guidance;chemotaxis;locomotion;response to chemical stimulus;response to external stimulus;response to stimulus;taxis	binding;cation binding;heme binding;ion binding;iron ion binding;lipid binding;metal ion binding;steroid binding;tetrapyrrole binding;transition metal ion binding	cell part;cytoplasmic part;endomembrane system;endoplasmic reticulum;endoplasmic reticulum membrane;endoplasmic reticulum part;extracellular membrane-bounded organelle;extracellular organelle;extracellular region part;extracellular vesicular exosome;integral to membrane;intracellular membrane-bounded organelle;intracellular non-membrane-bounded organelle;intracellular organelle;intracellular orga…		Cyt-b5	Cyt_B5-like_heme/steroid-bd	15	15	65.6	21.694	0	230.03	60074000000	255
O55060	Thiopurine S-methyltransferase	Tpmt	3.85262e-08	2.65189e-06	+	3	68.8518	30.7158	30.8092	30.3282	30.5257	30.2771	30.4892	30.3437	30.4668	31.9034	31.9215	31.6589	31.8917	31.9523	31.7702	31.6555	31.383		catalytic activity;methyltransferase activity;S-adenosylmethionine-dependent methyltransferase activity;S-methyltransferase activity;thiopurine S-methyltransferase activity;transferase activity;transferase activity, transferring one-carbon groups	cell part;cytoplasm;extracellular membrane-bounded organelle;extracellular organelle;extracellular region part;extracellular vesicular exosome;intracellular part;membrane-bounded organelle;membrane-bounded vesicle;organelle;vesicle	Drug metabolism - other enzymes	TPMT	SAM-dependent_MTases;Thiopurine_S-MeTrfase;TPMT	28	28	88.8	27.585	0	247.45	32108000000	343
O55125	Protein NipSnap homolog 1	Nipsnap1	0.000222211	0.00185027	+	3	19.4285	33.2882	32.9726	33.1818	33.2916	33.2728	33.1049	33.1719	33.1872	33.6142	33.6064	33.6584	33.4332	33.6432	33.5557	33.4805	33.6152	multicellular organismal process;neurological system process;sensory perception;sensory perception of pain;system process	binding;neurotransmitter binding	cell part;cytoplasmic part;intracellular membrane-bounded organelle;intracellular organelle;intracellular organelle part;intracellular part;membrane;membrane-bounded organelle;mitochondrial inner membrane;mitochondrial membrane;mitochondrial part;mitochondrion;organelle;organelle inner membrane;organelle membrane;organelle part;synapse part;synaptic membrane		NIPSNAP	Dimeric_a/b-barrel;NIPSNAP	22	22	74.3	33.363	0	323.31	125310000000	385
O55131	Septin-7	2007-09-01	0.00941903	0.0322559	+	3	4.84313	29.1536	29.0642	29.0376	28.9457	29.3416	29.4569	29.3456	29.0981	28.9942	29.0696	28.9109	28.9672	29.0606	29.3135	29.107	29.5296	anatomical structure morphogenesis;biological regulation;cell cycle;cell cycle phase;cell cycle process;cell division;cell part morphogenesis;cell projection morphogenesis;cell projection organization;cellular component assembly;cellular component morphogenesis;cellular component organization;cellular component organization at cellular level;cellular component organization or biogenesis;cellular …	binding;GTP binding;guanyl nucleotide binding;guanyl ribonucleotide binding;identical protein binding;nucleotide binding;protein binding;purine nucleotide binding;purine ribonucleoside triphosphate binding;purine ribonucleotide binding;ribonucleotide binding	actin cytoskeleton;actin filament bundle;actomyosin;axon part;axon terminus;axoneme;cell cortex;cell cortex part;cell division site part;cell part;cell projection part;chromosomal part;cleavage furrow;condensed chromosome kinetochore;cytoplasm;cytoplasmic part;cytoskeletal part;cytoskeleton;extracellular membrane-bounded organelle;extracellular organelle;extracellular region part;extracellular ve…		Septin	G_SEPTIN_dom;P-loop_NTPase;Septin;Septin7	19	19	51.8	50.549	0	142.77	7058700000	151
O55137	Acyl-coenzyme A thioesterase 1	Acot1	0.00150664	0.00781711	+	3	10.5768	30.1409	29.9304	29.589	29.9116	30.5317	29.852	30.0951	29.9111	29.4786	29.1245	29.2966	29.4146	29.5439	29.4185	29.2095	29.6034	acyl-CoA metabolic process;carboxylic acid metabolic process;cellular ketone metabolic process;cellular lipid metabolic process;cellular metabolic process;cellular process;coenzyme metabolic process;cofactor metabolic process;fatty acid metabolic process;lipid metabolic process;long-chain fatty acid metabolic process;metabolic process;monocarboxylic acid metabolic process;organic acid metabolic p…	acyl-CoA hydrolase activity;acyl-CoA thioesterase activity;carboxylic ester hydrolase activity;catalytic activity;CoA hydrolase activity;hydrolase activity;hydrolase activity, acting on ester bonds;palmitoyl-CoA hydrolase activity;thiolester hydrolase activity	cell part;cytoplasm;cytoplasmic part;intracellular membrane-bounded organelle;intracellular organelle;intracellular part;membrane-bounded organelle;mitochondrion;organelle	Biosynthesis of unsaturated fatty acids	BAAT_C;Bile_Hydr_Trans	AB_hydrolase;Acyl-CoA_thioEstase_long-chain;BAAT_C;Thio_Ohase/aa_AcTrfase	19	19	59.4	46.135	0	168.27	9747300000	149
O55222	Integrin-linked protein kinase	Ilk	4.1042e-06	9.97078e-05	+	3	38.9329	28.3874	28.4631	28.3966	28.2133	28.9655	28.8868	28.7508	28.7587	27.9567	28.2094	28.1617	27.9841	28.1982	28.3098	28.2149	28.3453	aging;ameboidal cell migration;anatomical structure development;anatomical structure formation involved in morphogenesis;anatomical structure morphogenesis;axon ensheathment;biological adhesion;biological regulation;branching involved in ureteric bud morphogenesis;branching morphogenesis of a tube;cell adhesion;cell aging;cell cycle arrest;cell cycle process;cell development;cell migration;cell m…	adenyl nucleotide binding;adenyl ribonucleotide binding;ATP binding;binding;catalytic activity;enzyme binding;kinase activity;kinase binding;molecular transducer activity;nucleotide binding;phosphotransferase activity, alcohol group as acceptor;protein binding;protein kinase activity;protein kinase binding;protein serine/threonine kinase activity;purine nucleotide binding;purine ribonucleoside tr…	actin filament bundle;actomyosin;adherens junction;anchoring junction;axon part;cell body;cell junction;cell part;cell projection;cell projection part;cell-cell junction;cell-substrate adherens junction;cell-substrate junction;contractile fiber part;costamere;cytoplasm;cytoplasmic part;cytoskeletal part;dendritic shaft;focal adhesion;intracellular organelle part;intracellular part;lamellipodium;m…	Bacterial invasion of epithelial cells;Endometrial cancer;Focal adhesion;PPAR signaling pathway	Ank;Pkinase_Tyr	Ankyrin_rpt;Ankyrin_rpt-contain_dom;Integrin-linked_kinase;Kinase-like_dom;Prot_kinase_dom;Ser-Thr/Tyr_kinase_cat_dom	15	15	45.8	51.373	0	106.42	3798700000	108
O55239	Nicotinamide N-methyltransferase	Nnmt	0.000136902	0.00130278	+	3	20.1042	25.1004	25.0027	27.4889	24.9031	28.6438	28.8994	28.9572	29.1264	25.1649	25.0604	24.7778	24.7498	25.0504	26.8526	24.6578	25.7046	anatomical structure morphogenesis;cellular metabolic process;cellular process;developmental process;metabolic process;methylation;one-carbon metabolic process;organ morphogenesis;organ regeneration;regeneration;response to chemical stimulus;response to drug;response to endogenous stimulus;response to organic nitrogen;response to organic substance;response to stimulus;small molecule metabolic pro…	catalytic activity;methyltransferase activity;nicotinamide N-methyltransferase activity;N-methyltransferase activity;S-adenosylmethionine-dependent methyltransferase activity;transferase activity;transferase activity, transferring one-carbon groups	cell part;cytoplasmic part;cytosol;intracellular part	Nicotinate and nicotinamide metabolism	NNMT_PNMT_TEMT	NNMT/PNMT/TEMT_CS;NNMT_TEMT_trans;SAM-dependent_MTases	10	10	61	29.597	0	40.056	1087500000	36
O70370	Cathepsin S	Ctss	1.3575e-06	4.38007e-05	+	3	51.5642	24.2613	24.8185	25.4597	25.0013	28.4144	29.1216	29.5962	28.4374	25.8858	24.5324	25.5456	24.9076	27.3607	28.5434	28.0435	28.5943	antigen processing and presentation;antigen processing and presentation of peptide antigen;basement membrane disassembly;basement membrane organization;biological regulation;cellular component disassembly;cellular component disassembly at cellular level;cellular component organization;cellular component organization at cellular level;cellular component organization or biogenesis;cellular componen…	binding;catalytic activity;collagen binding;cysteine-type endopeptidase activity;cysteine-type peptidase activity;endopeptidase activity;extracellular matrix binding;fibronectin binding;glycoprotein binding;hydrolase activity;laminin binding;peptidase activity;peptidase activity, acting on L-amino acid peptides;protein binding;proteoglycan binding	cell part;cytoplasmic part;early endosome lumen;endosomal part;endosome lumen;extracellular region part;extracellular space;intracellular membrane-bounded organelle;intracellular organelle;intracellular organelle lumen;intracellular organelle part;intracellular part;lysosome;lytic vacuole;membrane;membrane-bounded organelle;membrane-enclosed lumen;organelle;organelle lumen;organelle part;vacuole	Antigen processing and presentation;ko05152;Lysosome;Phagosome	Inhibitor_I29;Peptidase_C1	Pept_asp_AS;Pept_cys_AS;Pept_his_AS;Peptidase_C1A;Peptidase_C1A_C;Prot_inhib_I29	7	7	38.5	38.474	0	116.37	1909400000	45
O70400	PDZ and LIM domain protein 1	Pdlim1	0.0114211	0.036679	+	3	6.35791	30.0185	29.4501	29.7598	29.6498	30.1469	30.2614	30.0149	29.9424	29.338	29.0902	29.8128	29.4576	29.3329	29.7955	29.4947	29.6566	biological regulation;regulation of biological process;regulation of biosynthetic process;regulation of cellular biosynthetic process;regulation of cellular macromolecule biosynthetic process;regulation of cellular metabolic process;regulation of cellular process;regulation of gene expression;regulation of macromolecule biosynthetic process;regulation of macromolecule metabolic process;regulation…	binding;cation binding;ion binding;metal ion binding;protein binding transcription factor activity;transcription coactivator activity;transcription cofactor activity;transcription factor binding transcription factor activity;transition metal ion binding;zinc ion binding	adherens junction;anchoring junction;cell junction;cell part;cell-substrate adherens junction;cell-substrate junction;cytoplasm;cytoskeleton;focal adhesion;intracellular non-membrane-bounded organelle;intracellular organelle;intracellular organelle part;intracellular part;macromolecular complex;non-membrane-bounded organelle;nuclear part;nucleoplasm part;organelle;organelle part;protein complex;t…		LIM;PDZ	PDLIM1;PDZ;Znf_LIM	16	16	75.2	35.774	0	154.3	9104100000	154
O70570	Polymeric immunoglobulin receptor;Secretory component	Pigr	0.0039035	0.0161214	+	3	8.78012	24.4577	26.3121	27.7995	27.7385	29.6987	29.5613	29.2663	29.1833	27.7617	28.4584	28.322	28.2456	28.6399	28.9926	28.7244	28.4615	anatomical structure homeostasis;biological regulation;cell surface receptor linked signaling pathway;cellular component organization;cellular component organization or biogenesis;cellular localization;cellular macromolecule localization;cellular membrane organization;cellular process;cellular protein localization;cellular response to stimulus;detection of chemical stimulus;detection of chemical …	binding;immunoglobulin binding;immunoglobulin receptor activity;molecular transducer activity;polymeric immunoglobulin binding;polymeric immunoglobulin receptor activity;protein binding;protein complex binding;receptor activity;signal transducer activity;signaling receptor activity;transmembrane signaling receptor activity	cell part;extracellular membrane-bounded organelle;extracellular organelle;extracellular region part;extracellular space;extracellular vesicular exosome;integral to membrane;intrinsic to membrane;macromolecular complex;membrane;membrane part;membrane-bounded organelle;membrane-bounded vesicle;organelle;plasma membrane;protein complex;receptor complex;vesicle	Intestinal immune network for IgA production	V-set	Ig_sub;Ig_V-set;Ig-like_dom;Ig-like_fold	17	17	35	84.998	0	137.77	3793400000	105
O88342	WD repeat-containing protein 1	Wdr1	0.000452815	0.00324674	+	3	14.8842	31.0417	30.9721	30.8324	30.7457	31.1215	31.281	31.2873	31.1364	30.6275	30.7325	30.7862	30.8046	30.8925	31.0771	30.8952	31.0214	actin cytoskeleton organization;actin filament-based process;actomyosin structure organization;biological regulation;cellular chemical homeostasis;cellular component organization;cellular component organization at cellular level;cellular component organization or biogenesis;cellular component organization or biogenesis at cellular level;cellular homeostasis;cellular ion homeostasis;cellular proce…	actin binding;binding;cytoskeletal protein binding;protein binding	actin cytoskeleton;actin filament;cell junction;cell part;cell projection;cytoplasm;cytoskeletal part;cytoskeleton;extracellular membrane-bounded organelle;extracellular organelle;extracellular region part;extracellular vesicular exosome;intracellular non-membrane-bounded organelle;intracellular organelle;intracellular organelle part;intracellular part;macromolecular complex;membrane-bounded orga…		WD40	G-protein_beta_WD-40_rep;N2O_reductase_N;WD40/YVTN_repeat-like_dom;WD40_repeat;WD40_repeat_CS;WD40_repeat_dom	30	30	69.8	66.406	0	272.92	21906000000	296
O88428	Bifunctional 3-phosphoadenosine 5-phosphosulfate synthase 2;Sulfate adenylyltransferase;Adenylyl-sulfate kinase	Papss2	4.69846e-06	0.000111521	+	3	40.8897	30.9366	30.7923	30.8842	30.784	30.4046	30.3217	30.1751	30.2497	30.94	30.7046	30.8445	30.8188	30.8047	30.7563	30.6778	30.759	3'-phosphoadenosine 5'-phosphosulfate biosynthetic process;3'-phosphoadenosine 5'-phosphosulfate metabolic process;anatomical structure development;biological regulation;biosynthetic process;blood coagulation;bone development;cellular biosynthetic process;cellular metabolic process;cellular nitrogen compound biosynthetic process;cellular nitrogen compound metabolic process;cellular process;coagul…	adenyl nucleotide binding;adenyl ribonucleotide binding;adenylylsulfate kinase activity;adenylyltransferase activity;ATP binding;binding;catalytic activity;kinase activity;nucleotide binding;nucleotidyltransferase activity;phosphotransferase activity, alcohol group as acceptor;purine nucleotide binding;purine ribonucleoside triphosphate binding;purine ribonucleotide binding;ribonucleotide binding…		Purine metabolism;Selenocompound metabolism;Sulfur metabolism	APS_kinase;ATP-sulfurylase;PUA_2	APS_kinase;ATP-Sase_PUA-like_dom;P-loop_NTPase;PUA-like_domain;Rossmann-like_a/b/a_fold;Sulfurylase_cat_dom;Sulphate_adenylyltransferase	43	43	70.7	70.35	0	255.81	20680000000	345
O88487	Cytoplasmic dynein 1 intermediate chain 2	Dync1i2	0.00466489	0.0188882	+	3	8.81259	28.1618	25.8597	25.2637	27.3881	27.5685	27.5833	27.8962	27.2929	24.344	26.1232	24.9846	24.3121	27.1985	27.4534	27.2451	27.496	cellular component movement;cellular localization;cellular process;cytoskeleton-dependent intracellular transport;establishment of localization;establishment of localization in cell;intracellular transport;localization;metabolic process;microtubule-based movement;microtubule-based process;microtubule-based transport;organelle localization;organelle transport along microtubule;transport;vesicle lo…	binding;catalytic activity;cytoskeletal protein binding;hydrolase activity;hydrolase activity, acting on acid anhydrides;hydrolase activity, acting on acid anhydrides, in phosphorus-containing anhydrides;microtubule binding;microtubule motor activity;motor activity;nucleoside-triphosphatase activity;protein binding;pyrophosphatase activity;spectrin binding;tubulin binding	cell part;chromosomal part;condensed chromosome kinetochore;cytoplasmic dynein complex;cytoplasmic part;cytoskeletal part;dynein complex;endosome;intracellular membrane-bounded organelle;intracellular non-membrane-bounded organelle;intracellular organelle;intracellular organelle part;intracellular part;kinetochore;macromolecular complex;membrane-bounded organelle;microtubule;microtubule associate…	Phagosome;Vasopressin-regulated water reabsorption	Dynein_IC2;WD40	Dynein_IC_1/2;WD40/YVTN_repeat-like_dom;WD40_repeat;WD40_repeat_dom	12	12	37.9	68.393	0	73.231	1455900000	56
O88531	Palmitoyl-protein thioesterase 1	Ppt1	0.00144853	0.00759193	+	3	7.85793	28.9798	29.3023	28.7175	28.6398	29.0175	28.9986	29.1564	29.2704	29.5585	29.3237	29.5291	29.824	29.8134	29.594	29.5518	29.2048	adult behavior;adult locomotory behavior;anatomical structure development;associative learning;behavior;biological regulation;brain development;catabolic process;cation homeostasis;cellular catabolic process;cellular cation homeostasis;cellular chemical homeostasis;cellular component organization;cellular component organization at cellular level;cellular component organization or biogenesis;cellu…	acyl-CoA thioesterase activity;catalytic activity;CoA hydrolase activity;hydrolase activity;hydrolase activity, acting on ester bonds;palmitoyl-(protein) hydrolase activity;palmitoyl-CoA hydrolase activity;thiolester hydrolase activity	axon;cell body;cell part;cell projection;clathrin-coated vesicle;coated vesicle;cytoplasmic membrane-bounded vesicle;cytoplasmic part;cytoplasmic vesicle;cytosol;dendrite;extracellular membrane-bounded organelle;extracellular organelle;extracellular region;extracellular region part;extracellular space;extracellular vesicular exosome;Golgi apparatus;intracellular membrane-bounded organelle;intrace…	Fatty acid elongation in mitochondria;Lysosome	Palm_thioest	AB_hydrolase;Palm_thioest;PPT1	11	11	42.5	34.49	0	119.4	8003500000	122
O88533	Aromatic-L-amino-acid decarboxylase	Ddc	7.64205e-05	0.000843894	+	3	16.832	30.0556	30.4493	30.0411	30.3482	29.402	29.4757	29.2542	29.6197	30.376	30.3664	30.08	30.4445	29.8552	29.5216	29.8685	29.249	aging;alcohol biosynthetic process;alcohol metabolic process;alkaloid metabolic process;amine biosynthetic process;amine metabolic process;amine transport;aromatic compound biosynthetic process;benzene-containing compound metabolic process;biosynthetic process;carboxylic acid metabolic process;catecholamine biosynthetic process;catecholamine metabolic process;catechol-containing compound biosynth…	amine binding;amino acid binding;aromatic-L-amino-acid decarboxylase activity;binding;carbon-carbon lyase activity;carboxylic acid binding;carboxy-lyase activity;catalytic activity;cofactor binding;enzyme binding;lyase activity;protein binding;pyridoxal phosphate binding;vitamin B6 binding;vitamin binding	axon;cell body;cell part;cell projection;clathrin-coated vesicle;coated vesicle;cytoplasm;cytoplasmic membrane-bounded vesicle;cytoplasmic part;cytoplasmic vesicle;extracellular membrane-bounded organelle;extracellular organelle;extracellular region part;extracellular vesicular exosome;intracellular membrane-bounded organelle;intracellular organelle;intracellular part;membrane-bounded organelle;m…	Betalain biosynthesis;Histidine metabolism;Indole alkaloid biosynthesis;Isoquinoline alkaloid biosynthesis;Phenylalanine metabolism;Tryptophan metabolism;Tyrosine metabolism	Pyridoxal_deC	Aromatic_deC;PyrdxlP-dep_de-COase;PyrdxlP-dep_Trfase;PyrdxlP-dep_Trfase_major_sub1;PyrdxlP-dep_Trfase_major_sub2;Pyridoxal-P_BS	18	18	48.1	53.873	0	216.1	12499000000	170
O88668	Protein CREG1	Creg1	1.28046e-06	4.26476e-05	+	3	49.7069	29.1066	29.1912	29.1736	29.0181	29.064	29.1649	29.0363	29.1403	28.3423	28.3577	28.5608	28.5964	28.4084	28.4365	28.6394	28.606	biological regulation;regulation of biological process;regulation of biosynthetic process;regulation of cellular biosynthetic process;regulation of cellular macromolecule biosynthetic process;regulation of cellular metabolic process;regulation of cellular process;regulation of gene expression;regulation of growth;regulation of macromolecule biosynthetic process;regulation of macromolecule metabol…	binding;catalytic activity;coenzyme binding;cofactor binding;FMN binding;nucleotide binding;oxidoreductase activity;protein binding;transcription factor binding	cell part;extracellular membrane-bounded organelle;extracellular organelle;extracellular region part;extracellular vesicular exosome;intracellular organelle part;intracellular part;macromolecular complex;membrane-bounded organelle;membrane-bounded vesicle;nuclear part;nucleoplasm part;organelle;organelle part;protein complex;transcription factor complex;vesicle			CREG;Split_barrel_FMN-bd	7	7	40.5	24.452	0	67.179	4771100000	60
O88833	Cytochrome P450 4A10	Cyp4a10	2.36434e-06	6.50981e-05	+	3	44.6214	26.1047	25.0678	24.016	24.2524	31.9984	29.5189	30.4505	31.2141	26.1908	25.7528	24.9429	25.1446	25.8588	26.5268	25.5554	25.14	carboxylic acid metabolic process;cellular ketone metabolic process;cellular lipid metabolic process;cellular metabolic process;cellular process;fatty acid metabolic process;lipid metabolic process;metabolic process;monocarboxylic acid metabolic process;organic acid metabolic process;oxoacid metabolic process;primary metabolic process;small molecule metabolic process	alkane 1-monooxygenase activity;arachidonic acid epoxygenase activity;arachidonic acid monooxygenase activity;binding;catalytic activity;cation binding;heme binding;ion binding;iron ion binding;leukotriene-B4 20-monooxygenase activity;metal ion binding;monooxygenase activity;oxidoreductase activity;oxidoreductase activity, acting on paired donors, with incorporation or reduction of molecular oxyg…	apical plasma membrane;cell part;cytoplasm;cytoplasmic part;endoplasmic reticulum membrane;endoplasmic reticulum part;extracellular membrane-bounded organelle;extracellular organelle;extracellular region part;extracellular vesicular exosome;intracellular membrane-bounded organelle;intracellular organelle;intracellular organelle part;intracellular part;membrane;membrane part;membrane-bounded organ…	Arachidonic acid metabolism;Fatty acid metabolism;PPAR signaling pathway;Retinol metabolism;Vascular smooth muscle contraction	p450	Cyt_P450;Cyt_P450_CS;Cyt_P450_E_grp-I	28	21	67.6	58.33	0	163.73	4595200000	82
O88844	Isocitrate dehydrogenase [NADP] cytoplasmic	Idh1	0.00139828	0.00740372	+	3	11.6669	34.6843	34.9932	34.8039	34.9895	34.679	34.5884	34.5491	34.6421	34.9506	34.9542	35.2439	35.0825	34.9392	34.8935	34.8635	34.9278	2-oxoglutarate metabolic process;acetyl-CoA catabolic process;acetyl-CoA metabolic process;amine metabolic process;anatomical structure development;biological regulation;carbohydrate metabolic process;carboxylic acid metabolic process;catabolic process;cellular aldehyde metabolic process;cellular amine metabolic process;cellular amino acid metabolic process;cellular carbohydrate metabolic process…	binding;catalytic activity;cation binding;coenzyme binding;cofactor binding;identical protein binding;ion binding;isocitrate dehydrogenase (NADP+) activity;isocitrate dehydrogenase activity;magnesium ion binding;metal ion binding;NAD binding;NADP binding;nucleotide binding;oxidoreductase activity;oxidoreductase activity, acting on CH-OH group of donors;oxidoreductase activity, acting on the CH-OH…	cell part;cytoplasm;cytoplasmic part;cytosol;extracellular membrane-bounded organelle;extracellular organelle;extracellular region part;extracellular vesicular exosome;intracellular membrane-bounded organelle;intracellular organelle;intracellular part;membrane-bounded organelle;membrane-bounded vesicle;microbody;mitochondrion;organelle;peroxisome;vesicle	Carbon fixation pathways in prokaryotes;Citrate cycle (TCA cycle);Glutathione metabolism;Peroxisome	Iso_dh	IsoCit/isopropylmalate_DH_CS;Isocitrate_DH_NADP;IsoPropMal-DH-like_dom	41	41	81.2	46.674	0	323.31	353250000000	754
O88986	2-amino-3-ketobutyrate coenzyme A ligase, mitochondrial	Gcat	0.00221883	0.0105331	+	3	13.3335	31.3453	31.1588	31.3754	31.2796	31.3577	31.2921	31.1767	31.1603	31.3552	31.34	31.263	31.4497	31.5801	31.6421	31.5052	31.622	amine catabolic process;amine metabolic process;aspartate family amino acid catabolic process;aspartate family amino acid metabolic process;biosynthetic process;carboxylic acid catabolic process;carboxylic acid metabolic process;catabolic process;cellular amine metabolic process;cellular amino acid catabolic process;cellular amino acid metabolic process;cellular catabolic process;cellular ketone …	acetyltransferase activity;binding;C-acetyltransferase activity;C-acyltransferase activity;catalytic activity;cofactor binding;glycine C-acetyltransferase activity;pyridoxal phosphate binding;transferase activity;transferase activity, transferring acyl groups;transferase activity, transferring acyl groups other than amino-acyl groups;vitamin B6 binding;vitamin binding	cell part;cytoplasmic part;intracellular membrane-bounded organelle;intracellular organelle;intracellular organelle part;intracellular part;membrane-bounded organelle;mitochondrion;nuclear part;nucleoplasm;organelle;organelle part	Glycine, serine and threonine metabolism	Aminotran_1_2	2am3keto_CoA_ligase;Aminotrans_II_pyridoxalP_BS;Aminotransferase_I/II;PyrdxlP-dep_Trfase;PyrdxlP-dep_Trfase_major_sub1;PyrdxlP-dep_Trfase_major_sub2	21	21	78.8	44.93	0	323.31	30794000000	313
O89017	Legumain	Lgmn	4.66513e-05	0.000591012	+	3	25.0582	29.4199	29.662	29.1153	29.6687	30.4768	30.6009	30.9166	30.7273	28.2661	27.2365	28.3623	28.9658	29.6166	29.9297	29.4982	29.5387	biological regulation;catabolic process;cellular catabolic process;cellular macromolecule metabolic process;cellular metabolic process;cellular process;macromolecule catabolic process;macromolecule metabolic process;metabolic process;multicellular organismal process;negative regulation of apoptosis;negative regulation of biological process;negative regulation of cell death;negative regulation of …	catalytic activity;cysteine-type endopeptidase activity;cysteine-type peptidase activity;endopeptidase activity;hydrolase activity;peptidase activity;peptidase activity, acting on L-amino acid peptides	apical part of cell;cell part;cytoplasmic part;endosome;extracellular membrane-bounded organelle;extracellular organelle;extracellular region part;extracellular vesicular exosome;intracellular membrane-bounded organelle;intracellular organelle;intracellular part;late endosome;lysosome;lytic vacuole;membrane-bounded organelle;membrane-bounded vesicle;organelle;vacuole;vesicle	Antigen processing and presentation;Lysosome	Peptidase_C13	Peptidase_C13	11	11	27.6	49.372	0	114	9000600000	122
O89053	Coronin-1A	Coro1a	1.5692e-06	4.76528e-05	+	3	49.5064	25.8056	25.6982	25.4085	25.4334	29.3624	29.1423	29.6641	29.11	25.9575	25.2796	24.8348	26.7036	27.3035	28.4235	27.5366	28.2065	actin cytoskeleton organization;actin filament organization;actin filament-based process;anatomical structure homeostasis;biological adhesion;biological regulation;calcium ion transport;cation transport;cell adhesion;cell chemotaxis;cell migration;cell motility;cell projection organization;cell-substrate adhesion;cellular component assembly;cellular component assembly at cellular level;cellular c…	actin binding;actin filament binding;binding;cytoskeletal protein binding;enzyme binding;identical protein binding;kinase binding;phosphatidylinositol 3-kinase binding;protein binding;protein C-terminus binding;protein dimerization activity;protein homodimerization activity	actin filament;axon;cell cortex part;cell junction;cell leading edge;cell part;cell projection;cell-cell junction;cortical actin cytoskeleton;cortical cytoskeleton;cytoplasm;cytoplasmic membrane-bounded vesicle;cytoplasmic part;cytoplasmic vesicle;cytoplasmic vesicle membrane;cytoplasmic vesicle part;cytoskeletal part;cytoskeleton;early endosome;endocytic vesicle;endocytic vesicle membrane;endoso…	ko05152;Phagosome	DUF1899;DUF1900;WD40	CORO1A;Coronin;DUF1899;DUF1900;WD40/YVTN_repeat-like_dom;WD40_repeat;WD40_repeat_CS;WD40_repeat_dom	14	14	43.8	50.989	0	60.484	2037400000	77
O89086	RNA-binding protein 3	Rbm3	0.000916509	0.00548577	+	3	12.8841	24.622	25.241	27.514	27.259	29.4261	30.2165	30.073	29.74	25.7159	25.2869	27.2126	27.2909	27.891	28.8436	27.3243	28.5475	biological regulation;biosynthetic process;cellular biosynthetic process;cellular macromolecule biosynthetic process;cellular macromolecule metabolic process;cellular metabolic process;cellular nitrogen compound metabolic process;cellular process;cellular protein metabolic process;cellular response to chemical stimulus;cellular response to dsRNA;cellular response to organic substance;cellular res…	binding;nucleotide binding;ribonucleoprotein binding;ribosomal large subunit binding	cell part;cell projection;cytoplasm;dendrite;intracellular membrane-bounded organelle;intracellular organelle;intracellular part;membrane-bounded organelle;neuron projection;nucleus;organelle		RRM_1	Nucleotide-bd_a/b_plait;RRM_dom	5	5	51	16.604	0	82.09	3195300000	50
P00186	Cytochrome P450 1A2	Cyp1a2	0.00572678	0.021981	+	3	7.52897	33.0027	33.099	32.8687	32.6542	32.2299	31.5957	31.3395	31.4792	33.2555	33.4901	33.168	33.059	32.3892	30.7072	32.8625	32.4013	9-cis-retinoic acid biosynthetic process;9-cis-retinoic acid metabolic process;aging;alkaloid metabolic process;amine metabolic process;anatomical structure development;benzene-containing compound metabolic process;biological regulation;biosynthetic process;camera-type eye development;carboxylic acid metabolic process;catabolic process;cell differentiation;cell proliferation;cellular aromatic com…	aromatase activity;binding;caffeine oxidase activity;catalytic activity;cation binding;demethylase activity;enzyme binding;flavonoid 3'-monooxygenase activity;heme binding;ion binding;iron ion binding;metal ion binding;monooxygenase activity;oxidoreductase activity;oxidoreductase activity, acting on CH or CH2 groups;oxidoreductase activity, acting on CH or CH2 groups, quinone or similar compound …	cell part;cytoplasmic part;endoplasmic reticulum membrane;endoplasmic reticulum part;intracellular membrane-bounded organelle;intracellular organelle;intracellular organelle part;intracellular part;membrane;membrane part;membrane-bounded organelle;mitochondrion;organelle;organelle membrane;organelle part	Caffeine metabolism;Drug metabolism - cytochrome P450;Linoleic acid metabolism;Metabolism of xenobiotics by cytochrome P450;Retinol metabolism;Steroid hormone biosynthesis;Tryptophan metabolism	p450	Cyt_P450;Cyt_P450_CS;Cyt_P450_E_grp-I;Cyt_P450_E_grp-I_CYP1	39	39	76.4	58.183	0	323.31	80970000000	501
P00329	Alcohol dehydrogenase 1	Adh1	4.20289e-06	0.000100918	+	3	43.6899	36.5576	36.6643	36.2742	36.3528	36.4972	36.525	36.3572	36.3277	35.7577	35.6283	35.6254	35.784	35.8587	35.7802	35.5714	35.6243	adult behavior;alcohol catabolic process;alcohol metabolic process;behavior;behavioral response to ethanol;biological regulation;carboxylic acid metabolic process;catabolic process;cellular hormone metabolic process;cellular ketone metabolic process;cellular lipid metabolic process;cellular metabolic process;cellular process;diterpenoid metabolic process;ethanol catabolic process;ethanol metaboli…	alcohol dehydrogenase (NAD) activity;binding;catalytic activity;cation binding;identical protein binding;ion binding;metal ion binding;oxidoreductase activity;oxidoreductase activity, acting on CH-OH group of donors;oxidoreductase activity, acting on the CH-OH group of donors, NAD or NADP as acceptor;protein binding;protein dimerization activity;protein homodimerization activity;transition metal …	cell part;cytoplasmic part;intracellular;intracellular membrane-bounded organelle;intracellular organelle;intracellular part;membrane-bounded organelle;mitochondrion;organelle	Drug metabolism - cytochrome P450;Fatty acid metabolism;Glycolysis / Gluconeogenesis;Metabolism of xenobiotics by cytochrome P450;Retinol metabolism;Tyrosine metabolism	ADH_N;ADH_zinc_N	ADH_C;ADH_GroES-like;ADH_SF_Zn-type;ADH_Zn_CS;GroES-like;NAD(P)-bd_dom	32	32	88.8	39.771	0	323.31	808110000000	862
P00493	Hypoxanthine-guanine phosphoribosyltransferase	Hprt1	0.00210988	0.0100854	+	3	10.3699	29.151	29.1829	28.5951	29.0958	29.3835	29.5645	30.1415	29.5188	28.9316	28.6349	28.9208	28.8485	28.7833	29.003	28.802	28.9691	adenine biosynthetic process;adenine metabolic process;adenine salvage;alcohol metabolic process;amine metabolic process;anatomical structure development;anatomical structure morphogenesis;behavior;benzene-containing compound metabolic process;biological regulation;biosynthetic process;catabolic process;catecholamine metabolic process;catechol-containing compound metabolic process;cell activation…	binding;catalytic activity;cation binding;guanine phosphoribosyltransferase activity;hypoxanthine phosphoribosyltransferase activity;identical protein binding;ion binding;magnesium ion binding;metal ion binding;nucleotide binding;protein binding;protein dimerization activity;protein homodimerization activity;transferase activity;transferase activity, transferring glycosyl groups;transferase activ…	cell part;cytoplasm;cytoplasmic part;cytosol;extracellular membrane-bounded organelle;extracellular organelle;extracellular region part;extracellular vesicular exosome;intracellular part;membrane-bounded organelle;membrane-bounded vesicle;organelle;vesicle	Drug metabolism - other enzymes;Purine metabolism	Pribosyltran	Hxn_phspho_trans;PRibTrfase_dom;PRTase-like	15	15	82.6	24.57	0	78.769	6365700000	107
P01027	Complement C3;Complement C3 beta chain;C3-beta-c;Complement C3 alpha chain;C3a anaphylatoxin;Acylation stimulating protein;Complement C3b alpha chain;Complement C3c alpha chain fragment 1;Complement C3dg fragment;Complement C3g fragment;Complement C3d fragment;Complement C3f fragment;Complement C3c alpha chain fragment 2	C3	6.80793e-08	4.26012e-06	+	3	73.6933	32.548	33.0375	32.5672	32.5913	34.5762	34.6558	34.5391	34.3989	32.785	33.0889	32.7563	32.696	33.8966	34.0179	33.5865	33.4759	activation of immune response;biological regulation;carboxylic acid metabolic process;cellular ketone metabolic process;cellular lipid metabolic process;cellular metabolic process;cellular process;complement activation;complement activation, alternative pathway;complement activation, classical pathway;defense response;fatty acid metabolic process;humoral immune response;immune effector process;im…	binding;C5a anaphylatoxin chemotactic receptor binding;C5L2 anaphylatoxin chemotactic receptor binding;endopeptidase inhibitor activity;endopeptidase regulator activity;enzyme inhibitor activity;enzyme regulator activity;G-protein-coupled receptor binding;peptidase inhibitor activity;peptidase regulator activity;protein binding;receptor binding	blood microparticle;extracellular membrane-bounded organelle;extracellular organelle;extracellular region part;extracellular space;extracellular vesicular exosome;membrane-bounded organelle;membrane-bounded vesicle;organelle;vesicle	Chagas disease (American trypanosomiasis);Complement and coagulation cascades;ko05152;Leishmaniasis;Phagosome;Staphylococcus aureus infection;Systemic lupus erythematosus	A2M;A2M_comp;A2M_N;A2M_N_2;A2M_recep;ANATO;NTR;Thiol-ester_cl	A2M_comp;A2M_N;A2M_N_2;A-macroglobulin_rcpt-bd;Anaphylatoxin/fibulin;Anaphylatoxin_comp_syst;Anaphylatoxn_comp_syst_dom;Macroglobln_a2;MacrogloblnA2_CS;MacrogloblnA2_thiol-ester-bond;Netrin_domain;Netrin_module_non-TIMP;Terpenoid_cyclase/PrenylTrfase;TIMP-like_OB-fold	118	118	80	186.48	0	323.31	132710000000	1207
P01029	Complement C4-B;Complement C4 beta chain;Complement C4 alpha chain;C4a anaphylatoxin;Complement C4 gamma chain	C4b	3.80656e-11	2.62018e-08	+	3	384.739	30.1125	30.2861	30.2514	30.409	30.6859	31.0102	30.8403	31.0202	25.605	25.0505	25.5609	25.5196	24.5855	24.9072	25.809	25.3435	activation of immune response;biological regulation;complement activation;complement activation, classical pathway;defense response;humoral immune response;immune effector process;immune response;immune system process;inflammatory response;innate immune response;macromolecule metabolic process;metabolic process;positive regulation of biological process;positive regulation of immune response;posit…	endopeptidase inhibitor activity;endopeptidase regulator activity;enzyme inhibitor activity;enzyme regulator activity;peptidase inhibitor activity;peptidase regulator activity	extracellular region part;extracellular space	Complement and coagulation cascades;Staphylococcus aureus infection;Systemic lupus erythematosus	A2M;A2M_comp;A2M_N;A2M_N_2;A2M_recep;ANATO;NTR;Thiol-ester_cl	A2M_comp;A2M_N;A2M_N_2;A-macroglobulin_rcpt-bd;Anaphylatoxin/fibulin;Anaphylatoxin_comp_syst;Anaphylatoxn_comp_syst_dom;Macroglobln_a2;MacrogloblnA2_CS;MacrogloblnA2_thiol-ester-bond;Netrin_domain;Netrin_module_non-TIMP;Terpenoid_cyclase/PrenylTrfase;TIMP-like_OB-fold	53	53	48.6	192.91	0	323.31	7491500000	227
P01872	Ig mu chain C region	Ighm	4.50718e-05	0.000581708	+	3	22.3972	24.8081	26.3949	27.2405	27.1754	29.0017	28.9738	28.9504	28.5262	29.3216	30.2051	29.8647	29.6664	29.6388	29.5565	30.0436	28.8984	activation of immune response;activation of MAPK activity;adaptive immune response;adaptive immune response based on somatic recombination of immune receptors built from immunoglobulin superfamily domains;antigen processing and presentation;antigen receptor-mediated signaling pathway;B cell mediated immunity;B cell receptor signaling pathway;biological regulation;cell surface receptor linked sign…	antigen binding;binding;molecular transducer activity;receptor activity;signal transducer activity;signaling receptor activity;transmembrane signaling receptor activity	B cell receptor complex;cell part;cytoplasmic part;external side of plasma membrane;extracellular region part;extracellular space;immunoglobulin complex;immunoglobulin complex, circulating;integral to membrane;intracellular part;intrinsic to membrane;macromolecular complex;membrane;membrane part;perinuclear region of cytoplasm;plasma membrane;plasma membrane part;protein complex;receptor complex		C1-set	Ig/MHC_CS;Ig_C1-set;Ig-like_dom;Ig-like_fold	16	16	37.4	49.971	0	91.836	6742200000	112
P01898	H-2 class I histocompatibility antigen, Q10 alpha chain	H2-Q10	0.00120341	0.00673451	+	3	9.86941	29.8286	29.4942	29.2984	28.971	28.7038	28.6961	28.4126	28.3414	29.6084	29.5622	29.2561	29.8726	29.6493	29.0901	29.3224	28.8934	antigen processing and presentation;antigen processing and presentation of peptide antigen;antigen processing and presentation of peptide antigen via MHC class I;biological regulation;immune response;immune system process;positive regulation of adaptive immune response;positive regulation of adaptive immune response based on somatic recombination of immune receptors built from immunoglobulin supe…	antigen binding;beta-2-microglobulin binding;binding;peptide antigen binding;peptide binding;protein binding;protein complex binding;receptor binding;T cell receptor binding;TAP binding	cell part;cell surface;cytoplasmic part;cytoplasmic vesicle membrane;cytoplasmic vesicle part;endocytic vesicle membrane;endoplasmic reticulum;endoplasmic reticulum exit site;endoplasmic reticulum part;extracellular membrane-bounded organelle;extracellular organelle;extracellular region part;extracellular vesicular exosome;Golgi apparatus;Golgi apparatus part;Golgi cisterna;Golgi medial cisterna;…	Allograft rejection;Antigen processing and presentation;Autoimmune thyroid disease;Cell adhesion molecules (CAMs);Endocytosis;Graft-versus-host disease;Natural killer cell mediated cytotoxicity;Phagosome;Type I diabetes mellitus;Viral myocarditis	C1-set;MHC_I	Ig/MHC_CS;Ig_C1-set;Ig-like_dom;Ig-like_fold;MHC_I/II-like_Ag-recog;MHC_I_a;MHC_I_a_a1/a2;MHC_I-like_Ag-recog	15	14	52.3	37.251	0	129.4	7483200000	156
P01899	H-2 class I histocompatibility antigen, D-B alpha chain	H2-D1	2.24126e-06	6.25432e-05	+	3	43.3334	28.7631	29.0911	28.6144	28.9741	29.6501	29.5258	29.4138	29.1886	23.9012	25.6226	26.689	25.767	25.2921	25.6378	25.2972	24.1411	antigen processing and presentation;antigen processing and presentation of endogenous antigen;antigen processing and presentation of endogenous peptide antigen;antigen processing and presentation of endogenous peptide antigen via MHC class I;antigen processing and presentation of endogenous peptide antigen via MHC class I via ER pathway;antigen processing and presentation of endogenous peptide an…	antigen binding;beta-2-microglobulin binding;binding;peptide antigen binding;peptide binding;protein binding;protein complex binding;receptor binding;T cell receptor binding;TAP binding	cell part;cell surface;cytoplasmic part;cytoplasmic vesicle membrane;cytoplasmic vesicle part;endocytic vesicle membrane;endoplasmic reticulum;endoplasmic reticulum exit site;endoplasmic reticulum part;external side of plasma membrane;extracellular membrane-bounded organelle;extracellular organelle;extracellular region part;extracellular vesicular exosome;Golgi apparatus;Golgi apparatus part;Golg…	Allograft rejection;Antigen processing and presentation;Autoimmune thyroid disease;Cell adhesion molecules (CAMs);Endocytosis;Graft-versus-host disease;Natural killer cell mediated cytotoxicity;Phagosome;Type I diabetes mellitus;Viral myocarditis	C1-set;MHC_I;MHC_I_C	Ig/MHC_CS;Ig_C1-set;Ig-like_dom;Ig-like_fold;MHC_I/II-like_Ag-recog;MHC_I_a;MHC_I_a_a1/a2;MHC_I_a_C;MHC_I-like_Ag-recog	13	9	37.8	40.836	0	65.506	2946900000	49
P01901	H-2 class I histocompatibility antigen, K-B alpha chain	H2-K1	0.00316208	0.0137467	+	3	8.61055	30.3116	30.2494	29.8211	29.8929	30.3257	30.1968	30.1075	30.104	29.6267	29.2089	29.0091	29.4499	30.196	29.6306	30.4672	29.836	anatomical structure development;antigen processing and presentation;antigen processing and presentation of endogenous antigen;antigen processing and presentation of endogenous peptide antigen;antigen processing and presentation of endogenous peptide antigen via MHC class I;antigen processing and presentation of endogenous peptide antigen via MHC class I via ER pathway;antigen processing and pres…	antigen binding;beta-2-microglobulin binding;binding;peptide antigen binding;peptide binding;protein binding;protein complex binding;receptor binding;T cell receptor binding;TAP binding	cell part;cell surface;cytoplasmic part;cytoplasmic vesicle membrane;cytoplasmic vesicle part;endocytic vesicle membrane;endoplasmic reticulum;endoplasmic reticulum exit site;endoplasmic reticulum part;external side of plasma membrane;extracellular membrane-bounded organelle;extracellular organelle;extracellular region part;extracellular vesicular exosome;Golgi apparatus;Golgi apparatus part;Golg…	Allograft rejection;Antigen processing and presentation;Autoimmune thyroid disease;Cell adhesion molecules (CAMs);Endocytosis;Graft-versus-host disease;Natural killer cell mediated cytotoxicity;Phagosome;Type I diabetes mellitus;Viral myocarditis	C1-set;MHC_I;MHC_I_C	Ig/MHC_CS;Ig_C1-set;Ig-like_dom;Ig-like_fold;MHC_I/II-like_Ag-recog;MHC_I_a;MHC_I_a_a1/a2;MHC_I_a_C;MHC_I-like_Ag-recog	17	17	52	41.301	0	175.04	11533000000	151
P02089	Hemoglobin subunit beta-2	Hbb-b2	1.42305e-13	2.9386e-10	+	3	1091.78	24.3835	24.6441	24.5088	25.1091	24.7092	25.108	24.2217	24.0224	35.8767	36.5773	36.4746	36.0736	35.4108	35.5506	36.369	36.0109	anatomical structure development;biological regulation;cell development;cellular developmental process;cellular process;developmental process;erythrocyte development;positive regulation of biological process;positive regulation of cell differentiation;positive regulation of cellular process;positive regulation of developmental process;positive regulation of myeloid cell differentiation;regulation…	binding;cation binding;heme binding;ion binding;iron ion binding;metal ion binding;oxygen binding;oxygen transporter activity;substrate-specific transporter activity;tetrapyrrole binding;transition metal ion binding;transporter activity	cell part;cytoplasmic part;cytosolic part;hemoglobin complex;intracellular part;macromolecular complex;protein complex	African trypanosomiasis;Malaria	Globin	Globin;Globin_dom;Globin-like;Haemoglobin_b	23	13	95.9	15.878	0	271.7	440540000000	236
P04186	Complement factor B;Complement factor B Ba fragment;Complement factor B Bb fragment	Cfb	0.0132219	0.0410574	+	3	6.33429	27.8823	27.3319	28.5844	28.4703	28.8397	28.8926	28.9462	28.7783	28.2208	28.3814	27.5767	27.7614	28.6719	28.6828	28.7479	28.6205	activation of immune response;biological regulation;cell proliferation;complement activation;complement activation, alternative pathway;defense response;humoral immune response;immune effector process;immune response;immune system process;innate immune response;macromolecule metabolic process;metabolic process;positive regulation of biological process;positive regulation of immune response;positi…	catalytic activity;endopeptidase activity;hydrolase activity;peptidase activity;peptidase activity, acting on L-amino acid peptides;serine hydrolase activity;serine-type endopeptidase activity;serine-type peptidase activity	blood microparticle;extracellular membrane-bounded organelle;extracellular organelle;extracellular region part;extracellular space;extracellular vesicular exosome;membrane-bounded organelle;membrane-bounded vesicle;organelle;vesicle		Sushi;Trypsin;VWA	Compl_C2_B;Complement_B;Peptidase_S1;Peptidase_S1_AS;Peptidase_S1A;Sushi_SCR_CCP_dom;Trypsin-like_Pept_dom;VWF_A	21	21	35.6	85.004	0	89.571	3822900000	157
P04223	H-2 class I histocompatibility antigen, K-K alpha chain	H2-K1	2.73237e-07	1.25386e-05	+	3	70.5861	25.0941	24.8322	25.2471	26.3938	25.6778	24.7861	25.9636	24.5558	29.3438	29.1206	29.1494	28.9916	29.2282	29.1201	29.9586	30.2533	anatomical structure development;antigen processing and presentation;antigen processing and presentation of endogenous antigen;antigen processing and presentation of endogenous peptide antigen;antigen processing and presentation of endogenous peptide antigen via MHC class I;antigen processing and presentation of endogenous peptide antigen via MHC class I via ER pathway;antigen processing and pres…	antigen binding;beta-2-microglobulin binding;binding;peptide antigen binding;peptide binding;protein binding;protein complex binding;receptor binding;T cell receptor binding;TAP binding	cell part;cell surface;cytoplasmic part;cytoplasmic vesicle membrane;cytoplasmic vesicle part;endocytic vesicle membrane;endoplasmic reticulum;endoplasmic reticulum exit site;endoplasmic reticulum part;external side of plasma membrane;extracellular membrane-bounded organelle;extracellular organelle;extracellular region part;extracellular vesicular exosome;Golgi apparatus;Golgi apparatus part;Golg…		C1-set;MHC_I;MHC_I_C	Ig/MHC_CS;Ig_C1-set;Ig-like_dom;Ig-like_fold;MHC_I/II-like_Ag-recog;MHC_I_a;MHC_I_a_a1/a2;MHC_I_a_C;MHC_I-like_Ag-recog	15	7	47.4	41.646	0	65.465	4412200000	61
P04939	Major urinary protein 3	Mup3	1.67158e-05	0.000273954	+	3	30.6803	30.9141	31.5005	31.2686	31.7172	30.1413	30.0103	30.2076	29.9615	31.192	31.0139	31.4626	31.3512	30.6777	30.7453	30.8176	30.8628	aerobic respiration;anatomical structure morphogenesis;behavior;biological regulation;carbohydrate homeostasis;cell part morphogenesis;cell surface receptor linked signaling pathway;cellular component morphogenesis;cellular component organization;cellular component organization at cellular level;cellular component organization or biogenesis;cellular component organization or biogenesis at cellula…	binding;catalytic activity;insulin-activated receptor activity;kinase activity;molecular transducer activity;odorant binding;pheromone binding;phosphotransferase activity, alcohol group as acceptor;protein kinase activity;protein tyrosine kinase activity;receptor activity;signal transducer activity;signaling receptor activity;transferase activity;transferase activity, transferring phosphorus-cont…	cell part;cytoplasmic part;cytosol;extracellular region part;extracellular space;intracellular membrane-bounded organelle;intracellular organelle;intracellular part;membrane-bounded organelle;nucleus;organelle		Lipocalin	Calycin;Calycin-like;Lipocalin;Lipocalin_CS;Lipocln_cytosolic_FA-bd_dom;Maj_urinary	9	9	51.6	21.464	0	157.28	24265000000	144
P05201	Aspartate aminotransferase, cytoplasmic	Got1	0.0102112	0.034065	+	3	6.23245	33.0611	33.1799	32.7738	32.715	33.2887	33.3157	33.4405	33.5412	33.3096	33.2975	33.3485	33.2864	33.3794	33.186	32.9358	32.9309	2-oxoglutarate metabolic process;alcohol biosynthetic process;alcohol metabolic process;alditol biosynthetic process;alditol metabolic process;amine biosynthetic process;amine catabolic process;amine metabolic process;aspartate biosynthetic process;aspartate catabolic process;aspartate family amino acid biosynthetic process;aspartate family amino acid catabolic process;aspartate family amino acid…	binding;carbon-carbon lyase activity;carboxylic acid binding;carboxy-lyase activity;catalytic activity;cofactor binding;L-aspartate:2-oxoglutarate aminotransferase activity;L-cysteine:2-oxoglutarate aminotransferase activity;L-phenylalanine aminotransferase activity;L-phenylalanine:2-oxoglutarate aminotransferase activity;lyase activity;phosphatidylserine decarboxylase activity;pyridoxal phosphat…	axon part;axon terminus;cell part;cell projection part;cytoplasm;cytoplasmic part;cytosol;extracellular membrane-bounded organelle;extracellular organelle;extracellular region part;extracellular vesicular exosome;intracellular membrane-bounded organelle;intracellular organelle;intracellular part;lysosome;lytic vacuole;membrane-bounded organelle;membrane-bounded vesicle;neuron projection terminus;…	Alanine, aspartate and glutamate metabolism;Arginine and proline metabolism;Cysteine and methionine metabolism;Phenylalanine metabolism;Phenylalanine, tyrosine and tryptophan biosynthesis;Tyrosine metabolism	Aminotran_1_2	Aminotransferase_I/II;Asp_trans;NHTrfase_class1_PyrdxlP-BS;PyrdxlP-dep_Trfase;PyrdxlP-dep_Trfase_major_sub1	41	41	91.5	46.247	0	323.31	108480000000	513
P05202	Aspartate aminotransferase, mitochondrial	Got2	0.000165719	0.00146871	+	3	14.8767	35.4074	35.4751	35.2079	35.2084	35.3417	35.269	35.1652	35.2784	35.6936	35.6921	35.7396	35.6168	35.5678	35.4892	35.4346	35.3216	2-oxoglutarate metabolic process;amine biosynthetic process;amine catabolic process;amine metabolic process;aspartate biosynthetic process;aspartate catabolic process;aspartate family amino acid biosynthetic process;aspartate family amino acid catabolic process;aspartate family amino acid metabolic process;aspartate metabolic process;biosynthetic process;carboxylic acid biosynthetic process;carbo…	binding;catalytic activity;cofactor binding;kynurenine-oxoglutarate transaminase activity;L-aspartate:2-oxoglutarate aminotransferase activity;L-phenylalanine aminotransferase activity;L-phenylalanine:2-oxoglutarate aminotransferase activity;pyridoxal phosphate binding;transaminase activity;transferase activity;transferase activity, transferring nitrogenous groups;vitamin B6 binding;vitamin bindi…	cell part;cytoplasmic part;extracellular membrane-bounded organelle;extracellular organelle;extracellular region part;extracellular vesicular exosome;intracellular membrane-bounded organelle;intracellular organelle;intracellular organelle lumen;intracellular organelle part;intracellular part;membrane;membrane-bounded organelle;membrane-bounded vesicle;membrane-enclosed lumen;mitochondrial inner m…	Alanine, aspartate and glutamate metabolism;Arginine and proline metabolism;Cysteine and methionine metabolism;Fat digestion and absorption;Phenylalanine metabolism;Phenylalanine, tyrosine and tryptophan biosynthesis;Tyrosine metabolism	Aminotran_1_2	Aminotransferase_I/II;Asp_trans;NHTrfase_class1_PyrdxlP-BS;PyrdxlP-dep_Trfase;PyrdxlP-dep_Trfase_major_sub1	39	39	85.1	47.411	0	323.31	519260000000	794
P06683	Complement component C9	C9	0.00158966	0.00808533	+	3	10.2581	24.1186	26.1733	26.095	25.7061	25.3242	25.5989	25.3722	26.0989	26.919	27.3815	26.8798	27.2961	27.1376	27.2086	27.1791	26.5956	activation of immune response;biological regulation;cell death;cellular process;complement activation;complement activation, alternative pathway;complement activation, classical pathway;cytolysis;death;defense response;humoral immune response;immune effector process;immune response;immune system process;innate immune response;macromolecule metabolic process;metabolic process;positive regulation o…		blood microparticle;cell part;cytoplasm;extracellular membrane-bounded organelle;extracellular organelle;extracellular region part;extracellular vesicular exosome;intracellular part;macromolecular complex;membrane;membrane attack complex;membrane part;membrane-bounded organelle;membrane-bounded vesicle;organelle;plasma membrane;plasma membrane part;pore complex;protein complex;vesicle	Amoebiasis;Complement and coagulation cascades;Prion diseases;Systemic lupus erythematosus	Ldl_recept_a;MACPF	Growth_fac_rcpt_N_dom;LDLR_class-A_CS;LDrepeatLR_classA_rpt;MAC_perforin;MACPF;MACPF_CS;Thrombospondin_1_rpt	10	10	23	62.002	0	50.622	1145900000	53
P06728	Apolipoprotein A-IV	Apoa4	0.000462326	0.00329208	+	3	14.5349	29.976	29.8661	30.2541	29.8261	29.648	29.8625	29.709	29.0045	30.5263	30.8214	30.5877	30.509	30.147	30.3009	30.2916	30.0779	alcohol metabolic process;amine metabolic process;anatomical structure morphogenesis;biological adhesion;biological regulation;biosynthetic process;catabolic process;cell adhesion;cell part morphogenesis;cell projection morphogenesis;cell projection organization;cell-cell adhesion;cellular amine metabolic process;cellular biogenic amine metabolic process;cellular catabolic process;cellular compon…	alcohol binding;amine binding;antioxidant activity;binding;cation binding;cholesterol binding;cholesterol transporter activity;copper ion binding;enzyme activator activity;enzyme regulator activity;identical protein binding;ion binding;lipid binding;lipid transporter activity;metal ion binding;phosphatidylcholine binding;phosphatidylcholine-sterol O-acyltransferase activator activity;phospholipid…	blood microparticle;cell part;cell surface;chylomicron;cytoplasmic part;cytosol;extracellular membrane-bounded organelle;extracellular organelle;extracellular region;extracellular region part;extracellular space;extracellular vesicular exosome;high-density lipoprotein particle;intracellular part;macromolecular complex;membrane-bounded organelle;membrane-bounded vesicle;organelle;plasma lipoprotei…	Fat digestion and absorption;Vitamin digestion and absorption	Apolipoprotein	ApoA_E	23	23	70.6	45.029	0	228.99	13645000000	176
P06797	Cathepsin L1;Cathepsin L1 heavy chain;Cathepsin L1 light chain	Ctsl	0.000292659	0.00232439	+	3	16.6605	27.4198	27.8282	28.3428	28.3822	28.8199	29.177	28.9876	28.9973	27.1648	27.4	27.8908	27.5688	28.245	28.4717	27.9754	28.1048	aging;anatomical structure development;anatomical structure morphogenesis;autophagic cell death;biological regulation;cell communication;cell death;cell differentiation;cellular developmental process;cellular process;cellular process involved in reproduction;cellular response to external stimulus;cellular response to extracellular stimulus;cellular response to nutrient levels;cellular response to…	aminopeptidase activity;binding;carboxypeptidase activity;catalytic activity;cysteine-type carboxypeptidase activity;cysteine-type endopeptidase activity;cysteine-type exopeptidase activity;cysteine-type peptidase activity;endopeptidase activity;exopeptidase activity;histone binding;hydrolase activity;peptidase activity;peptidase activity, acting on L-amino acid peptides;peptide binding;protein b…	apical part of cell;cell part;cell projection;cytoplasm;cytoplasmic membrane-bounded vesicle;cytoplasmic part;cytoplasmic vesicle;external side of plasma membrane;extracellular membrane-bounded organelle;extracellular organelle;extracellular region part;extracellular space;extracellular vesicular exosome;intracellular membrane-bounded organelle;intracellular non-membrane-bounded organelle;intrace…	Antigen processing and presentation;Lysosome;Phagosome;Rheumatoid arthritis	Inhibitor_I29;Peptidase_C1	Pept_asp_AS;Pept_cys_AS;Pept_his_AS;Peptidase_C1A;Peptidase_C1A_C;Prot_inhib_I29	6	6	41	37.547	0	37.628	3171700000	81
P06801	NADP-dependent malic enzyme	Me1	0.000935594	0.00556773	+	3	13.0441	33.2281	33.7738	33.1886	33.4481	32.6773	32.5935	32.4041	32.565	33.3611	33.4329	33.1562	33.8199	33.2389	32.657	32.8706	32.8186	carboxylic acid metabolic process;cellular component assembly;cellular component organization;cellular component organization or biogenesis;cellular ketone metabolic process;cellular metabolic process;cellular process;dicarboxylic acid metabolic process;macromolecular complex assembly;macromolecular complex subunit organization;malate metabolic process;metabolic process;organic acid metabolic pro…	binding;carbon-carbon lyase activity;carboxy-lyase activity;catalytic activity;cation binding;coenzyme binding;cofactor binding;ion binding;lyase activity;malate dehydrogenase (decarboxylating) activity;malate dehydrogenase (oxaloacetate-decarboxylating) (NADP+) activity;malate dehydrogenase activity;malic enzyme activity;manganese ion binding;metal ion binding;NAD binding;nucleotide binding;oxal…	cell part;cytoplasmic part;cytosol;intracellular membrane-bounded organelle;intracellular organelle;intracellular part;membrane-bounded organelle;mitochondrion;organelle	Carbon fixation in photosynthetic organisms;Pyruvate metabolism	malic;Malic_M	Malic_enzyme_CS;Malic_N_dom;Malic_NAD-bd;Malic_OxRdtase;NAD(P)-bd_dom	42	42	78.1	63.953	0	323.31	115220000000	727
P06909	Complement factor H	Cfh	3.62153e-08	2.57878e-06	+	3	103.693	29.0257	28.7399	29.5411	29.3211	31.4348	31.6456	31.5042	31.2805	28.3561	28.7757	28.5349	28.5083	30.3511	30.3038	29.7576	30.0356	activation of immune response;biological regulation;complement activation;complement activation, alternative pathway;defense response;humoral immune response;immune effector process;immune response;immune system process;innate immune response;macromolecule metabolic process;metabolic process;positive regulation of biological process;positive regulation of immune response;positive regulation of im…	binding;carbohydrate binding;complement binding;complement component C3b binding;glycoprotein binding;glycosaminoglycan binding;heparan sulfate proteoglycan binding;heparin binding;opsonin binding;pattern binding;polysaccharide binding;protein binding;proteoglycan binding	blood microparticle;extracellular membrane-bounded organelle;extracellular organelle;extracellular region part;extracellular vesicular exosome;membrane-bounded organelle;membrane-bounded vesicle;organelle;vesicle	Complement and coagulation cascades;Staphylococcus aureus infection	Sushi	Sushi_SCR_CCP_dom	44	44	49.7	139.14	0	286.87	11891000000	257
P07309	Transthyretin	Ttr	1.46712e-05	0.000250381	+	3	33.1194	32.5834	32.5381	32.308	32.0769	31.7075	31.6347	31.533	31.4997	32.6912	32.7809	32.6198	32.8545	32.0315	31.4742	31.9116	31.8331	amine transport;amino acid transport;biological regulation;carboxylic acid transport;cellular hormone metabolic process;cellular lipid metabolic process;cellular metabolic process;cellular process;diterpenoid metabolic process;establishment of localization;fat-soluble vitamin metabolic process;hormone metabolic process;hormone transport;isoprenoid metabolic process;lipid metabolic process;metabol…	binding;hormone binding;identical protein binding;protein binding;thyroid hormone binding	extracellular membrane-bounded organelle;extracellular organelle;extracellular region part;extracellular space;extracellular vesicular exosome;macromolecular complex;membrane-bounded organelle;membrane-bounded vesicle;organelle;protein complex;vesicle		Transthyretin	Thyroxine_BS;Transthyretin;Transthyretin/HIU_hydrolase;Transthyretin/HIU_hydrolase_SF;Transthyretin_CS	10	10	67.3	15.776	0	266.88	57299000000	216
P07356	Annexin A2	Anxa2	7.13879e-06	0.000153558	+	3	36.6096	30.0698	30.0087	29.8926	29.9708	30.8579	31.289	31.1848	30.7255	29.4527	29.4626	29.7635	29.4445	30.3804	30.5198	29.9211	30.405	anatomical structure formation involved in morphogenesis;angiogenesis;biological regulation;body fluid secretion;cellular component assembly;cellular component assembly at cellular level;cellular component organization;cellular component organization at cellular level;cellular component organization or biogenesis;cellular component organization or biogenesis at cellular level;cellular membrane or…	binding;calcium ion binding;calcium-dependent phospholipid binding;calcium-dependent protein binding;cation binding;enzyme inhibitor activity;enzyme regulator activity;ion binding;lipase inhibitor activity;lipid binding;metal ion binding;phosphatidylinositol binding;phosphatidylinositol-4,5-bisphosphate binding;phospholipase A2 inhibitor activity;phospholipase inhibitor activity;phospholipid bind…	basement membrane;basolateral plasma membrane;cell cortex;cell part;cell projection;cell surface;cytoplasm;cytoplasmic membrane-bounded vesicle;cytoplasmic part;cytoplasmic vesicle;cytosol;early endosome;endosomal part;endosome;endosome membrane;extracellular matrix part;extracellular membrane-bounded organelle;extracellular organelle;extracellular region part;extracellular space;extracellular ve…		Annexin	Annexin;Annexin_repeat;Annexin_repeat_CS;AnnexinII	23	23	69.6	38.676	0	236.58	13177000000	197
P07724	Serum albumin	Alb	0.00171918	0.00851343	+	3	8.14739	37.2728	37.3808	37.4696	37.196	37.7224	37.7298	37.6344	37.6097	37.3481	37.546	37.3669	37.3161	37.4859	37.3557	37.486	37.1997	anatomical structure homeostasis;behavior;biological regulation;cell communication;cell killing;cellular process;cellular response to external stimulus;cellular response to extracellular stimulus;cellular response to nutrient levels;cellular response to starvation;cellular response to stimulus;cellular response to stress;circadian behavior;circadian rhythm;circadian sleep/wake cycle process;cytol…	binding;carboxylic acid binding;cation binding;chaperone binding;cofactor binding;DNA binding;drug binding;fatty acid binding;ion binding;lipid binding;metal ion binding;monocarboxylic acid binding;nucleic acid binding;oxygen binding;protein binding;pyridoxal phosphate binding;toxin binding;transition metal ion binding;vitamin B6 binding;vitamin binding;zinc ion binding	basement membrane;blood microparticle;cell part;cytoplasm;extracellular matrix part;extracellular membrane-bounded organelle;extracellular organelle;extracellular region;extracellular region part;extracellular space;extracellular vesicular exosome;intracellular membrane-bounded organelle;intracellular organelle;intracellular part;macromolecular complex;membrane-bounded organelle;membrane-bounded …		Serum_albumin	ALB/AFP/VDB;Serum_albumin/AFP/Afamin;Serum_albumin_CS;Serum_albumin_N;Serum_albumin-like	74	74	91.4	68.692	0	323.31	2045300000000	1838
P07901	Heat shock protein HSP 90-alpha	Hsp90aa1	0.000163512	0.0014554	+	3	19.3394	32.9207	32.8976	32.7931	32.9751	32.1076	32.4254	32.4023	32.1836	32.6955	32.6642	32.8067	32.7948	32.6138	32.9645	32.6779	32.7378	apoptosis;biological regulation;biosynthetic process;cardiac muscle cell apoptosis;cell death;cell migration;cell motility;cellular biosynthetic process;cellular component assembly;cellular component assembly at cellular level;cellular component movement;cellular component organization;cellular component organization at cellular level;cellular component organization or biogenesis;cellular compone…	adenyl deoxyribonucleotide binding;adenyl nucleotide binding;adenyl ribonucleotide binding;antigen binding;ATP binding;ATPase activity;binding;catalytic activity;CTP binding;dATP binding;deoxyribonucleotide binding;enzyme regulator activity;GTP binding;guanyl nucleotide binding;guanyl ribonucleotide binding;hydrolase activity;hydrolase activity, acting on acid anhydrides;hydrolase activity, actin…	apical plasma membrane;basolateral plasma membrane;brush border membrane;cell body;cell part;cell projection;cell projection membrane;cell projection part;cell surface;cytoplasm;cytoplasmic membrane-bounded vesicle;cytoplasmic part;cytoplasmic vesicle;cytosol;extracellular matrix;extracellular membrane-bounded organelle;extracellular organelle;extracellular region part;extracellular vesicular exo…	Antigen processing and presentation;NOD-like receptor signaling pathway;Pathways in cancer;Plant-pathogen interaction;Progesterone-mediated oocyte maturation;Prostate cancer;Protein processing in endoplasmic reticulum	HATPase_c;HSP90	HATPase_C;Heat_shock_protein_90_CS;Hsp90_fam;Hsp90_N;Ribosomal_S5_D2-typ_fold	63	44	66	84.787	0	323.31	78162000000	641
P08113	Endoplasmin	Hsp90b1	0.00329509	0.0141169	+	3	11.5528	34.7752	34.7167	34.7395	34.8394	34.7841	34.9028	34.8509	34.711	34.951	34.965	35.1033	34.9294	34.9634	35.3788	35.1115	35.2668	actin cytoskeleton organization;actin filament organization;actin filament-based process;actin rod assembly;biological regulation;catabolic process;cellular catabolic process;cellular component assembly;cellular component assembly at cellular level;cellular component organization;cellular component organization at cellular level;cellular component organization or biogenesis;cellular component org…	adenyl nucleotide binding;adenyl ribonucleotide binding;ATP binding;binding;enzyme binding;lipoprotein particle receptor binding;low-density lipoprotein particle receptor binding;nucleic acid binding;nucleotide binding;phosphatase binding;protein binding;protein phosphatase binding;purine nucleotide binding;purine ribonucleoside triphosphate binding;purine ribonucleotide binding;receptor binding;…	adherens junction;anchoring junction;cell junction;cell part;cell-substrate adherens junction;cell-substrate junction;cytoplasmic membrane-bounded vesicle;cytoplasmic part;cytoplasmic vesicle;cytosol;endoplasmic reticulum;endoplasmic reticulum chaperone complex;endoplasmic reticulum lumen;endoplasmic reticulum membrane;endoplasmic reticulum part;extracellular matrix;extracellular membrane-bounded…	NOD-like receptor signaling pathway;Pathways in cancer;Plant-pathogen interaction;Prostate cancer;Protein processing in endoplasmic reticulum	HSP90	HATPase_C;Heat_shock_protein_90_CS;Hsp90_fam;Hsp90_N;Ribosomal_S5_D2-typ_fold	68	66	67.2	92.475	0	323.31	361890000000	1091
P08207	Protein S100-A10	S100a10	0.00273015	0.0122827	+	3	5.44293	28.2842	25.153	25.4082	27.0141	28.7186	28.3971	28.1162	29.1405	25.2735	26.3132	24.3448	25.2774	26.6244	27.1364	27.1655	23.6887	biological regulation;cellular component assembly;cellular component assembly at cellular level;cellular component organization;cellular component organization at cellular level;cellular component organization or biogenesis;cellular component organization or biogenesis at cellular level;cellular membrane organization;cellular process;establishment of localization;establishment of protein localiza…	binding;calcium ion binding;cation binding;identical protein binding;ion binding;ion channel binding;metal ion binding;protein binding;protein dimerization activity;protein homodimerization activity	cell part;extracellular membrane-bounded organelle;extracellular organelle;extracellular region part;extracellular vesicular exosome;extrinsic to membrane;extrinsic to plasma membrane;membrane part;membrane raft;membrane-bounded organelle;membrane-bounded vesicle;organelle;plasma membrane part;vesicle		S_100	EF_hand_dom;EF-hand-dom_pair;S100/CaBP-9k_CS;S100_Ca-bd_sub;S100-A10	3	3	49.5	11.186	0	20.561	1908500000	29
P08607	C4b-binding protein	C4bpa	0.0024241	0.0112489	+	3	10.0901	24.0883	26.7222	25.6896	26.3503	27.8476	28.1437	27.6319	27.3446	27.5269	27.4101	27.2297	27.4559	27.9204	27.6589	27.9446	27.5807	activation of immune response;biological regulation;complement activation;complement activation, classical pathway;defense response;humoral immune response;immune effector process;immune response;immune system process;innate immune response;macromolecule metabolic process;metabolic process;positive regulation of biological process;positive regulation of immune response;positive regulation of immu…		extracellular region	Complement and coagulation cascades	Sushi	Sushi_SCR_CCP_dom	7	7	20.9	51.523	0	33.218	2021600000	57
P08752	Guanine nucleotide-binding protein G(i) subunit alpha-2	Gnai2	0.00610773	0.0230154	+	3	7.62083	28.033	28.9992	28.6755	28.5904	29.4497	29.2025	29.4502	29.2276	28.7849	28.5533	28.5878	28.5062	29.2826	28.6648	29.0201	29.3104	activation of MAPKK activity;activation of protein kinase activity;adenosine receptor signaling pathway;biological regulation;cAMP-mediated signaling;cell cycle;cell division;cell proliferation;cell surface receptor linked signaling pathway;cellular macromolecule metabolic process;cellular metabolic process;cellular process;cellular protein metabolic process;cellular response to stimulus;cyclic-n…	binding;catalytic activity;cation binding;G-protein beta/gamma-subunit complex binding;G-protein-coupled receptor binding;GTP binding;GTPase activity;guanyl nucleotide binding;guanyl ribonucleotide binding;hydrolase activity;hydrolase activity, acting on acid anhydrides;hydrolase activity, acting on acid anhydrides, in phosphorus-containing anhydrides;ion binding;metabotropic serotonin receptor b…	cell part;centrosome;cytoplasm;cytoplasmic part;cytoskeletal part;cytosol;extracellular membrane-bounded organelle;extracellular organelle;extracellular region part;extracellular vesicular exosome;extrinsic to internal side of plasma membrane;extrinsic to membrane;extrinsic to plasma membrane;heterotrimeric G-protein complex;intracellular;intracellular membrane-bounded organelle;intracellular non…	Axon guidance;Chagas disease (American trypanosomiasis);Chemokine signaling pathway;Gap junction;Gastric acid secretion;Leukocyte transendothelial migration;Long-term depression;Melanogenesis;Progesterone-mediated oocyte maturation;Tight junction;Toxoplasmosis	G-alpha	Gprotein_alpha_I;Gprotein_alpha_su;GproteinA_insert;P-loop_NTPase	19	19	62.8	40.489	0	121.91	5426100000	126
P09405	Nucleolin	Ncl	0.000776812	0.00483167	+	3	10.6252	31.2361	31.0851	31.0268	30.9944	31.2918	31.5261	31.3467	31.3933	31.033	31.0634	31.0764	31.136	30.9522	31.1504	31.0112	31.1914	anatomical structure formation involved in morphogenesis;angiogenesis;biological regulation;developmental process;positive regulation of biological process;positive regulation of biosynthetic process;positive regulation of cellular biosynthetic process;positive regulation of cellular metabolic process;positive regulation of cellular process;positive regulation of gene expression;positive regulati…	binding;DNA binding;identical protein binding;nucleic acid binding;nucleotide binding;protein binding;protein C-terminus binding;RNA binding;sequence-specific DNA binding;telomeric DNA binding	cell cortex;cell part;cytoplasmic part;extracellular membrane-bounded organelle;extracellular organelle;extracellular region part;extracellular vesicular exosome;intracellular membrane-bounded organelle;intracellular non-membrane-bounded organelle;intracellular organelle;intracellular organelle part;intracellular part;macromolecular complex;membrane;membrane-bounded organelle;membrane-bounded ves…	Pathogenic Escherichia coli infection	RRM_1	Nucleotide-bd_a/b_plait;RRM_dom	33	33	40.6	76.722	0	323.31	25900000000	273
P09411	Phosphoglycerate kinase 1	Pgk1	0.0103627	0.0342932	+	3	5.65741	35.1049	34.8408	34.9532	34.9696	34.7439	34.9188	34.7749	34.8169	34.7542	34.7708	34.9692	34.8474	34.6359	34.7586	34.5855	34.7834	alcohol catabolic process;alcohol metabolic process;carbohydrate catabolic process;carbohydrate metabolic process;catabolic process;cell motility;cellular carbohydrate catabolic process;cellular carbohydrate metabolic process;cellular component movement;cellular metabolic process;cellular process;generation of precursor metabolites and energy;glucose catabolic process;glucose metabolic process;gl…	adenyl nucleotide binding;adenyl ribonucleotide binding;ATP binding;binding;catalytic activity;kinase activity;nucleotide binding;phosphoglycerate kinase activity;phosphotransferase activity, carboxyl group as acceptor;purine nucleotide binding;purine ribonucleoside triphosphate binding;purine ribonucleotide binding;ribonucleotide binding;transferase activity;transferase activity, transferring ph…	cell part;cell projection;cell projection part;cilium;cytoplasm;extracellular membrane-bounded organelle;extracellular organelle;extracellular region part;extracellular vesicular exosome;flagellar fibrous sheath;flagellum part;intracellular membrane-bounded organelle;intracellular organelle;intracellular organelle part;intracellular part;membrane-bounded organelle;membrane-bounded vesicle;microtu…	Carbon fixation in photosynthetic organisms;Glycolysis / Gluconeogenesis	PGK	Phosphoglycerate_kinase;Phosphoglycerate_kinase_C;Phosphoglycerate_kinase_CS;Phosphoglycerate_kinase_N	43	43	94.5	44.55	0	323.31	330590000000	739
P09528	Ferritin heavy chain;Ferritin heavy chain, N-terminally processed	Fth1	0.000455527	0.00325489	+	3	17.9949	31.1663	31.2368	30.8585	30.7065	31.6976	31.2246	31.7398	31.5102	31.5958	31.3644	31.3719	31.3652	31.859	31.8978	32.0184	32.0424	biological regulation;cation transport;cellular process;establishment of localization;immune response;immune system process;intracellular sequestering of iron ion;ion transport;iron ion transport;maintenance of location;maintenance of location in cell;metal ion transport;negative regulation of biological process;negative regulation of cell proliferation;negative regulation of cellular process;neg…	binding;catalytic activity;cation binding;ferric iron binding;ferroxidase activity;ion binding;iron ion binding;metal ion binding;oxidoreductase activity;oxidoreductase activity, oxidizing metal ions;oxidoreductase activity, oxidizing metal ions, oxygen as acceptor;transition metal ion binding	cell part;cytoplasmic membrane-bounded vesicle lumen;cytoplasmic part;cytoplasmic vesicle part;endocytic vesicle lumen;extracellular membrane-bounded organelle;extracellular organelle;extracellular region;extracellular region part;extracellular vesicular exosome;intracellular membrane-bounded organelle;intracellular organelle;intracellular organelle part;intracellular part;membrane-bounded organe…	Mineral absorption;Porphyrin and chlorophyll metabolism	Ferritin	Ferritin;Ferritin_CS;Ferritin_DPS_dom;Ferritin-like_diiron;Ferritin-like_SF;Ferritin-rel	14	14	71.4	21.066	0	167.79	34079000000	265
P09813	Apolipoprotein A-II;Proapolipoprotein A-II	Apoa2	0.00242407	0.0112741	+	3	10.4245	30.5648	24.6897	30.5832	29.2299	24.9157	24.2359	25.6495	24.9997	30.3369	30.3385	29.4663	30.4902	29.9184	29.1343	29.4431	30.1958	acute inflammatory response;acylglycerol catabolic process;acylglycerol metabolic process;alcohol metabolic process;amine metabolic process;anatomical structure morphogenesis;beta-glucoside transport;biological regulation;biosynthetic process;carbohydrate transport;carboxylic acid metabolic process;catabolic process;cellular amine metabolic process;cellular biogenic amine metabolic process;cellul…	alcohol binding;amine binding;apolipoprotein receptor binding;binding;cation binding;cholesterol binding;cholesterol transporter activity;enzyme activator activity;enzyme inhibitor activity;enzyme regulator activity;high-density lipoprotein particle binding;high-density lipoprotein particle receptor binding;identical protein binding;ion binding;lipase inhibitor activity;lipid binding;lipid transp…	blood microparticle;cell part;chylomicron;cytoplasmic part;cytosol;extracellular membrane-bounded organelle;extracellular organelle;extracellular region;extracellular region part;extracellular space;extracellular vesicular exosome;high-density lipoprotein particle;intracellular part;macromolecular complex;membrane-bounded organelle;membrane-bounded vesicle;organelle;plasma lipoprotein particle;pr…	PPAR signaling pathway	ApoA-II	ApoA-II	6	6	67.6	11.309	0	45.326	11683000000	34
P10107	Annexin A1	Anxa1	0.000383147	0.00287708	+	3	16.4227	24.3676	25.8351	26.6703	27.3307	28.6507	28.8706	29.1766	28.4976	25.963	24.7146	25.1583	26.4305	28.2046	28.7053	27.7963	28.1612	acid secretion;alpha-beta T cell activation;alpha-beta T cell differentiation;anatomical structure development;arachidonic acid secretion;biological regulation;carboxylic acid transport;cell activation;cell differentiation;cell migration;cell motility;cell surface receptor linked signaling pathway;cellular component movement;cellular developmental process;cellular macromolecule metabolic process;…	ATPase activity;ATPase activity, coupled;binding;binding, bridging;calcium ion binding;calcium-dependent phospholipid binding;calcium-dependent protein binding;catalytic activity;cation binding;DNA binding;DNA-dependent ATPase activity;double-stranded DNA-dependent ATPase activity;enzyme inhibitor activity;enzyme regulator activity;helicase activity;hydrolase activity;hydrolase activity, acting o…	adherens junction;anchoring junction;basolateral plasma membrane;cell junction;cell part;cell projection;cell surface;cell-substrate adherens junction;cell-substrate junction;cilium;cornified envelope;cytoplasm;cytoplasmic part;cytoskeleton;cytosol;endosome;extracellular membrane-bounded organelle;extracellular organelle;extracellular region part;extracellular space;extracellular vesicular exosom…		Annexin	Annexin;Annexin_repeat;Annexin_repeat_CS;AnnexinI	16	16	58.4	38.734	0	110.51	2101500000	87
P10518	Delta-aminolevulinic acid dehydratase	Alad	4.11614e-11	2.12496e-08	+	3	323.624	32.5075	32.3637	32.2436	32.4189	31.9673	32.0974	32.2142	32.0627	33.6076	33.5141	33.4589	33.5178	33.7467	33.7203	33.7714	33.5955	biosynthetic process;cellular aromatic compound metabolic process;cellular biosynthetic process;cellular component assembly;cellular component organization;cellular component organization or biogenesis;cellular metabolic process;cellular nitrogen compound biosynthetic process;cellular nitrogen compound metabolic process;cellular process;cellular response to chemical stimulus;cellular response to …	binding;carbon-oxygen lyase activity;catalytic activity;cation binding;hydro-lyase activity;identical protein binding;ion binding;lead ion binding;lyase activity;metal ion binding;porphobilinogen synthase activity;protein binding;transition metal ion binding;zinc ion binding	cell part;cytoplasmic part;cytosol;extracellular membrane-bounded organelle;extracellular organelle;extracellular region part;extracellular vesicular exosome;intracellular membrane-bounded organelle;intracellular organelle;intracellular part;membrane-bounded organelle;membrane-bounded vesicle;nucleus;organelle;vesicle	Porphyrin and chlorophyll metabolism	ALAD	ALAD;ALAD_AS;Aldolase_TIM	29	29	93.9	36.023	0	323.31	109370000000	439
P10605	Cathepsin B;Cathepsin B light chain;Cathepsin B heavy chain	Ctsb	0.00332828	0.0142002	+	3	8.83674	32.2305	32.4834	31.7709	32.1512	32.5653	32.7401	32.9138	32.5178	32.114	31.9012	31.8763	32.0025	32.478	32.409	32.105	32.1679	anatomical structure development;biological regulation;cell differentiation;cellular developmental process;cellular process;cellular response to chemical stimulus;cellular response to endogenous stimulus;cellular response to hormone stimulus;cellular response to organic substance;cellular response to stimulus;cellular response to thyroid hormone stimulus;collagen catabolic process;collagen metabo…	binding;catalytic activity;collagen binding;cysteine-type endopeptidase activity;cysteine-type peptidase activity;endopeptidase activity;glycoprotein binding;hydrolase activity;peptidase activity;peptidase activity, acting on L-amino acid peptides;protein binding;proteoglycan binding	cell part;cytoplasmic membrane-bounded vesicle;cytoplasmic part;cytoplasmic vesicle;extracellular membrane-bounded organelle;extracellular organelle;extracellular region part;extracellular space;extracellular vesicular exosome;intracellular membrane-bounded organelle;intracellular non-membrane-bounded organelle;intracellular organelle;intracellular organelle part;intracellular part;lysosome;lytic…	Antigen processing and presentation;Lysosome	Peptidase_C1;Propeptide_C1	Pept_asp_AS;Pept_cys_AS;Pept_his_AS;Peptidase_C1A;Peptidase_C1A_C;Peptidase_C1A_cathepsin-B;Propeptide_C1A	17	17	60.2	37.279	0	305.02	57240000000	305
P10630	Eukaryotic initiation factor 4A-II;Eukaryotic initiation factor 4A-II, N-terminally processed	Eif4a2	0.00155201	0.0079526	+	3	11.1165	29.9994	29.6286	29.912	30.072	29.4691	29.1809	29.0889	29.3033	29.634	29.7046	30.1041	29.7593	29.7054	30.0026	29.8405	29.7618	biological regulation;cellular macromolecule metabolic process;cellular metabolic process;cellular nitrogen compound metabolic process;cellular process;macromolecule metabolic process;metabolic process;nitrogen compound metabolic process;nucleic acid metabolic process;nucleobase-containing compound metabolic process;primary metabolic process;regulation of biological process;regulation of gene exp…	adenyl nucleotide binding;adenyl ribonucleotide binding;ATP binding;ATPase activity;ATPase activity, coupled;ATP-dependent helicase activity;ATP-dependent RNA helicase activity;binding;catalytic activity;helicase activity;hydrolase activity;hydrolase activity, acting on acid anhydrides;hydrolase activity, acting on acid anhydrides, in phosphorus-containing anhydrides;nucleic acid binding;nucleosi…	cell part;cytoplasm;cytoplasmic part;intracellular non-membrane-bounded organelle;intracellular organelle;intracellular organelle part;intracellular part;non-membrane-bounded organelle;nuclear part;nucleolus;organelle;organelle part;perinuclear region of cytoplasm	RNA transport	DEAD;Helicase_C	DEAD/DEAH_box_helicase_dom;Helicase_ATP-bd;Helicase_C;P-loop_NTPase;RNA_helicase_DEAD_Q_motif;RNA-helicase_DEAD-box_CS	29	14	77.1	46.402	0	232.95	10253000000	145
P10639	Thioredoxin	Txn	0.0061775	0.0232359	+	3	6.66163	30.9783	31.1855	31.3132	30.7218	30.4139	30.8442	31.1224	31.0105	30.3733	30.273	30.4693	30.4768	30.6494	30.2959	30.1282	30.666	biological regulation;biosynthetic process;cell redox homeostasis;cellular biosynthetic process;cellular homeostasis;cellular macromolecule biosynthetic process;cellular macromolecule metabolic process;cellular metabolic process;cellular nitrogen compound metabolic process;cellular process;cellular protein metabolic process;cellular response to chemical stimulus;cellular response to oxidative str…	catalytic activity;disulfide oxidoreductase activity;oxidoreductase activity;oxidoreductase activity, acting on a sulfur group of donors;oxidoreductase activity, acting on a sulfur group of donors, disulfide as acceptor;peptide disulfide oxidoreductase activity;protein disulfide oxidoreductase activity	cell part;cytoplasm;cytoplasmic part;cytosol;extracellular membrane-bounded organelle;extracellular organelle;extracellular region part;extracellular vesicular exosome;intracellular membrane-bounded organelle;intracellular organelle;intracellular part;membrane-bounded organelle;membrane-bounded vesicle;mitochondrion;nucleus;organelle;vesicle		Thioredoxin	Thioredoxin;Thioredoxin_CS;Thioredoxin_domain;Thioredoxin-like_fold	10	10	73.3	11.675	0	57.331	19887000000	108
P10649	Glutathione S-transferase Mu 1	Gstm1	1.39242e-07	7.37266e-06	+	3	79.6967	36.4261	36.5304	36.3328	36.5816	36.4073	36.718	36.3609	36.3906	35.5746	35.4672	35.5516	35.6304	35.5283	35.6688	35.4823	35.6667	amine metabolic process;carboxylic acid metabolic process;cellular amine metabolic process;cellular amino acid metabolic process;cellular ketone metabolic process;cellular metabolic process;cellular modified amino acid metabolic process;cellular nitrogen compound metabolic process;cellular process;cellular response to chemical stimulus;cellular response to drug;cellular response to stimulus;gluta…	binding;catalytic activity;glutathione transferase activity;identical protein binding;protein binding;protein dimerization activity;protein heterodimerization activity;protein homodimerization activity;transferase activity;transferase activity, transferring alkyl or aryl (other than methyl) groups	cell part;cytoplasm;intracellular part;myelin sheath	Drug metabolism - cytochrome P450;Glutathione metabolism;Metabolism of xenobiotics by cytochrome P450	GST_C;GST_N	Glutathione_S-Trfase_N;Glutathione-S-Trfase_C-like;GST_C;GST_mu;Thioredoxin-like_fold	34	34	83.5	25.97	0	323.31	769460000000	738
Q6ZWY9;Q64525;Q64478;P10854;Q8CGP2;Q64475;P10853;Q8CGP1;Q9D2U9;Q8CGP0	Histone H2B type 1-C/E/G;Histone H2B type 2-B;Histone H2B type 1-H;Histone H2B type 1-M;Histone H2B type 1-P;Histone H2B type 1-B;Histone H2B type 1-F/J/L;Histone H2B type 1-K;Histone H2B type 3-A;Histone H2B type 3-B	Hist1h2bc;Hist2h2bb;Hist1h2bh;Hist1h2bm;Hist1h2bp;Hist1h2bb;Hist1h2bf;Hist1h2bk;Hist3h2ba;Hist3h2bb	0.00967062	0.0328451	+	3	4.68238	34.647	34.1757	34.6975	34.5299	34.9266	34.9363	34.8568	34.8755	33.9635	34.0666	34.7385	34.1662	34.2321	34.3472	34.5084	34.8804	antibacterial humoral response;antimicrobial humoral response;ATP-dependent chromatin remodeling;biological regulation;cell migration;cell motility;cellular component assembly;cellular component assembly at cellular level;cellular component disassembly;cellular component disassembly at cellular level;cellular component movement;cellular component organization;cellular component organization at ce…	binding;DNA binding;nucleic acid binding	cell part;chromosomal part;extracellular membrane-bounded organelle;extracellular organelle;extracellular region part;extracellular space;extracellular vesicular exosome;extrinsic to membrane;extrinsic to plasma membrane;intracellular membrane-bounded organelle;intracellular organelle;intracellular organelle part;intracellular part;macromolecular complex;membrane part;membrane-bounded organelle;m…	Systemic lupus erythematosus	Histone	Histone_core_D;Histone_H2B;Histone-fold	9	9	58.7	13.906	0	105.43	267460000000	180
P11031	Activated RNA polymerase II transcriptional coactivator p15	Sub1	0.0137417	0.0422272	+	3	6.14941	25.2642	25.4908	27.3892	26.4729	27.0043	27.5208	26.771	26.7691	25.3239	25.2571	25.6912	25.0852	25.173	26.2701	25.5723	24.7337	biological regulation;cellular process;cellular response to stimulus;positive regulation of biological process;positive regulation of biosynthetic process;positive regulation of cellular biosynthetic process;positive regulation of cellular metabolic process;positive regulation of cellular process;positive regulation of gene expression;positive regulation of macromolecule biosynthetic process;posi…	binding;DNA binding;nucleic acid binding;protein binding transcription factor activity;single-stranded DNA binding;structure-specific DNA binding;transcription coactivator activity;transcription cofactor activity;transcription factor binding transcription factor activity	cell part;extracellular membrane-bounded organelle;extracellular organelle;extracellular region part;extracellular vesicular exosome;intracellular membrane-bounded organelle;intracellular non-membrane-bounded organelle;intracellular organelle;intracellular organelle part;intracellular part;macromolecular complex;membrane-bounded organelle;membrane-bounded vesicle;non-membrane-bounded organelle;nu…		PC4	PC4;ssDNA-bd_transcriptional_reg	6	6	52	14.427	0	40.921	732730000	28
P11276	Fibronectin;Anastellin	Fn1	1.54202e-07	7.96065e-06	+	3	77.3212	31.6314	31.5759	31.5603	31.5281	32.5677	32.7661	32.7998	32.4457	31.5437	31.5969	31.5147	31.604	32.0347	32.3086	31.9728	32.0308	acute inflammatory response;acute-phase response;anatomical structure formation involved in morphogenesis;anatomical structure morphogenesis;angiogenesis;biological adhesion;biological regulation;calcium-independent cell-matrix adhesion;cell adhesion;cell differentiation;cell junction assembly;cell junction organization;cell morphogenesis;cell morphogenesis involved in differentiation;cell-matrix…	binding;carbohydrate binding;enzyme activator activity;enzyme binding;enzyme regulator activity;glycosaminoglycan binding;heparin binding;integrin binding;pattern binding;peptidase activator activity;peptidase regulator activity;polysaccharide binding;protease binding;protein binding;protein complex binding;receptor binding	apical plasma membrane;basal lamina;basement membrane;blood microparticle;cell part;cytoplasmic part;endoplasmic reticulum-Golgi intermediate compartment;extracellular matrix;extracellular matrix part;extracellular membrane-bounded organelle;extracellular organelle;extracellular region part;extracellular space;extracellular vesicular exosome;fibrinogen complex;intracellular membrane-bounded organ…	Amoebiasis;Bacterial invasion of epithelial cells;ECM-receptor interaction;Focal adhesion;Pathways in cancer;Regulation of actin cytoskeleton;Small cell lung cancer	fn1;fn2;fn3	Fibronectin_type1;FN_type2_col-bd;FN3_dom;Ig-like_fold;Kringle-like	77	77	50.7	272.53	0	323.31	43986000000	742
P11352	Glutathione peroxidase 1	Gpx1	3.84248e-05	0.000515242	+	3	29.6401	34.338	34.2815	34.2141	34.3966	34.2307	34.1407	34.0227	34.081	33.6388	33.7242	33.9863	33.7567	33.4969	33.8046	33.5707	33.5247	acylglycerol metabolic process;aging;amine metabolic process;anatomical structure development;anatomical structure formation involved in morphogenesis;anatomical structure morphogenesis;angiogenesis;angiogenesis involved in wound healing;apoptosis;biological regulation;blood vessel endothelial cell migration;carboxylic acid metabolic process;catabolic process;cell death;cell development;cell diff…	amine binding;amino acid binding;antioxidant activity;binding;carboxylic acid binding;catalytic activity;glutathione binding;glutathione peroxidase activity;modified amino acid binding;oxidoreductase activity;oxidoreductase activity, acting on paired donors, with incorporation or reduction of molecular oxygen;oxidoreductase activity, acting on peroxide as acceptor;peptide binding;peroxidase activ…	cell part;cytoplasm;cytoplasmic part;extracellular membrane-bounded organelle;extracellular organelle;extracellular region part;extracellular vesicular exosome;intracellular membrane-bounded organelle;intracellular organelle;intracellular part;membrane-bounded organelle;membrane-bounded vesicle;mitochondrion;nucleus;organelle;vesicle	Arachidonic acid metabolism;Glutathione metabolism	GSHPx	Glutathione_peroxidase;GPX_AS;GPX_CS;Thioredoxin-like_fold	19	19	85.6	22.329	0	323.31	181030000000	330
P11499	Heat shock protein HSP 90-beta	Hsp90ab1	7.02018e-05	0.000805371	+	3	23.2361	35.2978	35.0921	34.9598	35.1973	34.5383	34.5891	34.5641	34.4943	34.9892	34.9895	35.2815	35.0534	34.8925	35.1075	34.9946	34.9926	anatomical structure development;biological regulation;cellular component organization;cellular component organization or biogenesis;cellular macromolecule metabolic process;cellular metabolic process;cellular process;cellular protein metabolic process;cellular response to chemical stimulus;cellular response to cytokine stimulus;cellular response to interleukin-4;cellular response to organic cycl…	adenyl deoxyribonucleotide binding;adenyl nucleotide binding;adenyl ribonucleotide binding;antigen binding;ATP binding;binding;CTP binding;dATP binding;deoxyribonucleotide binding;double-stranded RNA binding;enzyme binding;enzyme regulator activity;GTP binding;guanyl nucleotide binding;guanyl ribonucleotide binding;kinase binding;MHC class II protein complex binding;MHC protein complex binding;ni…	apical plasma membrane;basolateral plasma membrane;brush border membrane;cell part;cell projection membrane;cell projection part;cell surface;cytoplasm;cytoplasmic membrane-bounded vesicle;cytoplasmic part;cytoplasmic vesicle;cytosol;extracellular membrane-bounded organelle;extracellular organelle;extracellular region part;extracellular vesicular exosome;inclusion body;intracellular;intracellular…	Antigen processing and presentation;NOD-like receptor signaling pathway;Pathways in cancer;Plant-pathogen interaction;Progesterone-mediated oocyte maturation;Prostate cancer;Protein processing in endoplasmic reticulum	HATPase_c;HSP90	HATPase_C;Heat_shock_protein_90_CS;Hsp90_fam;Hsp90_N;Ribosomal_S5_D2-typ_fold	72	72	69.8	83.28	0	323.31	379960000000	1242
P11588	Major urinary protein 1	Mup1	3.17802e-06	8.52287e-05	+	3	20.4162	34.8216	35.4658	34.7297	35.0275	33.4332	33.7156	33.8813	33.8685	35.4255	35.5651	35.2672	35.6972	35.9725	35.4222	35.3969	34.5947	aerobic respiration;anatomical structure morphogenesis;behavior;biological regulation;carbohydrate homeostasis;cell communication;cell part morphogenesis;cell surface receptor linked signaling pathway;cellular component morphogenesis;cellular component organization;cellular component organization at cellular level;cellular component organization or biogenesis;cellular component organization or bi…	binding;catalytic activity;insulin-activated receptor activity;kinase activity;molecular transducer activity;odorant binding;pheromone binding;phosphotransferase activity, alcohol group as acceptor;protein kinase activity;protein tyrosine kinase activity;receptor activity;signal transducer activity;signaling receptor activity;transferase activity;transferase activity, transferring phosphorus-cont…	cell part;cytoplasmic part;cytosol;extracellular region part;extracellular space;intracellular membrane-bounded organelle;intracellular organelle;intracellular part;membrane-bounded organelle;nucleus;organelle		Lipocalin	Calycin;Calycin-like;Lipocalin;Lipocalin_CS;Lipocln_cytosolic_FA-bd_dom;Maj_urinary	21	21	82.2	20.648	0	323.31	444260000000	618
P11589	Major urinary protein 2	Mup2	0.000612211	0.00409131	+	3	13.4712	31.5591	31.987	30.6783	30.9512	30.5192	30.0948	30.3016	30.4788	31.995	32.019	31.8767	32.0963	31.6002	30.7782	30.9988	30.7468	aerobic respiration;anatomical structure morphogenesis;behavior;biological regulation;carbohydrate homeostasis;cell part morphogenesis;cell surface receptor linked signaling pathway;cellular component morphogenesis;cellular component organization;cellular component organization at cellular level;cellular component organization or biogenesis;cellular component organization or biogenesis at cellula…	binding;catalytic activity;insulin-activated receptor activity;kinase activity;molecular transducer activity;odorant binding;pheromone binding;phosphotransferase activity, alcohol group as acceptor;protein kinase activity;protein tyrosine kinase activity;receptor activity;signal transducer activity;signaling receptor activity;transferase activity;transferase activity, transferring phosphorus-cont…	cell part;cytoplasmic part;cytosol;extracellular region part;extracellular space;intracellular membrane-bounded organelle;intracellular organelle;intracellular part;membrane-bounded organelle;nucleus;organelle		Lipocalin	Calycin;Calycin-like;Lipocalin;Lipocalin_CS;Lipocln_cytosolic_FA-bd_dom;Maj_urinary	20	4	77.8	20.663	0	68.306	32478000000	59
P11725	Ornithine carbamoyltransferase, mitochondrial	Otc	2.58653e-05	0.000395643	+	3	23.017	35.4999	35.4053	35.3953	35.379	35.1573	35.0919	35.1076	35.1515	35.4838	35.4334	35.5365	35.401	35.2863	35.3576	35.179	35.1451	amide biosynthetic process;amine biosynthetic process;amine catabolic process;amine metabolic process;anatomical structure development;arginine biosynthetic process;arginine biosynthetic process via ornithine;arginine metabolic process;biosynthetic process;carboxylic acid biosynthetic process;carboxylic acid catabolic process;carboxylic acid metabolic process;catabolic process;cellular amide meta…	amine binding;amino acid binding;anion binding;binding;carboxyl- or carbamoyltransferase activity;carboxylic acid binding;catalytic activity;ion binding;lipid binding;ornithine carbamoyltransferase activity;phosphate ion binding;phospholipid binding;transferase activity;transferase activity, transferring one-carbon groups	cell part;cytoplasmic part;intracellular membrane-bounded organelle;intracellular organelle;intracellular organelle lumen;intracellular organelle part;intracellular part;membrane;membrane-bounded organelle;membrane-enclosed lumen;mitochondrial inner membrane;mitochondrial matrix;mitochondrial membrane;mitochondrial part;mitochondrion;organelle;organelle inner membrane;organelle lumen;organelle me…	Arginine and proline metabolism	OTCace;OTCace_N	Asp/Orn_carbamoyltranf_P-bd;Asp/Orn_carbamoylTrfase;Asp_carbamoyltransf_Asp/Orn-bd;Orn/put_carbamltrans	31	31	86.7	39.764	0	323.31	486070000000	672
P11930	Nucleoside diphosphate-linked moiety X motif 19, mitochondrial	Nudt19	0.0122969	0.03865	+	3	5.96877	28.6433	28.5362	29.0509	28.9915	28.3502	28.3918	28.4596	28.4312	28.7681	28.7178	28.8845	28.5811	28.8727	28.7285	28.7832	29.1445		binding;catalytic activity;cation binding;hydrolase activity;ion binding;metal ion binding;protein binding;receptor binding	cell part;cytoplasmic part;intracellular membrane-bounded organelle;intracellular organelle;intracellular part;membrane-bounded organelle;microbody;mitochondrion;organelle;peroxisome	Peroxisome	NUDIX	NUDIX_hydrolase_dom;NUDIX_hydrolase_dom-like	18	18	77.9	40.32	0	134.73	4968300000	109
P11983	T-complex protein 1 subunit alpha	Tcp1	0.000138586	0.00131276	+	3	19.4144	31.3672	31.5687	31.4371	31.5097	31.1187	30.9468	31.0481	31.0278	31.3536	31.4073	31.4875	31.5538	31.3412	31.5245	31.2585	31.3195	binding of sperm to zona pellucida;biological regulation;cell recognition;cell-cell recognition;cellular macromolecule metabolic process;cellular metabolic process;cellular process;cellular process involved in reproduction;cellular protein metabolic process;establishment of localization;establishment of protein localization;interaction with host;interspecies interaction between organisms;macromol…	adenyl nucleotide binding;adenyl ribonucleotide binding;ATP binding;binding;enzyme binding;nucleotide binding;protein binding;purine nucleotide binding;purine ribonucleoside triphosphate binding;purine ribonucleotide binding;ribonucleotide binding;ubiquitin protein ligase binding	acrosomal vesicle;cell body;cell part;centrosome;chaperonin-containing T-complex;chromatin;chromosomal part;cytoplasmic membrane-bounded vesicle;cytoplasmic part;cytoplasmic vesicle;cytoskeletal part;cytosolic part;extracellular membrane-bounded organelle;extracellular organelle;extracellular region part;extracellular vesicular exosome;Golgi apparatus;heterochromatin;intracellular membrane-bounde…		Cpn60_TCP1	Chap_CCT_alpha;Chaperone_TCP-1;Chaperonin_TCP-1_CS;Cpn60/TCP-1;GroEL-like_apical_dom;GROEL-like_equatorial;TCP-1-like_intermed	34	34	68.5	60.448	0	247.24	32100000000	416
P12246	Serum amyloid P-component	Apcs	5.46783e-06	0.000125456	+	3	43.2366	24.7457	25.7376	25.0358	25.6779	27.6929	28.8102	27.674	28.3426	25.3561	26.2003	24.9953	26.6004	29.2356	29.6046	28.66	28.9851	biological regulation;cellular component assembly;cellular component organization;cellular component organization or biogenesis;defense response;immune response;immune system process;innate immune response;macromolecular complex assembly;macromolecular complex subunit organization;negative regulation of biological process;negative regulation of cell differentiation;negative regulation of cellular…	binding;calcium ion binding;carbohydrate binding;cation binding;complement binding;complement component C1q binding;ion binding;metal ion binding;opsonin binding;protein binding;virion binding	blood microparticle;cell part;extracellular matrix;extracellular membrane-bounded organelle;extracellular organelle;extracellular region part;extracellular space;extracellular vesicular exosome;intracellular membrane-bounded organelle;intracellular organelle;intracellular part;macromolecular complex;membrane-bounded organelle;membrane-bounded vesicle;nucleus;organelle;protein complex;vesicle		Pentaxin	ConA-like_dom;Pentaxin;Pentaxin_CS	8	8	54.5	26.247	0	99.822	2328600000	44
P12787	Cytochrome c oxidase subunit 5A, mitochondrial	Cox5a	0.000831141	0.00506285	+	3	12.5235	33.2866	33.4827	33.0467	33.1286	33.1606	32.8888	33.0229	33.0242	33.4792	33.4529	33.7562	33.7219	33.1167	33.1182	33.1673	33.2445		binding;catalytic activity;cation binding;cation transmembrane transporter activity;cytochrome-c oxidase activity;heme-copper terminal oxidase activity;hydrogen ion transmembrane transporter activity;inorganic cation transmembrane transporter activity;ion binding;ion transmembrane transporter activity;metal ion binding;monovalent inorganic cation transmembrane transporter activity;oxidoreductase …	cell part;cytoplasmic part;extracellular membrane-bounded organelle;extracellular organelle;extracellular region part;extracellular vesicular exosome;intracellular membrane-bounded organelle;intracellular organelle;intracellular organelle part;intracellular part;membrane;membrane-bounded organelle;membrane-bounded vesicle;mitochondrial inner membrane;mitochondrial membrane;mitochondrial part;mito…	Alzheimer's disease;Cardiac muscle contraction;Huntington's disease;Oxidative phosphorylation;Parkinson's disease	COX5A	Cyt_c_oxidase_su5A/6	8	8	58.2	16.101	0	88.213	117280000000	155
P12815	Programmed cell death protein 6	Pdcd6	0.00527985	0.0207674	+	3	8.3993	28.8084	28.5657	28.6364	28.747	29.0247	28.9626	28.826	29.196	28.2464	28.1599	28.8027	28.4805	28.8064	28.9758	28.8748	28.8926	activation of caspase activity;anatomical structure formation involved in morphogenesis;angiogenesis;apoptosis;biological regulation;cell death;cellular process;cellular response to heat;cellular response to stimulus;cellular response to stress;death;developmental process;establishment of localization;establishment of localization in cell;establishment of protein localization;intracellular protei…	binding;binding, bridging;calcium ion binding;calcium-dependent cysteine-type endopeptidase activity;calcium-dependent protein binding;catalytic activity;cation binding;cysteine-type endopeptidase activity;cysteine-type peptidase activity;endopeptidase activity;hydrolase activity;identical protein binding;ion binding;metal ion binding;peptidase activity;peptidase activity, acting on L-amino acid …	cell part;cytoplasm;cytoplasmic part;cytoplasmic vesicle;endoplasmic reticulum;endoplasmic reticulum exit site;endoplasmic reticulum membrane;endoplasmic reticulum part;endosome;extracellular membrane-bounded organelle;extracellular organelle;extracellular region part;extracellular vesicular exosome;intracellular membrane-bounded organelle;intracellular organelle;intracellular organelle part;intr…		EF-hand_1;EF-hand_6	EF_Hand_1_Ca_BS;EF_hand_dom;EF-hand-dom_pair	9	9	63.4	21.867	0	96.344	5097400000	95
P13439	Uridine 5-monophosphate synthase;Orotate phosphoribosyltransferase;Orotidine 5-phosphate decarboxylase	Umps	0.000175154	0.00152613	+	3	19.8748	27.733	28.3995	28.3167	28.0084	28.1007	28.3611	28.2357	28.3456	28.7303	28.7789	29.0053	28.9546	29.2099	28.8742	28.9149	28.9127	biological regulation;biosynthetic process;body fluid secretion;cellular aromatic compound metabolic process;cellular biosynthetic process;cellular metabolic process;cellular nitrogen compound biosynthetic process;cellular nitrogen compound metabolic process;cellular process;cellular response to chemical stimulus;cellular response to drug;cellular response to stimulus;'de novo' pyrimidine base bi…	carbon-carbon lyase activity;carboxy-lyase activity;catalytic activity;lyase activity;orotate phosphoribosyltransferase activity;orotidine-5'-phosphate decarboxylase activity;transferase activity;transferase activity, transferring glycosyl groups;transferase activity, transferring pentosyl groups	cell part;cytoplasm;intracellular membrane-bounded organelle;intracellular organelle;intracellular part;membrane-bounded organelle;nucleus;organelle	Drug metabolism - other enzymes;Pyrimidine metabolism	OMPdecase;Pribosyltran	Aldolase_TIM;OMPdecase;OMPdecase_AS;OMPdeCOase_dom;OPRT;Or_phspho_trans_dom;PRibTrfase_dom;PRTase-like;RibuloseP-bd_barrel	20	20	58.4	52.292	0	208.23	4765700000	133
P13516	Acyl-CoA desaturase 1	Scd1	0.00230619	0.010848	+	3	9.89945	27.4864	29.6441	27.4576	26.919	26.1808	25.208	25.4044	25.4806	29.55	29.7498	29.3353	30.0537	27.8568	24.3635	28.1452	27.4407	biological regulation;biosynthetic process;brown fat cell differentiation;carboxylic acid biosynthetic process;carboxylic acid metabolic process;cell differentiation;cellular biosynthetic process;cellular developmental process;cellular ketone metabolic process;cellular lipid metabolic process;cellular metabolic process;cellular process;cholesterol esterification;defense response;defense response …	binding;catalytic activity;cation binding;CoA desaturase activity;ion binding;iron ion binding;metal ion binding;oxidoreductase activity;oxidoreductase activity, acting on paired donors, with incorporation or reduction of molecular oxygen;oxidoreductase activity, acting on paired donors, with oxidation of a pair of donors resulting in the reduction of molecular oxygen to two molecules of water;pa…	cell part;cytoplasmic part;endoplasmic reticulum;endoplasmic reticulum membrane;endoplasmic reticulum part;integral to endoplasmic reticulum membrane;integral to membrane;integral to organelle membrane;intracellular membrane-bounded organelle;intracellular organelle;intracellular organelle part;intracellular part;intrinsic to endoplasmic reticulum membrane;intrinsic to membrane;intrinsic to organ…	Biosynthesis of unsaturated fatty acids;PPAR signaling pathway	FA_desaturase	Fatty_acid_desaturase-1;Fatty_acid_desaturase-1_C;Fatty_acid_desaturase-1_core	6	6	28.5	41.046	0	58.047	4741400000	51
P13634	Carbonic anhydrase 1	Ca1	3.77963e-05	0.000516883	+	3	17.0646	29.0374	29.493	29.8404	29.0634	29.6994	29.5072	29.3859	29.3833	30.3239	31.0472	30.59	30.7002	31.2325	30.5105	31.0773	30.1441	cellular metabolic process;cellular process;metabolic process;one-carbon metabolic process;small molecule metabolic process	arylesterase activity;binding;carbonate dehydratase activity;carbon-oxygen lyase activity;carboxylic ester hydrolase activity;catalytic activity;cation binding;hydrolase activity;hydrolase activity, acting on ester bonds;hydro-lyase activity;ion binding;lyase activity;metal ion binding;transition metal ion binding;zinc ion binding	cell part;cytoplasm;extracellular membrane-bounded organelle;extracellular organelle;extracellular region part;extracellular vesicular exosome;intracellular part;membrane-bounded organelle;membrane-bounded vesicle;organelle;vesicle	Nitrogen metabolism	Carb_anhydrase	Carbonic_anhydrase_a;Carbonic_anhydrase_a-class;Carbonic_anhydrase_a-class_CS;Carbonic_anhydrase_CA1	14	14	80.1	28.33	0	178.14	14978000000	165
P13707	Glycerol-3-phosphate dehydrogenase [NAD(+)], cytoplasmic	Gpd1	1.06566e-05	0.000196481	+	3	32.5153	33.0037	33.4183	33.1561	33.2777	32.8175	32.9299	32.9202	32.9415	32.5974	32.5791	32.6823	32.723	32.5134	32.5327	32.3838	32.237	alcohol biosynthetic process;alcohol catabolic process;alcohol metabolic process;alditol catabolic process;alditol metabolic process;biological regulation;biosynthetic process;carbohydrate biosynthetic process;carbohydrate catabolic process;carbohydrate metabolic process;catabolic process;cellular biosynthetic process;cellular carbohydrate biosynthetic process;cellular carbohydrate catabolic proc…	binding;catalytic activity;coenzyme binding;cofactor binding;glycerol-3-phosphate dehydrogenase [NAD+] activity;glycerol-3-phosphate dehydrogenase activity;NAD binding;nucleotide binding;oxidoreductase activity;oxidoreductase activity, acting on CH-OH group of donors;oxidoreductase activity, acting on the CH-OH group of donors, NAD or NADP as acceptor;oxidoreductase activity, acting on the CH-OH …	cell part;cytoplasmic part;cytosol;extracellular membrane-bounded organelle;extracellular organelle;extracellular region part;extracellular vesicular exosome;glycerol-3-phosphate dehydrogenase complex;intracellular membrane-bounded organelle;intracellular organelle;intracellular part;macromolecular complex;membrane-bounded organelle;membrane-bounded vesicle;mitochondrion;organelle;protein complex…	Glycerophospholipid metabolism	NAD_Gly3P_dh_C;NAD_Gly3P_dh_N	6PGD_dom_2;6-PGluconate_DH_C-like;G3P_DH_NAD-dep;G3P_DH_NAD-dep_C;G3P_DH_NAD-dep_euk;G3P_DH_NAD-dep_N;NAD(P)-bd_dom	32	32	80.5	37.572	0	323.31	83851000000	358
P13745	Glutathione S-transferase A1;Glutathione S-transferase A1, N-terminally processed	Gsta1	0.0162474	0.0481362	+	3	5.51456	29.5198	29.67	28.294	29.1692	29.1222	30.0189	29.7579	29.0639	28.8648	27.9242	28.0746	28.4473	28.5458	28.6262	27.9751	28.7352	amine metabolic process;carboxylic acid metabolic process;cellular amine metabolic process;cellular amino acid metabolic process;cellular ketone metabolic process;cellular metabolic process;cellular modified amino acid metabolic process;cellular nitrogen compound metabolic process;cellular process;glutathione metabolic process;metabolic process;nitrogen compound metabolic process;organic acid met…	catalytic activity;glutathione transferase activity;transferase activity;transferase activity, transferring alkyl or aryl (other than methyl) groups		Drug metabolism - cytochrome P450;Glutathione metabolism;Metabolism of xenobiotics by cytochrome P450	GST_C;GST_N	Glutathione_S-Trfase_N;Glutathione-S-Trfase_C-like;GST_alpha;GST_C;Thioredoxin-like_fold	13	8	47.5	25.608	0	27.86	5592900000	86
P14115	60S ribosomal protein L27a	Rpl27a	0.00926311	0.0318275	+	3	6.4135	31.6001	31.3493	31.3794	31.1552	31.419	30.6568	30.9479	30.8937	31.5938	31.6429	31.6501	31.5747	31.2625	30.9868	31.383	31.4073	biosynthetic process;cellular biosynthetic process;cellular macromolecule biosynthetic process;cellular macromolecule metabolic process;cellular metabolic process;cellular process;cellular protein metabolic process;macromolecule biosynthetic process;macromolecule metabolic process;metabolic process;primary metabolic process;protein metabolic process;translation	structural constituent of ribosome;structural molecule activity	cell part;cytosolic large ribosomal subunit;intracellular organelle part;intracellular part;large ribosomal subunit;macromolecular complex;membrane;organelle part;ribonucleoprotein complex	Ribosome	Ribosomal_L18e	Ribosomal_L15;Ribosomal_L15_CS;Ribosomal_L18e/L15P	10	10	39.9	16.605	0	98.296	30337000000	122
P14148	60S ribosomal protein L7	Rpl7	0.0158855	0.0472675	+	3	5.36814	33.0436	33.0433	32.7452	32.3278	32.6929	31.8975	31.9102	32.348	33.2524	33.417	32.9029	33.0667	32.5476	31.8862	32.8184	32.7389	biosynthetic process;cellular biosynthetic process;cellular component biogenesis;cellular component biogenesis at cellular level;cellular component organization or biogenesis;cellular component organization or biogenesis at cellular level;cellular macromolecule biosynthetic process;cellular macromolecule metabolic process;cellular metabolic process;cellular nitrogen compound metabolic process;cel…	binding;DNA binding;identical protein binding;mRNA binding;nucleic acid binding;protein binding;protein dimerization activity;protein homodimerization activity;RNA binding;structural constituent of ribosome;structural molecule activity	adherens junction;anchoring junction;cell junction;cell part;cell-substrate adherens junction;cell-substrate junction;cytoplasm;cytosolic large ribosomal subunit;extracellular membrane-bounded organelle;extracellular organelle;extracellular region part;extracellular vesicular exosome;focal adhesion;intracellular membrane-bounded organelle;intracellular non-membrane-bounded organelle;intracellular…	Ribosome	Ribosomal_L30;Ribosomal_L30_N	Ribosomal_L30_CS;Ribosomal_L30_ferredoxin-like;Ribosomal_L30_N;Ribosomal_L7_euk	31	31	68.5	31.419	0	208.12	84974000000	403
P14211	Calreticulin	Calr	0.00537197	0.0210097	+	3	3.27213	33.9364	34.0907	33.7655	34.0079	33.8871	34.1245	34.2112	33.9982	33.8733	33.9396	34.0624	33.9731	34.4212	34.5939	34.1962	33.9545	actin cytoskeleton organization;actin filament-based process;aging;biological regulation;cardiac cell differentiation;cardiac muscle cell differentiation;cell aging;cell cycle arrest;cell cycle process;cell differentiation;cellular component assembly;cellular component assembly at cellular level;cellular component organization;cellular component organization at cellular level;cellular component o…	androgen receptor binding;binding;calcium ion binding;carbohydrate binding;cation binding;enzyme binding;glycoprotein binding;hormone binding;hormone receptor binding;integrin binding;ion binding;iron ion binding;metal ion binding;mRNA binding;nuclear hormone receptor binding;nucleic acid binding;peptide binding;protein binding;protein complex binding;receptor binding;RNA binding;steroid hormone …	acrosomal vesicle;adherens junction;anchoring junction;cell junction;cell part;cell-substrate adherens junction;cell-substrate junction;cytoplasm;cytoplasmic membrane-bounded vesicle;cytoplasmic part;cytoplasmic vesicle;cytosol;endocytic vesicle;endoplasmic reticulum;endoplasmic reticulum lumen;endoplasmic reticulum part;external side of plasma membrane;extracellular matrix;extracellular membrane…	Antigen processing and presentation;Chagas disease (American trypanosomiasis);Phagosome;Protein processing in endoplasmic reticulum	Calreticulin	Calret/calnex;Calret/calnex_CS;Calreticulin;Calreticulin/calnexin_P_dom;ConA-like_dom	33	33	74.8	47.994	0	323.31	201890000000	652
P14246	Solute carrier family 2, facilitated glucose transporter member 2	Slc2a2	0.0171869	0.0499872	+	3	5.53247	29.9443	29.8569	29.0755	29.3117	29.0787	29.0847	28.7461	28.8746	29.9187	30.0517	30.1336	29.7066	29.7411	28.8619	30.0099	29.8808	anatomical structure development;carbohydrate transport;cation transport;dehydroascorbic acid transport;developmental process;endocrine pancreas development;establishment of localization;glucose import;glucose transport;hexose transport;hydrogen transport;ion transport;monosaccharide transport;monovalent inorganic cation transport;organic substance transport;proton transport;transport;vitamin tra…	active transmembrane transporter activity;carbohydrate transmembrane transporter activity;cation transmembrane transporter activity;cation:sugar symporter activity;dehydroascorbic acid transporter activity;D-glucose transmembrane transporter activity;glucose transmembrane transporter activity;hexose transmembrane transporter activity;ion transmembrane transporter activity;monosaccharide transmemb…	brush border;cell part;cell projection;cytoplasm;integral to membrane;integral to plasma membrane;intracellular part;intrinsic to membrane;intrinsic to plasma membrane;membrane;membrane part;plasma membrane;plasma membrane part	Carbohydrate digestion and absorption;Maturity onset diabetes of the young;Type II diabetes mellitus	Sugar_tr	Glc_transpt_2;MFS_dom;Sub_transporter;Sugar/inositol_transpt;Sugar_transporter_CS	9	9	21.4	57.106	0	68.651	9496400000	108
P14426	H-2 class I histocompatibility antigen, D-K alpha chain	H2-D1	3.61926e-06	9.00455e-05	+	3	46.6002	26.2016	25.8996	24.1765	24.6746	25.531	25.2655	25.6224	25.0297	28.393	28.3624	28.2575	28.0477	28.4924	28.2214	28.8868	28.8861	antigen processing and presentation;antigen processing and presentation of peptide antigen;antigen processing and presentation of peptide antigen via MHC class I;biological regulation;immune response;immune system process;positive regulation of adaptive immune response;positive regulation of adaptive immune response based on somatic recombination of immune receptors built from immunoglobulin supe…	antigen binding;binding;peptide antigen binding;peptide binding	cell part;cytoplasmic part;cytoplasmic vesicle membrane;cytoplasmic vesicle part;endocytic vesicle membrane;endoplasmic reticulum part;integral to endoplasmic reticulum membrane;integral to lumenal side of endoplasmic reticulum membrane;integral to membrane;integral to organelle membrane;intracellular organelle part;intracellular part;intrinsic to endoplasmic reticulum membrane;intrinsic to membr…		C1-set;MHC_I;MHC_I_C	Ig/MHC_CS;Ig_C1-set;Ig-like_dom;Ig-like_fold;MHC_I/II-like_Ag-recog;MHC_I_a;MHC_I_a_a1/a2;MHC_I_a_C;MHC_I-like_Ag-recog	12	8	36.7	40.619	0	44.613	2205500000	48
P14602	Heat shock protein beta-1	Hspb1	0.00597272	0.0226722	+	3	6.17934	26.5676	27.2184	26.6915	28.0659	26.2046	26.0889	25.9285	26.3834	25.5065	25.7725	25.407	25.7886	26.0666	27.1037	25.9598	25.4018	anatomical structure homeostasis;biological adhesion;biological regulation;cell adhesion;cell surface receptor linked signaling pathway;cell-cell adhesion;cellular process;cellular response to chemical stimulus;cellular response to growth factor stimulus;cellular response to organic substance;cellular response to stimulus;cellular response to vascular endothelial growth factor stimulus;enzyme lin…	binding;enzyme binding;enzyme inhibitor activity;enzyme regulator activity;identical protein binding;kinase binding;kinase inhibitor activity;kinase regulator activity;protein binding;protein kinase binding;protein kinase C binding;protein kinase C inhibitor activity;protein kinase inhibitor activity;protein kinase regulator activity;protein serine/threonine kinase inhibitor activity;small conjug…	adherens junction;anchoring junction;cell junction;cell part;cell-substrate adherens junction;cell-substrate junction;contractile fiber;contractile fiber part;cytoplasm;cytoplasmic part;cytoskeletal part;extracellular membrane-bounded organelle;extracellular organelle;extracellular region part;extracellular space;extracellular vesicular exosome;focal adhesion;intracellular;intracellular membrane-…	Amoebiasis;MAPK signaling pathway;VEGF signaling pathway	HSP20	A-crystallin/Hsp20_dom;Alpha-crystallin/HSP;HSP20-like_chaperone	7	7	54.5	23.014	0	30.301	724990000	33
P14733	Lamin-B1	Lmnb1	0.0119511	0.0377934	+	3	5.73331	29.7752	29.2914	29.2715	29.3	29.7995	29.7325	29.6685	29.6895	29.2292	29.1888	29.457	29.3082	29.4215	29.5722	29.4541	29.7057	biological regulation;positive regulation of biological process;positive regulation of catalytic activity;positive regulation of cell communication;positive regulation of cell cycle;positive regulation of cellular process;positive regulation of cyclin-dependent protein kinase activity;positive regulation of cyclin-dependent protein kinase activity involved in G2/M;positive regulation of intracell…	binding;enzyme binding;JUN kinase binding;kinase binding;phospholipase binding;protein binding;protein kinase binding;structural molecule activity	cell part;cytoskeletal part;envelope;intermediate filament;intracellular membrane-bounded organelle;intracellular organelle;intracellular organelle part;intracellular part;lamin filament;macromolecular complex;membrane;membrane-bounded organelle;nuclear envelope;nuclear inner membrane;nuclear matrix;nuclear membrane;nuclear part;nucleoplasm;nucleus;organelle;organelle envelope;organelle inner mem…		Filament;LTD	IF;Intermediate_filament_CS;Lamin;Lamin_tail_dom	35	33	57.8	66.785	0	286	7821200000	266
P14869	60S acidic ribosomal protein P0	Rplp0	0.0150927	0.0452999	+	3	3.73656	31.624	32.1078	31.8994	31.9433	32.0759	32.1715	32.1379	32.1714	31.8723	32.1817	32.0181	32.2871	32.3581	32.5779	32.2357	32.0552	cellular component biogenesis;cellular component biogenesis at cellular level;cellular component organization or biogenesis;cellular component organization or biogenesis at cellular level;cellular process;cellular response to chemical stimulus;cellular response to cytokine stimulus;cellular response to interleukin-4;cellular response to organic substance;cellular response to stimulus;response to …		adherens junction;anchoring junction;cell junction;cell part;cell projection;cell-substrate adherens junction;cell-substrate junction;cytoplasm;cytosolic large ribosomal subunit;dendrite;extracellular membrane-bounded organelle;extracellular organelle;extracellular region part;extracellular vesicular exosome;focal adhesion;intracellular membrane-bounded organelle;intracellular organelle;intracell…	Ribosome	Ribosomal_L10	L10E_eukaryotes;Ribosomal_L10P	17	17	60.9	34.216	0	195.76	51510000000	219
P15105	Glutamine synthetase	Glul	1.84285e-08	1.72976e-06	+	3	95.7361	34.4671	34.3925	34.3743	34.5556	34.3431	34.3686	34.1759	34.275	33.6131	33.467	33.6797	33.6663	33.5148	33.5815	33.6267	33.74	amine biosynthetic process;amine metabolic process;biological regulation;biosynthetic process;carboxylic acid biosynthetic process;carboxylic acid metabolic process;cell communication;cell proliferation;cellular amine metabolic process;cellular amino acid biosynthetic process;cellular amino acid metabolic process;cellular biosynthetic process;cellular component assembly;cellular component organiz…	acid-ammonia (or amide) ligase activity;adenyl nucleotide binding;adenyl ribonucleotide binding;amine binding;amino acid binding;ammonia ligase activity;ATP binding;binding;carbon-carbon lyase activity;carboxylic acid binding;carboxy-lyase activity;catalytic activity;cation binding;glutamate binding;glutamate decarboxylase activity;glutamate-ammonia ligase activity;identical protein binding;ion b…	axon part;axon terminus;cell body;cell part;cell projection part;cytoplasm;cytoplasmic part;endoplasmic reticulum;extracellular membrane-bounded organelle;extracellular organelle;extracellular region part;extracellular vesicular exosome;intracellular membrane-bounded organelle;intracellular organelle;intracellular part;macromolecular complex;membrane-bounded organelle;membrane-bounded vesicle;mit…	Alanine, aspartate and glutamate metabolism;Arginine and proline metabolism;Nitrogen metabolism;Two-component system	Gln-synt_C;Gln-synt_N	Gln_synt_beta;Gln_synth/guanido_kin_cat_dom;Gln_synth_cat_dom;Gln_synth_gly_rich_site;Gln_synth_N_conserv_site	28	28	71	42.119	0	323.31	189360000000	477
P15626	Glutathione S-transferase Mu 2	Gstm2	6.52211e-05	0.000778506	+	3	22.9215	31.2009	31.1119	30.6621	31.14	31.3862	31.5647	31.4937	31.4285	30.6405	30.5148	30.7363	30.6842	30.8486	30.7769	30.5635	30.8395	amine metabolic process;benzene-containing compound metabolic process;carboxylic acid metabolic process;catabolic process;cellular amine metabolic process;cellular amino acid metabolic process;cellular aromatic compound metabolic process;cellular catabolic process;cellular detoxification of nitrogen compound;cellular ketone metabolic process;cellular metabolic process;cellular modified amino acid…	amine binding;amino acid binding;binding;carboxylic acid binding;catalytic activity;enzyme binding;glutathione binding;glutathione transferase activity;identical protein binding;modified amino acid binding;peptide binding;protein binding;protein dimerization activity;protein heterodimerization activity;protein homodimerization activity;transferase activity;transferase activity, transferring alkyl…	cell part;cytoplasm;intracellular part	Drug metabolism - cytochrome P450;Glutathione metabolism;Metabolism of xenobiotics by cytochrome P450	GST_C;GST_N	Glutathione_S-Trfase_N;Glutathione-S-Trfase_C-like;GST_C;GST_mu;Thioredoxin-like_fold	30	23	88.5	25.716	0	167.21	22911000000	254
P15864	Histone H1.2	Hist1h1c	0.00386099	0.0159778	+	3	4.57113	29.4837	28.4898	28.7759	28.1333	29	28.0899	28.2096	28.4737	27.5184	28.0237	27.5771	27.672	27.2383	26.6241	27.754	28.4807	binding of sperm to zona pellucida;biological regulation;cell differentiation;cell motility;cell recognition;cell-cell recognition;cellular component assembly;cellular component assembly at cellular level;cellular component movement;cellular component organization;cellular component organization at cellular level;cellular component organization or biogenesis;cellular component organization or bio…	binding;chromatin binding;chromatin DNA binding;DNA binding;nucleic acid binding;structure-specific DNA binding	cell part;chromatin;chromosomal part;chromosome;condensed chromosome;condensed nuclear chromosome;euchromatin;intracellular;intracellular membrane-bounded organelle;intracellular non-membrane-bounded organelle;intracellular organelle;intracellular organelle part;intracellular part;macromolecular complex;membrane-bounded organelle;non-membrane-bounded organelle;nuclear chromatin;nuclear chromosome…		Linker_histone	Histone_H1/H5_H15;Histone_H5;WHTH_DNA-bd_dom	15	3	35.4	21.266	0	18.22	3519900000	51
P16015	Carbonic anhydrase 3	Ca3	0.000361544	0.00276514	+	3	12.5185	36.4589	36.9878	36.4881	36.842	36.0329	35.6772	35.7647	36.0413	36.8147	36.707	36.4346	36.7866	36.4983	36.2187	36.3409	35.9025	cellular metabolic process;cellular process;metabolic process;one-carbon metabolic process;response to chemical stimulus;response to ethanol;response to organic substance;response to oxidative stress;response to stimulus;response to stress;small molecule metabolic process	binding;carbonate dehydratase activity;carbon-oxygen lyase activity;catalytic activity;cation binding;hydro-lyase activity;ion binding;lyase activity;metal ion binding;nickel ion binding;transition metal ion binding;zinc ion binding	cell part;cytoplasmic part;cytosol;intracellular part	Nitrogen metabolism	Carb_anhydrase	Carbonic_anhydrase_a;Carbonic_anhydrase_a-class;Carbonic_anhydrase_a-class_CS;Carbonic_anhydrase_CA3	34	34	91.9	29.366	0	323.31	1043900000000	821
P16045	Galectin-1	Lgals1	3.98113e-06	9.78693e-05	+	3	42.0715	27.9113	28.8254	27.8471	28.3817	29.162	29.7864	29.8391	29.1231	25.0112	25.7418	26.6577	25.6749	28.5188	27.956	27.8122	28.1134	apoptosis;B cell activation;B cell activation involved in immune response;B cell differentiation;biological adhesion;biological regulation;carbohydrate homeostasis;cell activation;cell activation involved in immune response;cell adhesion;cell death;cell differentiation;cell-cell adhesion;cellular chemical homeostasis;cellular developmental process;cellular glucose homeostasis;cellular homeostasis…	binding;carbohydrate binding;disaccharide binding;galactose binding;galactoside binding;lactose binding;molecular transducer activity;monosaccharide binding;signal transducer activity;sugar binding	cell part;cell surface;cytoplasm;extracellular matrix;extracellular membrane-bounded organelle;extracellular organelle;extracellular region part;extracellular space;extracellular vesicular exosome;intracellular;intracellular membrane-bounded organelle;intracellular organelle;intracellular part;membrane-bounded organelle;membrane-bounded vesicle;nucleus;organelle;proteinaceous extracellular matrix…		Gal-bind_lectin	ConA-like_dom;Galectin_1;Galectin_CRD	7	7	88.1	14.866	0	61.667	3325700000	48
P16110	Galectin-3	Lgals3	1.74456e-08	1.71548e-06	+	3	113.21	25.3065	24.9346	25.5185	25.1279	29.0253	29.2322	29.4365	28.5843	25.8748	25.9479	26.5219	25.7257	27.5817	28.1906	27.6152	28.1891	anatomical structure development;biological regulation;cell chemotaxis;cell differentiation;cell migration;cell motility;cellular component movement;cellular component organization;cellular component organization at cellular level;cellular component organization or biogenesis;cellular component organization or biogenesis at cellular level;cellular developmental process;cellular macromolecule meta…	binding;carbohydrate binding;chemoattractant activity;extracellular matrix binding;IgE binding;immunoglobulin binding;laminin binding;protein binding;protein complex binding	cell part;cell surface;cytoplasm;cytoplasmic part;external side of plasma membrane;extracellular matrix;extracellular membrane-bounded organelle;extracellular organelle;extracellular region part;extracellular space;extracellular vesicular exosome;immunological synapse;intracellular membrane-bounded organelle;intracellular organelle;intracellular organelle part;intracellular part;macromolecular co…		Gal-bind_lectin	ConA-like_dom;Galectin_3;Galectin_CRD	6	6	24.6	27.515	0	28.864	1771300000	25
P16331	Phenylalanine-4-hydroxylase	Pah	0.0001661	0.0014658	+	3	24.0023	34.5946	34.4818	34.2351	34.0706	34.2446	34.3816	34.1864	34.2946	34.2871	34.2738	34.3249	34.2781	33.7151	33.3879	33.6791	33.5892	amine catabolic process;amine metabolic process;aromatic amino acid family catabolic process;aromatic amino acid family metabolic process;aromatic compound catabolic process;carboxylic acid catabolic process;carboxylic acid metabolic process;catabolic process;cellular amine metabolic process;cellular amino acid catabolic process;cellular amino acid metabolic process;cellular aromatic compound met…	amine binding;amino acid binding;binding;carboxylic acid binding;catalytic activity;cation binding;ion binding;iron ion binding;metal ion binding;monooxygenase activity;oxidoreductase activity;oxidoreductase activity, acting on paired donors, with incorporation or reduction of molecular oxygen;oxidoreductase activity, acting on paired donors, with incorporation or reduction of molecular oxygen, r…	extracellular membrane-bounded organelle;extracellular organelle;extracellular region part;extracellular vesicular exosome;membrane-bounded organelle;membrane-bounded vesicle;organelle;vesicle	Phenylalanine metabolism;Phenylalanine, tyrosine and tryptophan biosynthesis	ACT;Biopterin_H	ACT_dom;ArAA_hydroxylase;ArAA_hydroxylase_Fe/CU_BS;Aromatic-AA_hydroxylase_C;Phe-4-hydroxylase_tetra;Tyrosine_3-monooxygenase-like	41	41	89.8	51.899	0	323.31	211600000000	687
P16332	Methylmalonyl-CoA mutase, mitochondrial	Mut	0.00169553	0.00843682	+	3	9.37175	31.885	31.8834	31.9205	31.812	31.7835	31.7451	31.7981	31.8053	32.018	31.9592	32.1238	32.0162	31.9948	31.7833	31.8869	31.775	amine metabolic process;carboxylic acid metabolic process;cellular amine metabolic process;cellular amino acid metabolic process;cellular ketone metabolic process;cellular metabolic process;cellular nitrogen compound metabolic process;cellular process;developmental process;homocysteine metabolic process;metabolic process;nitrogen compound metabolic process;organic acid metabolic process;oxoacid m…	amine binding;amino acid binding;binding;carboxylic acid binding;catalytic activity;cation binding;cobalamin binding;intramolecular transferase activity;ion binding;isomerase activity;metal ion binding;methylmalonyl-CoA mutase activity;modified amino acid binding;tetrapyrrole binding;vitamin binding	cell part;cytoplasmic part;intracellular membrane-bounded organelle;intracellular organelle;intracellular organelle lumen;intracellular organelle part;intracellular part;membrane-bounded organelle;membrane-enclosed lumen;mitochondrial matrix;mitochondrial part;mitochondrion;organelle;organelle lumen;organelle part	Carbon fixation pathways in prokaryotes;Glyoxylate and dicarboxylate metabolism;Propanoate metabolism;Valine, leucine and isoleucine degradation	B12-binding;MM_CoA_mutase	Acid_CoA_mut_C;Cbl-dep_enz_cat;Cbl-dep_enz_cat-sub;Cobalamin-bd;MeMalonylCoA_mutase_a/b_cat;MMCoA_mutase_a_cat	38	38	76.2	82.843	0	323.31	44200000000	393
P16406	Glutamyl aminopeptidase	Enpep	0.00215153	0.0102371	+	3	10.5577	26.2031	27.979	27.3235	27.4677	27.043	26.767	26.4489	26.1402	28.575	28.2296	28.1413	28.2679	27.7836	27.4306	27.9407	27.7888	anatomical structure development;anatomical structure formation involved in morphogenesis;angiogenesis;biological regulation;cell migration;cell motility;cell proliferation;cellular component movement;cellular process;developmental process;endocrine process;glomerulus development;locomotion;multicellular organismal process;regulation of biological quality;regulation of blood pressure;regulation o…	aminopeptidase activity;binding;catalytic activity;cation binding;exopeptidase activity;hydrolase activity;ion binding;metal ion binding;metalloaminopeptidase activity;metalloexopeptidase activity;metallopeptidase activity;peptidase activity;peptidase activity, acting on L-amino acid peptides;transition metal ion binding;zinc ion binding	apical part of cell;apical plasma membrane;brush border;cell part;cell projection;cytoplasmic part;cytoplasmic vesicle;external side of plasma membrane;extracellular membrane-bounded organelle;extracellular organelle;extracellular region part;extracellular vesicular exosome;integral to membrane;intracellular organelle;intracellular organelle part;intracellular part;intrinsic to membrane;lysosomal…	Renin-angiotensin system	ERAP1_C;Peptidase_M1	ERAP1-like_C_dom;Peptidase_M1;Peptidase_M1_N	24	24	32.6	107.96	0	94.572	2607300000	115
P16675	Lysosomal protective protein;Lysosomal protective protein 32 kDa chain;Lysosomal protective protein 20 kDa chain	Ctsa	0.000765024	0.00477273	+	3	13.1948	28.9849	29.2739	29.1382	29.2527	29.4179	29.8484	30.2142	29.7347	29.0597	28.7113	28.7793	28.6323	29.3032	29.4055	28.9046	29.0501		carboxypeptidase activity;catalytic activity;exopeptidase activity;hydrolase activity;peptidase activity;peptidase activity, acting on L-amino acid peptides;serine hydrolase activity;serine-type carboxypeptidase activity;serine-type exopeptidase activity;serine-type peptidase activity	cell part;cytoplasmic part;extracellular membrane-bounded organelle;extracellular organelle;extracellular region part;extracellular vesicular exosome;intracellular membrane-bounded organelle;intracellular organelle;intracellular organelle part;intracellular part;lysosome;lytic vacuole;membrane;membrane-bounded organelle;membrane-bounded vesicle;mitochondrion;nuclear part;nucleoplasm;organelle;org…	Lysosome;Renin-angiotensin system	Peptidase_S10	AB_hydrolase;Peptidase_S10;Peptidase_S10_AS	14	14	32.7	53.844	0	99.267	6709700000	138
P17182	Alpha-enolase	Eno1	0.00175904	0.00864861	+	3	10.8403	35.3657	35.3414	35.3277	35.5186	35.2707	35.2657	35.0998	35.0907	35.4895	35.3629	35.6662	35.5508	35.2172	35.2434	35.1769	35.2637	alcohol catabolic process;alcohol metabolic process;carbohydrate catabolic process;carbohydrate metabolic process;catabolic process;cellular carbohydrate catabolic process;cellular carbohydrate metabolic process;cellular metabolic process;cellular process;generation of precursor metabolites and energy;glucose catabolic process;glucose metabolic process;glycolysis;hexose catabolic process;hexose m…	binding;carbon-oxygen lyase activity;catalytic activity;cation binding;hydro-lyase activity;ion binding;lyase activity;magnesium ion binding;metal ion binding;phosphopyruvate hydratase activity	cell body;cell part;cytoplasm;cytoplasmic part;cytosolic part;extracellular membrane-bounded organelle;extracellular organelle;extracellular region part;extracellular space;extracellular vesicular exosome;intracellular;intracellular part;macromolecular complex;membrane;membrane-bounded organelle;membrane-bounded vesicle;myelin sheath;neuronal cell body;organelle;perikaryon;phosphopyruvate hydrata…	Glycolysis / Gluconeogenesis;Methane metabolism;RNA degradation	Enolase_C;Enolase_N	Enolase;Enolase_C;Enolase_C-like;Enolase_CS;Enolase_N;Enolase_N_like	40	40	85.3	47.14	0	323.31	483000000000	955
P17225	Polypyrimidine tract-binding protein 1	Ptbp1	0.000210616	0.00176797	+	3	12.6922	30.654	30.759	30.7136	30.674	30.9423	31.048	31.2482	31.0283	30.5082	30.7183	30.3702	30.7233	31.0589	31.1481	31.0005	30.8065	biological regulation;cellular macromolecule metabolic process;cellular metabolic process;cellular nitrogen compound metabolic process;cellular process;macromolecule metabolic process;metabolic process;mRNA metabolic process;mRNA processing;negative regulation of biological process;negative regulation of cell differentiation;negative regulation of cellular metabolic process;negative regulation of…	binding;nucleic acid binding;nucleotide binding;pre-mRNA binding;RNA binding	cell part;extracellular membrane-bounded organelle;extracellular organelle;extracellular region part;extracellular vesicular exosome;intracellular membrane-bounded organelle;intracellular organelle;intracellular part;membrane;membrane-bounded organelle;membrane-bounded vesicle;nucleus;organelle;vesicle			HnRNP-L_PTB;Nucleotide-bd_a/b_plait;RRM_dom	17	17	55.2	56.477	0	323.31	20917000000	282
P17665	Cytochrome c oxidase subunit 7C, mitochondrial	Cox7c	0.0104087	0.0343355	+	3	4.97537	24.7934	27.1521	25.0394	25.5832	24.8795	27.0882	26.3139	25.1322	27.4014	27.4287	27.6389	27.8054	27.5572	27.3293	27.1698	25.9646		catalytic activity;cation transmembrane transporter activity;cytochrome-c oxidase activity;heme-copper terminal oxidase activity;hydrogen ion transmembrane transporter activity;inorganic cation transmembrane transporter activity;ion transmembrane transporter activity;monovalent inorganic cation transmembrane transporter activity;oxidoreductase activity;oxidoreductase activity, acting on a heme gr…	cell part;cytoplasmic part;integral to membrane;intracellular membrane-bounded organelle;intracellular organelle;intracellular organelle part;intracellular part;intrinsic to membrane;membrane;membrane part;membrane-bounded organelle;mitochondrial inner membrane;mitochondrial membrane;mitochondrial part;mitochondrion;organelle;organelle inner membrane;organelle membrane;organelle part	Alzheimer's disease;Cardiac muscle contraction;Huntington's disease;Oxidative phosphorylation;Parkinson's disease	COX7C	COX7C/Cox8	2	2	17.5	7.3325	0	11.459	1591200000	28
P17717	UDP-glucuronosyltransferase 2B17	Ugt2b17	0.0138054	0.0423599	+	3	7.15686	34.5712	35.0852	34.151	34.2303	33.9386	33.7561	33.8526	33.7269	34.1892	34.3711	33.8798	34.0819	33.6931	32.7615	33.8758	33.387	alcohol metabolic process;aromatic compound biosynthetic process;biosynthetic process;carbohydrate metabolic process;carboxylic acid metabolic process;cellular aromatic compound metabolic process;cellular biosynthetic process;cellular carbohydrate metabolic process;cellular glucuronidation;cellular ketone metabolic process;cellular metabolic process;cellular process;cellular response to chemical …	catalytic activity;glucuronosyltransferase activity;transferase activity;transferase activity, transferring glycosyl groups;transferase activity, transferring hexosyl groups;UDP-glycosyltransferase activity	cell part;cytoplasmic part;endoplasmic reticulum;endoplasmic reticulum membrane;endoplasmic reticulum part;integral to membrane;intracellular membrane-bounded organelle;intracellular organelle;intracellular organelle part;intracellular part;intrinsic to membrane;membrane;membrane part;membrane-bounded organelle;mitochondrial inner membrane;mitochondrial membrane;mitochondrial part;organelle;organ…		UDPGT	UDP_glucos_trans	32	32	63.6	60.855	0	278.65	214440000000	521
Q61696;P17879	Heat shock 70 kDa protein 1A;Heat shock 70 kDa protein 1B	Hspa1a;Hspa1b	0.000418105	0.00304009	+	3	14.0234	28.2182	29.4263	28.6057	29.1116	27.7879	28.3235	27.4365	27.2406	29.3337	29.3708	29.268	29.5823	29.1937	29.77	29.108	28.8987	biological regulation;catabolic process;cellular catabolic process;cellular macromolecule catabolic process;cellular macromolecule metabolic process;cellular metabolic process;cellular nitrogen compound metabolic process;cellular process;macromolecule catabolic process;macromolecule metabolic process;metabolic process;mRNA catabolic process;mRNA metabolic process;negative regulation of biological…	adenyl nucleotide binding;adenyl ribonucleotide binding;ATP binding;binding;nucleotide binding;purine nucleotide binding;purine ribonucleoside triphosphate binding;purine ribonucleotide binding;ribonucleotide binding	cell part;cytoplasm;cytoplasmic part;intracellular membrane-bounded organelle;intracellular organelle;intracellular organelle part;intracellular part;membrane-bounded organelle;nuclear body;nuclear part;nuclear speck;nucleoplasm part;nucleus;organelle;organelle part;perinuclear region of cytoplasm	Antigen processing and presentation;Endocytosis;MAPK signaling pathway;Measles;Protein processing in endoplasmic reticulum;Spliceosome;Toxoplasmosis	HSP70	Heat_shock_70_CS;Hsp_70_fam;HSP70_C;HSP70_peptide-bd	23	20	41.5	70.078	0	180.8	6540700000	138
P18242	Cathepsin D	Ctsd	1.07595e-06	3.83074e-05	+	3	54.7048	32.2276	31.9077	32.199	32.0337	32.6692	32.8233	32.8617	32.7315	31.2833	31.1885	31.7066	31.4846	31.7653	32.0047	31.8968	31.8424	autophagic vacuole assembly;catabolic process;cellular component assembly;cellular component assembly at cellular level;cellular component organization;cellular component organization at cellular level;cellular component organization or biogenesis;cellular component organization or biogenesis at cellular level;cellular process;macromolecule catabolic process;macromolecule metabolic process;metabo…	aspartic-type endopeptidase activity;aspartic-type peptidase activity;catalytic activity;endopeptidase activity;hydrolase activity;peptidase activity;peptidase activity, acting on L-amino acid peptides	cell part;cytoplasmic membrane-bounded vesicle;cytoplasmic part;cytoplasmic vesicle;extracellular membrane-bounded organelle;extracellular organelle;extracellular region part;extracellular space;extracellular vesicular exosome;intracellular membrane-bounded organelle;intracellular organelle;intracellular part;lysosome;lytic vacuole;melanosome;membrane-bounded organelle;membrane-bounded vesicle;mi…	ko05152;Lysosome	A1_Propeptide;Asp	Aspartic_peptidase;Aspartic_peptidase_AS;Aspartic_peptidase_N;Peptidase_aspartic_dom	16	16	42.7	44.953	0	150.66	47009000000	229
P18760	Cofilin-1	Cfl1	9.59045e-06	0.000181691	+	3	34.3385	32.5076	32.5519	32.479	32.7391	33.0047	33.2681	33.3199	33.1919	32.4157	32.15	32.4231	32.2393	32.6189	32.8748	32.6636	32.8022	actin cytoskeleton organization;actin filament depolymerization;actin filament organization;actin filament-based process;actin polymerization or depolymerization;ameboidal cell migration;anatomical structure morphogenesis;biological regulation;cell cycle cytokinesis;cell cycle process;cell migration;cell motility;cell projection organization;cellular component disassembly;cellular component disas…		adherens junction;anchoring junction;cell cortex part;cell junction;cell part;cell projection membrane;cell projection part;cell-cell junction;cell-substrate adherens junction;cell-substrate junction;cortical actin cytoskeleton;cortical cytoskeleton;cytoplasm;cytoplasmic part;cytoskeletal part;cytoskeleton;cytosol;extracellular membrane-bounded organelle;extracellular organelle;extracellular regi…	Axon guidance;Fc gamma R-mediated phagocytosis;Regulation of actin cytoskeleton	Cofilin_ADF	ADF/Cofilin/Destrin;ADF-H;ADF-H/Gelsolin-like_dom;Cofilin_1	14	14	80.7	18.559	0	216.18	75407000000	263
P19096	Fatty acid synthase;[Acyl-carrier-protein] S-acetyltransferase;[Acyl-carrier-protein] S-malonyltransferase;3-oxoacyl-[acyl-carrier-protein] synthase;3-oxoacyl-[acyl-carrier-protein] reductase;3-hydroxyacyl-[acyl-carrier-protein] dehydratase;Enoyl-[acyl-carrier-protein] reductase;Oleoyl-[acyl-carrier-protein] hydrolase	Fasn	6.24814e-08	4.03201e-06	+	3	93.753	35.3982	35.6367	35.2226	35.3025	34.3559	34.0645	33.7127	33.8008	36.222	36.1974	36.2153	36.4238	35.6177	35.2473	35.5145	35.546	acetyl-CoA metabolic process;anatomical structure development;biosynthetic process;carboxylic acid biosynthetic process;carboxylic acid metabolic process;cell differentiation;cellular biosynthetic process;cellular developmental process;cellular ketone metabolic process;cellular lipid metabolic process;cellular metabolic process;cellular process;cellular response to chemical stimulus;cellular resp…	[acyl-carrier-protein] S-acetyltransferase activity;[acyl-carrier-protein] S-malonyltransferase activity;3-hydroxyacyl-[acyl-carrier-protein] dehydratase activity;3-hydroxyoctanoyl-[acyl-carrier-protein] dehydratase activity;3-hydroxypalmitoyl-[acyl-carrier-protein] dehydratase activity;3-oxoacyl-[acyl-carrier-protein] reductase (NADPH) activity;3-oxoacyl-[acyl-carrier-protein] synthase activity;…	cell part;cytoplasm;cytoplasmic membrane-bounded vesicle;cytoplasmic part;cytoplasmic vesicle;extracellular membrane-bounded organelle;extracellular organelle;extracellular region part;extracellular vesicular exosome;glycogen granule;Golgi apparatus;intracellular membrane-bounded organelle;intracellular organelle;intracellular part;melanosome;membrane;membrane-bounded organelle;membrane-bounded v…	Fatty acid biosynthesis;Insulin signaling pathway	Acyl_transf_1;ADH_zinc_N;ketoacyl-synt;Ketoacyl-synt_C;KR;Methyltransf_12;PP-binding;PS-DH;Thioesterase	AB_hydrolase;Ac_transferase_dom;Acyl_carrier_prot-like;Acyl_transferase;Acyl_Trfase/lysoPLipase;ADH_C;Fatty_acid_synthase_dom_2;GroES-like;Ketoacyl_synth_AS;Ketoacyl_synth_C;Ketoacyl_synth_N;Malonyl_transacylase_ACP-bd;Methyltransf_12;NAD(P)-bd_dom;PKS_dehydratase;PKS_ER;PKS_KR;Ppantetheine_attach_site;SAM-dependent_MTases;Thioesterase;Thiolase-like;Thiolase-like_subgr	169	169	74.6	272.43	0	323.31	597700000000	2451
P19324	Serpin H1	Serpinh1	0.0049974	0.0198454	+	3	8.34661	27.1637	27.9795	26.5792	27.7241	29.0222	29.6247	29.3869	28.5524	24.9728	26.6794	27.8826	27.3398	28.5154	29.0402	28.2293	28.378	anatomical structure development;biological regulation;biosynthetic process;cell development;cellular component organization;cellular component organization at cellular level;cellular component organization or biogenesis;cellular component organization or biogenesis at cellular level;cellular developmental process;cellular process;chondrocyte development;chondrocyte development involved in endoch…	binding;collagen binding;endopeptidase inhibitor activity;endopeptidase regulator activity;enzyme inhibitor activity;enzyme regulator activity;peptidase inhibitor activity;peptidase regulator activity;protein binding;serine-type endopeptidase inhibitor activity;unfolded protein binding	cell part;cytoplasm;cytoplasmic part;endoplasmic reticulum;endoplasmic reticulum lumen;endoplasmic reticulum part;endoplasmic reticulum-Golgi intermediate compartment;extracellular membrane-bounded organelle;extracellular organelle;extracellular region part;extracellular vesicular exosome;intracellular membrane-bounded organelle;intracellular organelle;intracellular organelle lumen;intracellular …		Serpin	Serpin_CS;Serpin_dom;Serpin_fam	15	15	44.6	46.533	0	59.24	3186900000	71
P19536	Cytochrome c oxidase subunit 5B, mitochondrial	Cox5b	0.000327073	0.0025487	+	3	14.1041	31.9478	31.5737	31.4959	31.459	31.2572	31.4003	31.3064	31.4191	32.0261	31.9015	31.9689	32.0371	31.6395	31.7855	31.5986	31.464		binding;catalytic activity;cation binding;cation transmembrane transporter activity;cytochrome-c oxidase activity;heme-copper terminal oxidase activity;hydrogen ion transmembrane transporter activity;inorganic cation transmembrane transporter activity;ion binding;ion transmembrane transporter activity;metal ion binding;monovalent inorganic cation transmembrane transporter activity;oxidoreductase …	cell part;cytoplasmic part;intracellular organelle part;intracellular part;membrane;mitochondrial inner membrane;mitochondrial membrane;mitochondrial part;myelin sheath;organelle inner membrane;organelle membrane;organelle part		COX5B	Cyt_c_oxidase_su5b;Cyt_c_oxidase_su5b_Zn_BS	8	8	55.5	13.813	0	70.852	39113000000	173
P19639	Glutathione S-transferase Mu 3	Gstm3	0.0139364	0.042572	+	3	4.58768	31.0242	31.1802	30.5147	31.0877	31.0241	31.6533	31.1777	30.924	30.5478	30.7745	30.5314	30.6861	30.4177	30.6622	30.5316	30.9365	cellular process;cellular response to chemical stimulus;cellular response to drug;cellular response to organic cyclic compound;cellular response to organic substance;cellular response to stimulus;response to chemical stimulus;response to drug;response to organic cyclic compound;response to organic substance;response to stimulus	binding;catalytic activity;glutathione transferase activity;identical protein binding;protein binding;protein dimerization activity;protein homodimerization activity;transferase activity;transferase activity, transferring alkyl or aryl (other than methyl) groups	cell part;cytoplasm;intracellular part	Drug metabolism - cytochrome P450;Glutathione metabolism;Metabolism of xenobiotics by cytochrome P450	GST_C;GST_N	Glutathione_S-Trfase_N;Glutathione-S-Trfase_C-like;GST_C;GST_mu;Thioredoxin-like_fold	29	15	83	25.701	0	229.13	20192000000	159
P19783	Cytochrome c oxidase subunit 4 isoform 1, mitochondrial	Cox4i1	0.00327948	0.0141086	+	3	9.07826	33.382	33.432	32.8239	32.9567	33.0159	32.7167	32.7877	32.819	33.6451	33.7136	33.3258	33.5365	33.3586	33.0973	33.163	33.0877	response to chemical stimulus;response to external stimulus;response to extracellular stimulus;response to nutrient;response to nutrient levels;response to stimulus	catalytic activity;cation transmembrane transporter activity;cytochrome-c oxidase activity;heme-copper terminal oxidase activity;hydrogen ion transmembrane transporter activity;inorganic cation transmembrane transporter activity;ion transmembrane transporter activity;monovalent inorganic cation transmembrane transporter activity;oxidoreductase activity;oxidoreductase activity, acting on a heme gr…	cell part;cytoplasmic part;extracellular membrane-bounded organelle;extracellular organelle;extracellular region part;extracellular vesicular exosome;intracellular membrane-bounded organelle;intracellular organelle;intracellular organelle part;intracellular part;membrane;membrane-bounded organelle;membrane-bounded vesicle;mitochondrial inner membrane;mitochondrial membrane;mitochondrial part;mito…	Alzheimer's disease;Cardiac muscle contraction;Huntington's disease;Oxidative phosphorylation;Parkinson's disease	COX4	Cyt_c_oxidase_su4;Cyt_c_oxidase_su4_fam	16	16	64.5	19.53	0	153.75	113460000000	226
P20029	78 kDa glucose-regulated protein	Hspa5	0.00546202	0.0212813	+	3	9.05628	35.7709	35.6717	35.4109	35.4683	35.3975	35.479	35.3676	35.2703	35.6504	35.703	35.816	35.6926	35.7466	36.0784	35.6986	35.847	activation of signaling protein activity involved in unfolded protein response;anatomical structure arrangement;anatomical structure development;biological regulation;cell communication;cellular process;cellular response to antibiotic;cellular response to biotic stimulus;cellular response to chemical stimulus;cellular response to cytokine stimulus;cellular response to external stimulus;cellular r…	adenyl nucleotide binding;adenyl ribonucleotide binding;ATP binding;ATPase activity;binding;catalytic activity;enzyme binding;glycoprotein binding;hydrolase activity;hydrolase activity, acting on acid anhydrides;hydrolase activity, acting on acid anhydrides, in phosphorus-containing anhydrides;misfolded protein binding;nucleoside-triphosphatase activity;nucleotide binding;protein binding;protein …	adherens junction;anchoring junction;cell junction;cell part;cell surface;cell-substrate adherens junction;cell-substrate junction;cytoplasmic membrane-bounded vesicle;cytoplasmic part;cytoplasmic vesicle;endoplasmic reticulum;endoplasmic reticulum chaperone complex;endoplasmic reticulum lumen;endoplasmic reticulum membrane;endoplasmic reticulum part;endoplasmic reticulum-Golgi intermediate compa…	Prion diseases;Protein export;Protein processing in endoplasmic reticulum	HSP70	Heat_shock_70_CS;Hsp_70_fam;HSP70_C;HSP70_peptide-bd	55	55	62	72.421	0	323.31	592430000000	1196
P20152	Vimentin	Vim	6.80711e-06	0.000151147	+	3	35.6433	31.9623	31.7529	31.7288	31.58	32.5386	32.8442	32.6316	32.33	30.3086	30.2693	30.9826	30.5376	31.5962	31.9958	31.1234	31.8352	anatomical structure development;anatomical structure morphogenesis;astrocyte development;astrocyte differentiation;axon cargo transport;axonogenesis;Bergmann glial cell differentiation;biological regulation;cell development;cell differentiation;cell part morphogenesis;cell projection morphogenesis;cell projection organization;cellular component assembly;cellular component assembly at cellular le…	binding;double-stranded RNA binding;enzyme binding;glycoprotein binding;identical protein binding;kinase binding;nucleic acid binding;nutrient reservoir activity;protein binding;protein C-terminus binding;protein kinase binding;RNA binding;scaffold protein binding;structural constituent of cytoskeleton;structural constituent of eye lens;structural molecule activity	adherens junction;anchoring junction;axon;axon part;cell body;cell junction;cell leading edge;cell part;cell projection;cell projection part;cell-substrate adherens junction;cell-substrate junction;C-fiber;cilium;cilium part;cytoplasm;cytoplasmic part;cytoskeletal part;cytoskeleton;cytosol;extracellular membrane-bounded organelle;extracellular organelle;extracellular region part;extracellular spa…	Amyotrophic lateral sclerosis (ALS)	DUF1388;Filament;Filament_head;Glutenin_hmw	Alpha-Inx;DUF1388;Glutenin;IF;Intermed_filament_DNA-bd;Intermediate_filament_CS;Keratin_I;NF-M;PRPH/Plasticin;Vimentin	41	40	79.6	53.687	0	323.31	37233000000	442
P20852;P15392	Cytochrome P450 2A5;Cytochrome P450 2A4	Cyp2a5;Cyp2a4	3.19401e-08	2.53678e-06	+	3	82.3509	30.2413	30.2383	29.9706	29.6884	30.5449	29.8415	29.8469	30.1287	26.2069	25.4031	24.8866	25.5992	24.9512	24.4731	26.2151	26.3532	response to chemical stimulus;response to organic substance;response to stilbenoid;response to stimulus	aromatase activity;binding;catalytic activity;cation binding;heme binding;ion binding;iron ion binding;metal ion binding;monooxygenase activity;oxidoreductase activity;oxidoreductase activity, acting on paired donors, with incorporation or reduction of molecular oxygen;oxidoreductase activity, acting on paired donors, with incorporation or reduction of molecular oxygen, reduced flavin or flavopro…	cell part;cytoplasmic part;endoplasmic reticulum membrane;endoplasmic reticulum part;intracellular organelle part;intracellular part;membrane;membrane part;organelle membrane;organelle part	Caffeine metabolism;Drug metabolism - cytochrome P450;Drug metabolism - other enzymes;Retinol metabolism	p450	Cyt_P450;Cyt_P450_CS;Cyt_P450_E_grp-I;Cyt_P450_E_grp-I_CYP2A-like	29	25	58.1	56.74	0	115.95	6007600000	93
P20918	Plasminogen;Plasmin heavy chain A;Activation peptide;Angiostatin;Plasmin heavy chain A, short form;Plasmin light chain B	Plg	2.7584e-05	0.000412761	+	3	11.7724	30.491	30.7182	30.5404	30.4846	30.8049	30.9704	30.9818	30.8644	30.8484	30.9939	30.7883	30.8249	31.2235	31.3597	31.1167	30.8385	anatomical structure development;anatomical structure homeostasis;anatomical structure morphogenesis;biological regulation;blood coagulation;blood vessel development;cell differentiation;cell differentiation involved in embryonic placenta development;cell migration;cell motility;cellular component disassembly;cellular component disassembly at cellular level;cellular component movement;cellular co…	apolipoprotein binding;binding;catalytic activity;endopeptidase activity;hydrolase activity;peptidase activity;peptidase activity, acting on L-amino acid peptides;protein binding;protein domain specific binding;receptor binding;serine hydrolase activity;serine-type endopeptidase activity;serine-type peptidase activity	blood microparticle;cell part;cell surface;extracellular membrane-bounded organelle;extracellular organelle;extracellular region;extracellular region part;extracellular space;extracellular vesicular exosome;extrinsic to external side of plasma membrane;extrinsic to membrane;extrinsic to plasma membrane;intracellular membrane-bounded organelle;intracellular organelle;intracellular part;macromolecu…	Complement and coagulation cascades;Neuroactive ligand-receptor interaction;Staphylococcus aureus infection	Kringle;PAN_1;Trypsin	Kringle;Kringle_CS;Kringle-like;Pan_app;PAN-1_domain;Pept_S1A_plasmin;Peptidase_S1;Peptidase_S1_AS;Peptidase_S1A;Trypsin-like_Pept_dom	45	45	67.2	90.807	0	323.31	22225000000	339
P21614	Vitamin D-binding protein	Gc	0.00136262	0.00728964	+	3	9.70179	32.0984	32.0514	31.95	32.1269	32.4226	32.4334	32.3106	32.3391	32.0875	31.9742	32.2366	32.06	32.2005	32.2458	32.0553	32.0036	fat-soluble vitamin metabolic process;lipid metabolic process;metabolic process;primary metabolic process;small molecule metabolic process;steroid metabolic process;vitamin D metabolic process;vitamin metabolic process	actin binding;binding;cytoskeletal protein binding;protein binding;transmembrane transporter activity;transporter activity;vitamin transporter activity	blood microparticle;extracellular membrane-bounded organelle;extracellular organelle;extracellular region part;extracellular space;extracellular vesicular exosome;membrane-bounded organelle;membrane-bounded vesicle;organelle;vesicle		Serum_albumin;VitD-bind_III	ALB/AFP/VDB;Serum_albumin_CS;Serum_albumin_N;Serum_albumin-like;VitD-bd;VitD-bind_III	40	40	85.7	53.6	0	323.31	52219000000	527
P21981	Protein-glutamine gamma-glutamyltransferase 2	Tgm2	1.06851e-06	3.871e-05	+	3	51.1975	31.6008	31.7946	31.5126	31.7654	33.193	33.487	33.6968	32.902	31.5016	31.347	31.6511	31.3955	32.0253	32.4543	31.9875	32.3867	activation of phospholipase C activity;activation of phospholipase C activity by G-protein coupled receptor protein signaling pathway coupled to IP3 second messenger;anatomical structure formation involved in morphogenesis;anatomical structure morphogenesis;apoptotic cell clearance;biological regulation;blood vessel remodeling;branching involved in salivary gland morphogenesis;calcium ion homeost…	binding;calcium ion binding;catalytic activity;cation binding;GTP binding;guanyl nucleotide binding;guanyl ribonucleotide binding;ion binding;metal ion binding;nucleotide binding;protein-glutamine gamma-glutamyltransferase activity;purine nucleotide binding;purine ribonucleoside triphosphate binding;purine ribonucleotide binding;ribonucleotide binding;transaminase activity;transferase activity;tr…	adherens junction;anchoring junction;cell junction;cell part;cell-substrate adherens junction;cell-substrate junction;cytoplasm;cytoplasmic part;cytosol;extracellular matrix;extracellular membrane-bounded organelle;extracellular organelle;extracellular region part;extracellular vesicular exosome;focal adhesion;intracellular membrane-bounded organelle;intracellular organelle;intracellular part;int…	Huntington's disease	Transglut_C;Transglut_core;Transglut_N	Gln_gamma-glutamylTfrase_euk;Ig_E-set;Ig-like_fold;Transglutaminase_C;Transglutaminase_CS;Transglutaminase_N;Transglutaminase-like	47	47	73.5	77.06	0	323.31	53706000000	488
P23198	Chromobox protein homolog 3	Cbx3	0.00737592	0.0267215	+	3	5.78642	28.0975	27.7741	27.8808	27.9229	28.4041	28.5909	28.5058	28.3701	27.8991	27.7764	28.4516	27.9763	28.2418	28.1037	28.0564	28.5388	biological regulation;biosynthetic process;cellular biosynthetic process;cellular component organization;cellular component organization at cellular level;cellular component organization or biogenesis;cellular component organization or biogenesis at cellular level;cellular macromolecule biosynthetic process;cellular macromolecule metabolic process;cellular metabolic process;cellular nitrogen comp…	binding;DNA binding;enzyme binding;identical protein binding;nucleic acid binding;protein binding;protein domain specific binding;regulatory region DNA binding;regulatory region nucleic acid binding;sequence-specific DNA binding;transcription regulatory region DNA binding;transcription regulatory region sequence-specific DNA binding	cell part;centromeric heterochromatin;chromatin;chromocenter;chromosomal part;chromosome, centromeric region;condensed chromosome, centromeric region;cytoskeletal part;envelope;euchromatin;heterochromatin;intracellular membrane-bounded organelle;intracellular non-membrane-bounded organelle;intracellular organelle;intracellular organelle part;intracellular part;membrane-bounded organelle;non-membr…		Chromo;Chromo_shadow	Chromo/shadow_dom;Chromo_dom_subgr;Chromo_domain;Chromo_shadow_dom;Chromodomain_CS;Chromodomain-like	5	5	31.1	20.855	0	28.58	3216500000	69
P23589	Carbonic anhydrase 5A, mitochondrial	Ca5a	5.53659e-06	0.000125638	+	3	39.2724	28.5915	28.6256	28.6091	28.5398	28.3837	28.1791	28.2049	28.3451	28.8754	28.9722	29.0656	28.7532	28.7962	28.7444	28.759	28.7302	alcohol biosynthetic process;alcohol metabolic process;biosynthetic process;carbohydrate biosynthetic process;carbohydrate metabolic process;cellular biosynthetic process;cellular carbohydrate biosynthetic process;cellular carbohydrate metabolic process;cellular metabolic process;cellular process;gluconeogenesis;glucose metabolic process;hexose biosynthetic process;hexose metabolic process;metabo…	binding;carbonate dehydratase activity;carbon-oxygen lyase activity;catalytic activity;cation binding;hydro-lyase activity;ion binding;lyase activity;metal ion binding;transition metal ion binding;zinc ion binding	cell part;cytoplasmic part;intracellular membrane-bounded organelle;intracellular organelle;intracellular part;membrane-bounded organelle;mitochondrion;organelle	Nitrogen metabolism	Carb_anhydrase	Carbonic_anhydrase_a;Carbonic_anhydrase_a-class;Carbonic_anhydrase_a-class_CS	9	9	51.5	34.072	0	73.076	4799300000	87
P24270	Catalase	Cat	1.34088e-07	7.48353e-06	+	3	80.699	36.4926	36.3067	36.1599	36.1841	35.6231	35.4519	35.5321	35.599	36.7948	36.7481	36.7136	36.7673	36.5983	36.2522	36.4121	36.3681	acylglycerol metabolic process;aerobic respiration;aging;alcohol metabolic process;anatomical structure development;biological regulation;catabolic process;cell differentiation;cellular catabolic process;cellular component assembly;cellular component organization;cellular component organization or biogenesis;cellular developmental process;cellular lipid metabolic process;cellular metabolic proces…	aminoacylase activity;antioxidant activity;binding;catalase activity;catalytic activity;cation binding;coenzyme binding;cofactor binding;enzyme binding;heme binding;hydrolase activity;hydrolase activity, acting on carbon-nitrogen (but not peptide) bonds;hydrolase activity, acting on carbon-nitrogen (but not peptide) bonds, in linear amides;identical protein binding;ion binding;iron ion binding;me…	adherens junction;anchoring junction;cell junction;cell part;cell-substrate adherens junction;cell-substrate junction;cytoplasmic part;cytosol;endoplasmic reticulum;extracellular membrane-bounded organelle;extracellular organelle;extracellular region part;extracellular vesicular exosome;focal adhesion;Golgi apparatus;intracellular membrane-bounded organelle;intracellular organelle;intracellular o…	Amyotrophic lateral sclerosis (ALS);Methane metabolism;Peroxisome;Tryptophan metabolism	Catalase;Catalase-rel	Catalase;Catalase_AS;Catalase_clade1/3;Catalase_core;Catalase_haem_BS;Catalase_immune_responsive;Catalase-like_dom	58	58	87.5	59.795	0	323.31	986600000000	1274
P24452	Macrophage-capping protein	Capg	0.00393717	0.0161957	+	3	6.00778	26.1552	25.6543	26.2076	25.8325	27.263	27.3938	27.8148	26.9	25.6893	25.2215	24.2391	25.3974	24.6513	26.7706	24.3132	26.7857	actin filament capping;barbed-end actin filament capping;biological regulation;cell projection assembly;cell projection organization;cellular component assembly;cellular component assembly at cellular level;cellular component organization;cellular component organization at cellular level;cellular component organization or biogenesis;cellular component organization or biogenesis at cellular level;…		cell part;centriole;cytoplasm;cytoplasmic membrane-bounded vesicle;cytoplasmic part;cytoplasmic vesicle;cytoskeletal part;extracellular membrane-bounded organelle;extracellular organelle;extracellular region part;extracellular vesicular exosome;intracellular membrane-bounded organelle;intracellular non-membrane-bounded organelle;intracellular organelle;intracellular organelle part;intracellular p…		Gelsolin	ADF-H/Gelsolin-like_dom;CapG;Gelsolin-like_dom;Villin/Gelsolin	5	5	26.1	39.24	0	31.506	452930000	19
P24472	Glutathione S-transferase A4	Gsta4	0.000424325	0.00305307	+	3	14.8116	31.4133	30.7596	30.6934	30.7283	29.9527	30.1449	30.0817	29.7424	30.745	30.6772	30.6491	30.6609	30.5339	30.427	30.3011	30.5771	amine metabolic process;carboxylic acid metabolic process;cellular amine metabolic process;cellular amino acid metabolic process;cellular ketone metabolic process;cellular metabolic process;cellular modified amino acid metabolic process;cellular nitrogen compound metabolic process;cellular process;glutathione metabolic process;metabolic process;nitrogen compound metabolic process;organic acid met…	catalytic activity;glutathione transferase activity;transferase activity;transferase activity, transferring alkyl or aryl (other than methyl) groups	cell part;cytoplasm;intracellular part	Drug metabolism - cytochrome P450;Glutathione metabolism;Metabolism of xenobiotics by cytochrome P450	GST_C;GST_N	Glutathione_S-Trfase_N;Glutathione-S-Trfase_C-like;GST_alpha;GST_C;Thioredoxin-like_fold	14	12	52.7	25.564	0	93.783	17798000000	151
P24527	Leukotriene A-4 hydrolase	Lta4h	0.00106083	0.00610201	+	3	14.541	30.4584	30.3174	30.0674	30.2794	30.3577	30.3236	30.1415	30.1538	29.9252	29.9272	29.9642	30.1089	29.9144	29.7549	29.8519	29.8008	alkene biosynthetic process;biosynthetic process;carboxylic acid biosynthetic process;carboxylic acid metabolic process;catabolic process;cellular alkene metabolic process;cellular biosynthetic process;cellular catabolic process;cellular ketone metabolic process;cellular lipid metabolic process;cellular metabolic process;cellular process;fatty acid biosynthetic process;fatty acid metabolic proces…	aminopeptidase activity;binding;catalytic activity;cation binding;epoxide hydrolase activity;ether hydrolase activity;exopeptidase activity;hydrolase activity;hydrolase activity, acting on ether bonds;ion binding;leukotriene-A4 hydrolase activity;metal ion binding;metallopeptidase activity;peptidase activity;peptidase activity, acting on L-amino acid peptides;transition metal ion binding;zinc ion…	cell part;cytoplasm;extracellular membrane-bounded organelle;extracellular organelle;extracellular region part;extracellular vesicular exosome;intracellular organelle part;intracellular part;membrane-bounded organelle;membrane-bounded vesicle;nuclear part;nucleoplasm;organelle;organelle part;vesicle	Arachidonic acid metabolism	Leuk-A4-hydro_C;Peptidase_M1	ARM-type_fold;Leukotriene_A4_hydrolase;Peptidase_M1;Peptidase_M1_C;Peptidase_M1_N	31	31	61.4	69.05	0	259.45	12618000000	234
P25688	Uricase	Uox	4.23508e-07	1.71479e-05	+	3	61.8178	36.0508	35.9105	35.5583	35.6995	34.8859	34.541	34.6523	34.5506	36.0836	35.9164	36.1746	36.1771	35.7565	35.6828	35.564	35.8296	catabolic process;cellular aromatic compound metabolic process;cellular catabolic process;cellular metabolic process;cellular nitrogen compound catabolic process;cellular nitrogen compound metabolic process;cellular process;heterocycle catabolic process;heterocycle metabolic process;metabolic process;nitrogen compound metabolic process;nucleobase metabolic process;nucleobase-containing compound m…	catalytic activity;oxidoreductase activity;oxidoreductase activity, acting on other nitrogenous compounds as donors;oxidoreductase activity, acting on other nitrogenous compounds as donors, oxygen as acceptor;urate oxidase activity	cell part;cytoplasmic part;intracellular membrane-bounded organelle;intracellular organelle;intracellular part;membrane-bounded organelle;microbody;mitochondrion;organelle;peroxisome	Caffeine metabolism;Purine metabolism	Uricase	Uricase;Uricase_CS	36	36	88.4	35.039	0	323.31	632450000000	869
P26041	Moesin	Msn	7.03793e-05	0.000798534	+	3	23.5608	29.3362	29.1463	29.2079	29.2679	29.9527	30.1411	30.4234	29.8273	28.5166	28.6814	27.3204	28.2228	29.6235	29.7513	29.5557	29.805	anatomical structure development;biological adhesion;biological regulation;cell adhesion;cell development;cell migration;cell motility;cell-cell adhesion;cellular component movement;cellular developmental process;cellular process;developmental process;endothelial cell development;epithelial cell development;establishment of endothelial barrier;immune system process;leukocyte cell-cell adhesion;le…	binding;cell adhesion molecule binding;double-stranded RNA binding;enzyme binding;kinase binding;nucleic acid binding;protein binding;protein kinase binding;receptor binding;RNA binding	adherens junction;anchoring junction;apical part of cell;apical plasma membrane;basolateral plasma membrane;blood microparticle;cell junction;cell part;cell periphery;cell projection;cell projection membrane;cell projection part;cell-substrate adherens junction;cell-substrate junction;cytoplasm;cytoskeleton;extracellular membrane-bounded organelle;extracellular organelle;extracellular region part…	Leukocyte transendothelial migration;Measles;Regulation of actin cytoskeleton	ERM;FERM_C;FERM_M;FERM_N	Band_41_domain;ERM;ERM_C_dom;Ez/rad/moesin_like;FERM/acyl-CoA-bd_prot_3-hlx;FERM_central;FERM_CS;FERM_domain;FERM_N;FERM_PH-like_C;Moesin_tail;PH_like_dom;Ubiquitin-rel_dom	42	28	66.6	67.766	0	269.17	7352300000	216
P26043	Radixin	Rdx	0.0115986	0.0369617	+	3	6.08485	32.4358	32.3296	32.021	32.1935	31.8775	31.9276	31.8856	32.0242	32.2165	32.0965	32.2748	32.2525	32.127	32.1244	31.9266	32.1541	actin filament capping;anatomical structure development;apical protein localization;asymmetric protein localization;biological regulation;cell development;cell projection assembly;cell projection organization;cellular component assembly;cellular component assembly at cellular level;cellular component organization;cellular component organization at cellular level;cellular component organization or…		adherens junction;anchoring junction;apical part of cell;cell division site part;cell junction;cell part;cell periphery;cell pole;cell projection;cell tip;cell-substrate adherens junction;cell-substrate junction;cleavage furrow;cytoplasm;cytoskeleton;extracellular membrane-bounded organelle;extracellular organelle;extracellular region part;extracellular space;extracellular vesicular exosome;extri…	Regulation of actin cytoskeleton	ERM;FERM_C;FERM_M;FERM_N	Band_41_domain;ERM;ERM_C_dom;Ez/rad/moesin_like;FERM/acyl-CoA-bd_prot_3-hlx;FERM_central;FERM_CS;FERM_domain;FERM_N;FERM_PH-like_C;Moesin_tail;PH_like_dom;Ubiquitin-rel_dom	52	52	68.4	68.542	0	323.31	53327000000	634
P26150;P26149	3 beta-hydroxysteroid dehydrogenase/Delta 5-->4-isomerase type 3;3-beta-hydroxy-Delta(5)-steroid dehydrogenase;Steroid Delta-isomerase;3 beta-hydroxysteroid dehydrogenase/Delta 5-->4-isomerase type 2;3-beta-hydroxy-Delta(5)-steroid dehydrogenase;Steroid Delta-isomerase	Hsd3b3;Hsd3b2	0.000552906	0.00383138	+	3	12.9394	30.435	30.7002	30.4212	30.469	30.4376	30.1482	30.0652	29.8984	30.8397	30.9794	30.7889	30.7989	30.5803	30.3586	30.6824	30.3279	biosynthetic process;lipid biosynthetic process;lipid metabolic process;metabolic process;primary metabolic process;steroid biosynthetic process;steroid metabolic process	3-beta-hydroxy-delta5-steroid dehydrogenase activity;catalytic activity;intramolecular oxidoreductase activity;intramolecular oxidoreductase activity, transposing C=C bonds;isomerase activity;oxidoreductase activity;oxidoreductase activity, acting on CH-OH group of donors;oxidoreductase activity, acting on the CH-OH group of donors, NAD or NADP as acceptor;steroid dehydrogenase activity;steroid d…	cell part;cytoplasmic part;endoplasmic reticulum membrane;endoplasmic reticulum part;integral to membrane;intracellular organelle part;intracellular part;intrinsic to membrane;membrane;membrane part;membrane-enclosed lumen;mitochondrial inner membrane;mitochondrial intermembrane space;mitochondrial membrane;mitochondrial part;organelle envelope lumen;organelle inner membrane;organelle membrane;or…	Steroid hormone biosynthesis	3Beta_HSD	3Beta_OHSteriod_DH/Estase;NAD(P)-bd_dom	16	14	49.6	42.031	0	236.21	17945000000	166
P27005	Protein S100-A8	S100a8	0.00026793	0.00216123	+	3	18.1067	24.7152	27.7697	25.6947	28.6933	30.1592	29.9127	30.3555	30.041	25.5667	25.6599	26.634	24.9083	28.9711	30.3352	29.768	29.6829	activation of caspase activity;acute inflammatory response;autophagy;biological adhesion;biological regulation;catabolic process;cell adhesion;cell chemotaxis;cell migration;cell motility;cell-cell adhesion;cellular catabolic process;cellular component movement;cellular metabolic process;cellular process;cellular response to chemical stimulus;cellular response to stimulus;chemotaxis;chronic infla…	antioxidant activity;arachidonic acid binding;binding;calcium ion binding;carboxylic acid binding;cation binding;fatty acid binding;icosanoid binding;icosatetraenoic acid binding;ion binding;lipid binding;metal ion binding;monocarboxylic acid binding;transition metal ion binding;zinc ion binding	cell part;cytoplasm;cytoskeleton;extracellular membrane-bounded organelle;extracellular organelle;extracellular region part;extracellular space;extracellular vesicular exosome;intracellular membrane-bounded organelle;intracellular non-membrane-bounded organelle;intracellular organelle;intracellular part;membrane;membrane-bounded organelle;membrane-bounded vesicle;non-membrane-bounded organelle;nu…		EF-hand_1;S_100	EF_Hand_1_Ca_BS;EF_hand_dom;EF-hand-dom_pair;S100/CaBP-9k_CS;S100_Ca-bd_sub;S100A8	4	4	74.2	10.294	0	46.56	5691400000	40
P27046	Alpha-mannosidase 2	Man2a1	0.00831641	0.0289602	+	3	6.62984	28.6963	29.2316	28.2402	28.8856	29.495	29.5004	29.7307	29.3329	29.2164	29.2166	28.6889	28.6031	29.6339	29.3183	29.7053	29.2808	alcohol metabolic process;anatomical structure development;anatomical structure morphogenesis;biological regulation;carbohydrate metabolic process;cellular carbohydrate metabolic process;cellular component organization;cellular component organization at cellular level;cellular component organization or biogenesis;cellular component organization or biogenesis at cellular level;cellular macromolecu…	binding;carbohydrate binding;catalytic activity;cation binding;hydrolase activity;hydrolase activity, acting on glycosyl bonds;hydrolase activity, hydrolyzing N-glycosyl compounds;hydrolase activity, hydrolyzing O-glycosyl compounds;ion binding;mannosidase activity;mannosyl-oligosaccharide 1,3-1,6-alpha-mannosidase activity;mannosyl-oligosaccharide mannosidase activity;metal ion binding;transitio…	cell part;cis-Golgi network;cytoplasmic part;extracellular membrane-bounded organelle;extracellular organelle;extracellular region part;extracellular vesicular exosome;Golgi apparatus;Golgi apparatus part;Golgi membrane;integral to membrane;intracellular membrane-bounded organelle;intracellular organelle;intracellular organelle part;intracellular part;intrinsic to membrane;membrane;membrane part;…	N-Glycan biosynthesis;Various types of N-glycan biosynthesis	Alpha-mann_mid;Glyco_hydro_38;Glyco_hydro_38C	Gal_mutarotase_SF_dom;Glyco_hydro/deAcase_b/a-brl;Glyco_hydro_13_b;Glyco_hydro_38/57_N;Glyco_hydro_38_C;Glyco_hydro_38_cen;Glyco_hydro_38_N;Glyco_hydro_57/38_cen	42	42	48.5	131.63	0	201.21	6791500000	222
P28271	Cytoplasmic aconitate hydratase	Aco1	5.86632e-05	0.000712585	+	3	22.9443	33.9157	33.8664	33.7586	33.7494	33.5248	33.5137	33.4135	33.5471	33.7781	33.6998	33.6699	33.8025	33.5818	33.5657	33.5381	33.6153	acetyl-CoA catabolic process;acetyl-CoA metabolic process;aging;biological regulation;biosynthetic process;carboxylic acid metabolic process;catabolic process;cation homeostasis;cation transport;cell differentiation;cellular aromatic compound metabolic process;cellular biosynthetic process;cellular catabolic process;cellular cation homeostasis;cellular chemical homeostasis;cellular developmental …	4 iron, 4 sulfur cluster binding;aconitate hydratase activity;binding;carbon-oxygen lyase activity;catalytic activity;cation binding;hydro-lyase activity;ion binding;iron-responsive element binding;iron-sulfur cluster binding;lyase activity;metal cluster binding;metal ion binding;mRNA binding;nucleic acid binding;RNA binding;translation regulator activity;translation repressor activity	cell part;cytoplasm;cytoplasmic part;cytosol;endoplasmic reticulum;extracellular membrane-bounded organelle;extracellular organelle;extracellular region part;extracellular vesicular exosome;Golgi apparatus;intracellular membrane-bounded organelle;intracellular organelle;intracellular part;membrane-bounded organelle;membrane-bounded vesicle;mitochondrion;organelle;vesicle	Carbon fixation pathways in prokaryotes;Citrate cycle (TCA cycle);Glyoxylate and dicarboxylate metabolism	Aconitase;Aconitase_C	Acnase/IPM_dHydase_lsu_aba_1/3;Acoase/IPM_deHydtase;Acoase/IPM_deHydtase_lsu_aba;Aconitase/3IPM_dehydase_swvl;Aconitase/Fe_reg_2;Aconitase/IPMdHydase_lsu_aba_2;Aconitase_4Fe-4S_BS;AconitaseA/IPMdHydase_ssu_swvl;IRE-BP1;IRE-BP2	62	62	71.4	98.124	0	323.31	156450000000	923
P28656	Nucleosome assembly protein 1-like 1	Nap1l1	0.0169526	0.0496554	+	3	5.65895	28.2653	28.3658	28.0894	28.2323	28.6714	28.6348	28.7072	28.6143	27.8141	27.8955	28.4432	27.2171	27.8672	28.2854	28.3413	28.2789	cellular component assembly;cellular component assembly at cellular level;cellular component organization;cellular component organization at cellular level;cellular component organization or biogenesis;cellular component organization or biogenesis at cellular level;cellular macromolecular complex assembly;cellular macromolecular complex subunit organization;cellular process;chromatin organization…		cell part;cytoplasmic membrane-bounded vesicle;cytoplasmic part;cytoplasmic vesicle;intracellular membrane-bounded organelle;intracellular organelle;intracellular part;melanosome;membrane;membrane-bounded organelle;membrane-bounded vesicle;nucleus;organelle;pigment granule;vesicle		NAP	NAP_family	10	7	35.3	45.345	0	41.543	3366400000	53
P28666	Murinoglobulin-2	Mug2	0.000652022	0.00427437	+	3	14.1927	27.3613	28.2418	27.8684	28.0715	25.5262	27.6274	27.6484	25.2882	25.5599	24.5974	25.7524	24.8334	24.7878	24.8826	24.3714	25.1246		endopeptidase inhibitor activity;endopeptidase regulator activity;enzyme inhibitor activity;enzyme regulator activity;peptidase inhibitor activity;peptidase regulator activity;serine-type endopeptidase inhibitor activity	extracellular region part;extracellular space		A2M;A2M_comp;A2M_N;A2M_N_2;A2M_recep;Thiol-ester_cl	A2M_comp;A2M_N;A2M_N_2;A-macroglobulin_rcpt-bd;Ig_E-set;Macroglobln_a2;MacrogloblnA2_CS;MacrogloblnA2_thiol-ester-bond;Terpenoid_cyclase/PrenylTrfase;TonB_box_CS	34	14	31.8	162.38	0	62.808	1028900000	35
P29391;P49945	Ferritin light chain 1;Ferritin light chain 2	Ftl1;Ftl2	0.000793375	0.00489051	+	3	13.4264	32.2765	32.8741	32.2098	32.0184	32.5909	32.0257	32.6499	32.4026	33.2349	33.0263	33.1334	33.058	33.3531	33.112	33.2504	33.076	biological regulation;cation homeostasis;cation transport;cellular cation homeostasis;cellular chemical homeostasis;cellular homeostasis;cellular ion homeostasis;cellular iron ion homeostasis;cellular metal ion homeostasis;cellular process;chemical homeostasis;establishment of localization;homeostatic process;ion homeostasis;ion transport;iron ion homeostasis;iron ion transport;metal ion homeosta…	binding;cation binding;ferric iron binding;ion binding;iron ion binding;metal ion binding;transition metal ion binding	cell part;cytoplasmic membrane-bounded vesicle lumen;cytoplasmic part;cytoplasmic vesicle part;endocytic vesicle lumen;extracellular region;ferritin complex;intracellular ferritin complex;intracellular organelle part;intracellular part;macromolecular complex;membrane-enclosed lumen;organelle lumen;organelle part;protein complex;vesicle lumen		Ferritin	Ferritin;Ferritin_CS;Ferritin_DPS_dom;Ferritin-like_diiron;Ferritin-like_SF;Ferritin-rel	14	14	73.2	20.802	0	259.93	83531000000	233
P29758	Ornithine aminotransferase, mitochondrial	Oat	3.25557e-11	3.36138e-08	+	3	395.727	33.6269	33.5811	33.4615	33.4337	34.0873	33.9575	34.0489	34.0111	31.8674	31.6208	31.8864	31.8524	32.0124	32.1993	31.851	31.939	amine biosynthetic process;amine metabolic process;biosynthetic process;carboxylic acid biosynthetic process;carboxylic acid metabolic process;cellular amine metabolic process;cellular amino acid biosynthetic process;cellular amino acid metabolic process;cellular biosynthetic process;cellular component assembly;cellular component organization;cellular component organization or biogenesis;cellular…	binding;catalytic activity;cofactor binding;ornithine-oxo-acid transaminase activity;pyridoxal phosphate binding;transaminase activity;transferase activity;transferase activity, transferring nitrogenous groups;vitamin B6 binding;vitamin binding	cell part;cytoplasmic part;intracellular membrane-bounded organelle;intracellular organelle;intracellular organelle lumen;intracellular organelle part;intracellular part;membrane-bounded organelle;membrane-enclosed lumen;mitochondrial matrix;mitochondrial part;mitochondrion;organelle;organelle lumen;organelle part	Arginine and proline metabolism	Aminotran_3	Aminotrans_3;Orn_aminotrans;PyrdxlP-dep_Trfase;PyrdxlP-dep_Trfase_major_sub1;PyrdxlP-dep_Trfase_major_sub2	31	31	82.5	48.354	0	323.31	95636000000	489
P29788	Vitronectin	Vtn	1.51801e-06	4.67864e-05	+	3	50.2478	27.9942	28.0018	28.0366	28.0356	29.204	29.2755	29.4133	29.1098	27.081	27.8284	27.569	27.8988	28.609	28.9164	28.8344	28.9902	biological adhesion;biological regulation;cell adhesion;cell adhesion mediated by integrin;cell differentiation;cell-matrix adhesion;cell-substrate adhesion;cellular component organization;cellular component organization at cellular level;cellular component organization or biogenesis;cellular component organization or biogenesis at cellular level;cellular developmental process;cellular process;de…	binding;carbohydrate binding;cargo receptor activity;extracellular matrix binding;glycosaminoglycan binding;heparin binding;integrin binding;pattern binding;polysaccharide binding;protein binding;protein complex binding;receptor activity;receptor binding;scavenger receptor activity	blood microparticle;extracellular matrix;extracellular membrane-bounded organelle;extracellular organelle;extracellular region part;extracellular space;extracellular vesicular exosome;membrane-bounded organelle;membrane-bounded vesicle;organelle;proteinaceous extracellular matrix;vesicle	ECM-receptor interaction;Focal adhesion	DUF4653;Hemopexin;Somatomedin_B	DUF4653;Hemopexin_CS;Hemopexin-like_dom;Hemopexin-like_repeat;Somatomedin_B_chordata;Somatomedin_B_dom	12	12	29.1	54.848	0	64.473	3953500000	101
P30115	Glutathione S-transferase A3	Gsta3	0.000628039	0.00414345	+	3	13.824	35.475	35.367	36.0952	35.4715	35.3421	35.1695	35.2655	35.3664	34.9527	34.8546	35.2614	34.9416	34.586	34.6634	34.7725	34.8653	aflatoxin catabolic process;aflatoxin metabolic process;amine metabolic process;anatomical structure development;aromatic compound catabolic process;carboxylic acid metabolic process;catabolic process;cellular amine metabolic process;cellular amino acid metabolic process;cellular aromatic compound metabolic process;cellular catabolic process;cellular ketone metabolic process;cellular metabolic pr…	catalytic activity;glutathione transferase activity;transferase activity;transferase activity, transferring alkyl or aryl (other than methyl) groups	cell part;cytoplasm;extracellular membrane-bounded organelle;extracellular organelle;extracellular region part;extracellular vesicular exosome;intracellular part;membrane-bounded organelle;membrane-bounded vesicle;organelle;vesicle	Drug metabolism - cytochrome P450;Glutathione metabolism;Metabolism of xenobiotics by cytochrome P450	GST_C;GST_N	Glutathione_S-Trfase_N;Glutathione-S-Trfase_C-like;GST_alpha;GST_C;Thioredoxin-like_fold	32	32	90.5	25.36	0	220.99	443350000000	665
P30416	Peptidyl-prolyl cis-trans isomerase FKBP4;Peptidyl-prolyl cis-trans isomerase FKBP4, N-terminally processed	Fkbp4	2.66943e-05	0.000405321	+	3	21.3545	30.7026	30.6007	29.9214	30.3504	29.0114	29.4498	29.3484	29.1009	30.7509	30.546	30.2501	30.6568	30.6598	30.5031	30.4163	30.0264	anatomical structure development;androgen receptor signaling pathway;biological regulation;cation transport;cellular component assembly;cellular component assembly at cellular level;cellular component organization;cellular component organization at cellular level;cellular component organization or biogenesis;cellular component organization or biogenesis at cellular level;cellular macromolecular c…	adenyl nucleotide binding;adenyl ribonucleotide binding;ATP binding;binding;catalytic activity;cis-trans isomerase activity;drug binding;FK506 binding;glucocorticoid receptor binding;GTP binding;guanyl nucleotide binding;guanyl ribonucleotide binding;heat shock protein binding;hormone receptor binding;isomerase activity;macrolide binding;nuclear hormone receptor binding;nucleotide binding;peptidy…	axon part;axonal growth cone;cell body;cell part;cell projection part;cytoplasm;cytoplasmic part;cytoskeletal part;cytosol;endoplasmic reticulum membrane;endoplasmic reticulum part;extracellular membrane-bounded organelle;extracellular organelle;extracellular region part;extracellular vesicular exosome;growth cone;intracellular membrane-bounded organelle;intracellular organelle;intracellular orga…		FKBP_C;TPR_1	PPIase_FKBP;PPIase_FKBP_dom;TPR_1;TPR_repeat;TPR-contain_dom;TPR-like_helical_dom	32	32	72.9	51.572	0	294.63	15769000000	276
P30681	High mobility group protein B2	Hmgb2	0.00127381	0.00697724	+	3	11.1952	23.9046	26.6684	26.4663	26.2827	28.3339	28.1494	28	27.9535	25.2878	25.592	25.2616	25.8875	26.8006	27.0698	26.5516	27.6712	anatomical structure development;base-excision repair, DNA ligation;biological regulation;cell chemotaxis;cell migration;cell motility;cellular component movement;cellular component organization;cellular component organization at cellular level;cellular component organization or biogenesis;cellular component organization or biogenesis at cellular level;cellular macromolecule metabolic process;cel…	binding;chemoattractant activity;chromatin binding;damaged DNA binding;DNA bending activity;DNA binding;nucleic acid binding;nucleic acid binding transcription factor activity;protein binding;protein domain specific binding;RAGE receptor binding;receptor binding;regulatory region DNA binding;regulatory region nucleic acid binding;sequence-specific DNA binding transcription factor activity;transcr…	cell part;chromosome;condensed chromosome;cytoplasm;cytoplasmic part;extracellular region part;extracellular space;intracellular membrane-bounded organelle;intracellular non-membrane-bounded organelle;intracellular organelle;intracellular part;macromolecular complex;membrane-bounded organelle;non-membrane-bounded organelle;nucleus;organelle;perinuclear region of cytoplasm;protein complex		HMG_box;HMG_box_2	HMG_box_dom;HMG_boxA_CS	12	8	44.8	24.162	0	21.22	1109400000	40
P30999	Catenin delta-1	Ctnnd1	0.00124052	0.00683114	+	3	13.1358	29.3313	29.2156	29.4658	29.4632	29.7986	29.6585	29.5957	29.675	29.4796	29.4033	29.5684	29.405	29.7728	29.611	29.6853	29.7667	anatomical structure morphogenesis;biological adhesion;biological regulation;biosynthetic process;cell adhesion;cell differentiation;cell differentiation involved in salivary gland development;cell surface receptor linked signaling pathway;cell-cell adhesion;cellular biosynthetic process;cellular developmental process;cellular macromolecule biosynthetic process;cellular macromolecule metabolic pr…	binding;cadherin binding;cell adhesion molecule binding;enzyme binding;phosphatase binding;protein binding;protein domain specific binding;protein phosphatase binding;receptor binding	adherens junction;anchoring junction;cell junction;cell part;cell projection;cell-cell adherens junction;cell-cell junction;cytoplasm;cytoplasmic part;cytosol;extracellular membrane-bounded organelle;extracellular organelle;extracellular region part;extracellular vesicular exosome;intracellular membrane-bounded organelle;intracellular organelle;intracellular part;lamellipodium;membrane;membrane-b…	Adherens junction;Leukocyte transendothelial migration	Arm	Armadillo;ARM-like;ARM-type_fold;Catenin_d1;Plakophilin/d_Catenin	27	27	40.2	104.92	0	323.31	8563000000	207
P31725	Protein S100-A9	S100a9	0.0027346	0.012276	+	3	10.5365	27.9235	25.6192	28.8748	28.9031	30.0073	29.8682	30.0022	29.8414	27.3084	27.6229	25.8304	24.3527	29.9598	29.8389	29.518	30.2423	actin cytoskeleton organization;actin cytoskeleton reorganization;actin filament-based process;activation of caspase activity;autophagy;biological adhesion;biological regulation;catabolic process;cell adhesion;cell chemotaxis;cell migration;cell motility;cell-cell adhesion;cellular catabolic process;cellular component movement;cellular component organization;cellular component organization at cel…	antioxidant activity;arachidonic acid binding;binding;calcium ion binding;carboxylic acid binding;cation binding;fatty acid binding;icosanoid binding;icosatetraenoic acid binding;ion binding;lipid binding;metal ion binding;monocarboxylic acid binding;transition metal ion binding;zinc ion binding	cell part;cytoplasm;cytoskeleton;extracellular membrane-bounded organelle;extracellular organelle;extracellular region part;extracellular space;extracellular vesicular exosome;intracellular membrane-bounded organelle;intracellular non-membrane-bounded organelle;intracellular organelle;intracellular part;membrane;membrane-bounded organelle;membrane-bounded vesicle;non-membrane-bounded organelle;nu…		S_100	EF_hand_dom;EF-hand-dom_pair;S100/CaBP-9k_CS;S100_Ca-bd_sub;S100-A9	7	7	46.9	13.049	0	44.558	5990100000	55
P32020	Non-specific lipid-transfer protein	Scp2	2.5468e-07	1.19526e-05	+	3	73.7151	36.0632	35.85	35.7919	35.8587	35.6947	35.4631	35.5275	35.5114	36.347	36.3942	36.5329	36.4488	36.1629	36.215	36.2591	36.2153	acyl-CoA metabolic process;biological regulation;biosynthetic process;C21-steroid hormone biosynthetic process;C21-steroid hormone metabolic process;cellular biosynthetic process;cellular component organization;cellular component organization at cellular level;cellular component organization or biogenesis;cellular component organization or biogenesis at cellular level;cellular hormone metabolic p…	binding;C-acyltransferase activity;carboxylic acid binding;catalytic activity;cholesterol binding;coenzyme binding;cofactor binding;fatty acid binding;fatty-acyl-CoA binding;lipid binding;lipid transporter activity;monocarboxylic acid binding;oleic acid binding;phosphatidylinositol transporter activity;phospholipid transporter activity;propanoyl-CoA C-acyltransferase activity;propionyl-CoA C2-tri…	cell part;cytoplasm;cytoplasmic part;extracellular membrane-bounded organelle;extracellular organelle;extracellular region part;extracellular vesicular exosome;intracellular membrane-bounded organelle;intracellular organelle;intracellular organelle part;intracellular part;macromolecular complex;membrane;membrane-bounded organelle;membrane-bounded vesicle;microbody;mitochondrion;nuclear part;nucle…	Peroxisome;PPAR signaling pathway;Primary bile acid biosynthesis	SCP2;Thiolase_C;Thiolase_N	SCP2_sterol-bd_dom;Thiolase_acyl_enz_int_AS;Thiolase_C;Thiolase_CS;Thiolase_N;Thiolase-like;Thiolase-like_subgr	50	50	74.8	59.125	0	323.31	809740000000	1109
P33267	Cytochrome P450 2F2	Cyp2f2	0.00010943	0.00110771	+	3	18.4438	34.0354	34.3318	33.9302	33.8396	33.0582	32.8207	32.7677	32.7152	34.5644	34.6537	34.3925	34.3134	33.8695	32.8382	34.0288	34.0111	arachidonic acid metabolic process;benzene-containing compound metabolic process;carboxylic acid metabolic process;catabolic process;cellular aromatic compound metabolic process;cellular catabolic process;cellular ketone metabolic process;cellular lipid metabolic process;cellular metabolic process;cellular process;chlorinated hydrocarbon metabolic process;drug catabolic process;drug metabolic pro…	arachidonic acid epoxygenase activity;arachidonic acid monooxygenase activity;binding;catalytic activity;cation binding;heme binding;ion binding;iron ion binding;metal ion binding;monooxygenase activity;oxidoreductase activity;oxidoreductase activity, acting on paired donors, with incorporation or reduction of molecular oxygen;oxidoreductase activity, acting on paired donors, with incorporation o…	cell part;cytoplasm;cytoplasmic part;endoplasmic reticulum membrane;endoplasmic reticulum part;intracellular membrane-bounded organelle;intracellular organelle;intracellular organelle part;intracellular part;membrane;membrane part;membrane-bounded organelle;organelle;organelle membrane;organelle part	Metabolism of xenobiotics by cytochrome P450	p450	Cyt_P450;Cyt_P450_CS;Cyt_P450_CYP2_fam;Cyt_P450_E_grp-I	52	52	82.1	55.948	0	323.31	191960000000	786
P34914	Bifunctional epoxide hydrolase 2;Cytosolic epoxide hydrolase 2;Lipid-phosphate phosphatase	Ephx2	1.01301e-05	0.000188456	+	3	33.6748	35.503	35.5488	35.251	35.2927	34.7024	34.4765	34.7407	34.6901	35.6754	35.5187	35.389	35.6581	35.4174	35.0916	35.2315	35.1529	acetate catabolic process;acetate derivative catabolic process;acetate derivative metabolic process;acetate metabolic process;aromatic compound catabolic process;biological regulation;carboxylic acid catabolic process;carboxylic acid metabolic process;catabolic process;cellular aromatic compound metabolic process;cellular catabolic process;cellular ketone metabolic process;cellular lipid metaboli…	binding;catalytic activity;cation binding;epoxide hydrolase activity;ether hydrolase activity;hydrolase activity;hydrolase activity, acting on ester bonds;hydrolase activity, acting on ether bonds;identical protein binding;ion binding;lipid phosphatase activity;lipid-phosphate phosphatase activity;magnesium ion binding;metal ion binding;phosphatase activity;phosphoric ester hydrolase activity;pro…	cell part;cytoplasm;cytoplasmic part;cytosol;extracellular membrane-bounded organelle;extracellular organelle;extracellular region part;extracellular vesicular exosome;intracellular membrane-bounded organelle;intracellular organelle;intracellular part;membrane-bounded organelle;membrane-bounded vesicle;microbody;organelle;peroxisome;vesicle	Arachidonic acid metabolism;Chloroalkane and chloroalkene degradation;Peroxisome	Abhydrolase_1;HAD_2	AB_hydrolase;AB_hydrolase_1;Epox_hydrolase-like;HAD-like_dom;HAD-SF_hydro_IA;PGP_dom2	44	44	79.4	62.515	0	323.31	471740000000	1035
P35279;P61294	Ras-related protein Rab-6A;Ras-related protein Rab-6B	Rab6a;Rab6b	0.00213376	0.010176	+	3	10.3739	30.0209	29.7374	29.0642	29.7868	29.002	29.0731	29.0234	29.0162	29.9456	30.0121	30.2718	29.8072	29.6608	29.4363	29.9769	29.8635	antigen processing and presentation;biological regulation;cellular localization;cellular macromolecule localization;cellular macromolecule metabolic process;cellular metabolic process;cellular process;cellular protein localization;cellular protein metabolic process;cellular response to stimulus;early endosome to Golgi transport;endosome transport;establishment of localization;establishment of loc…	ATPase activator activity;ATPase regulator activity;binding;catalytic activity;cytoskeletal protein binding;enzyme activator activity;enzyme regulator activity;GTP binding;GTPase activity;guanyl nucleotide binding;guanyl ribonucleotide binding;hydrolase activity;hydrolase activity, acting on acid anhydrides;hydrolase activity, acting on acid anhydrides, in phosphorus-containing anhydrides;myosin …	cell part;cytoplasmic membrane-bounded vesicle;cytoplasmic part;cytoplasmic vesicle;cytosol;extracellular membrane-bounded organelle;extracellular organelle;extracellular region part;extracellular vesicular exosome;Golgi apparatus;Golgi apparatus part;Golgi membrane;intracellular membrane-bounded organelle;intracellular organelle;intracellular organelle part;intracellular part;membrane;membrane-b…		Ras	P-loop_NTPase;Small_GTPase;Small_GTPase_Rab_type;Small_GTP-bd_dom	9	9	40.9	23.59	0	85.749	9904500000	69
P35492	Histidine ammonia-lyase	Hal	0.000109579	0.00110381	+	3	23.0466	33.3324	32.8901	33.0917	33.0525	33.0135	33.1023	33.0694	32.9951	32.6939	32.6023	32.5457	32.6587	32.6666	32.4777	32.2947	32.2928	amine catabolic process;amine metabolic process;biosynthetic process;carboxylic acid catabolic process;carboxylic acid metabolic process;catabolic process;cellular amine metabolic process;cellular amino acid catabolic process;cellular amino acid metabolic process;cellular catabolic process;cellular ketone metabolic process;cellular metabolic process;cellular nitrogen compound metabolic process;ce…	ammonia-lyase activity;carbon-nitrogen lyase activity;catalytic activity;histidine ammonia-lyase activity;lyase activity	cell part;cytoplasm;intracellular part	Histidine metabolism;Nitrogen metabolism	Lyase_aromatic	Aromatic_Lyase;Fumarase/histidase_N;HutH;L-Aspartase-like;Phe/His_NH3-lyase_AS	43	43	76.7	72.257	0	323.31	83561000000	607
P35550	rRNA 2-O-methyltransferase fibrillarin	Fbl	0.0126708	0.0395246	+	3	5.43038	30.048	30.4796	29.931	30.0287	30.077	29.9404	30.0308	30.0066	30.3479	30.3925	30.2177	30.331	29.868	29.8619	29.9927	30.0727	box C/D snoRNA 3'-end processing;box C/D snoRNA metabolic process;box C/D snoRNA processing;cell differentiation;cellular developmental process;cellular macromolecule metabolic process;cellular metabolic process;cellular nitrogen compound metabolic process;cellular process;developmental process;macromolecule metabolic process;macromolecule methylation;macromolecule modification;metabolic process;…	binding;catalytic activity;methyltransferase activity;nucleic acid binding;RNA binding;RNA methyltransferase activity;rRNA methyltransferase activity;S-adenosylmethionine-dependent methyltransferase activity;transferase activity;transferase activity, transferring one-carbon groups	box C/D snoRNP complex;Cajal body;cell part;extracellular membrane-bounded organelle;extracellular organelle;extracellular region part;extracellular vesicular exosome;granular component;intracellular membrane-bounded organelle;intracellular non-membrane-bounded organelle;intracellular organelle;intracellular organelle part;intracellular part;macromolecular complex;membrane;membrane-bounded organe…	Ribosome biogenesis in eukaryotes	Fibrillarin	Fibrillarin;Fibrillarin_CS;SAM-dependent_MTases	14	14	56.6	34.306	0	155.27	12896000000	168
P35979	60S ribosomal protein L12	Rpl12	0.0161232	0.0478367	+	3	5.61544	31.6317	31.759	31.7169	31.6282	31.6055	31.6896	31.7827	31.8447	31.8598	31.8527	31.8875	31.8991	31.7785	31.8832	31.7502	31.7606	biosynthetic process;cellular biosynthetic process;cellular macromolecule biosynthetic process;cellular macromolecule metabolic process;cellular metabolic process;cellular process;cellular protein metabolic process;macromolecule biosynthetic process;macromolecule metabolic process;metabolic process;primary metabolic process;protein metabolic process;translation	binding;nucleic acid binding;RNA binding;structural constituent of ribosome;structural molecule activity	cell part;cytoplasmic part;intracellular non-membrane-bounded organelle;intracellular organelle;intracellular part;macromolecular complex;non-membrane-bounded organelle;organelle;ribonucleoprotein complex;ribosome	Ribosome	Ribosomal_L11;Ribosomal_L11_N	Ribosomal_L11/L12;Ribosomal_L11_C;Ribosomal_L11_CS;Ribosomal_L11_N	10	10	63	17.804	0	139.06	38577000000	147
P35980	60S ribosomal protein L18	Rpl18	0.0133245	0.0412519	+	3	5.67416	32.4533	31.7432	31.5669	30.8906	31.0821	30.5278	30.7072	30.7983	31.8499	31.8256	31.7782	31.6466	31.2851	30.7763	31.388	31.5163	biosynthetic process;cellular biosynthetic process;cellular macromolecule biosynthetic process;cellular macromolecule metabolic process;cellular metabolic process;cellular process;cellular protein metabolic process;macromolecule biosynthetic process;macromolecule metabolic process;metabolic process;primary metabolic process;protein metabolic process;translation	structural constituent of ribosome;structural molecule activity	adherens junction;anchoring junction;cell junction;cell part;cell-substrate adherens junction;cell-substrate junction;cytoplasm;cytosolic large ribosomal subunit;focal adhesion;intracellular membrane-bounded organelle;intracellular non-membrane-bounded organelle;intracellular organelle;intracellular organelle part;intracellular part;large ribosomal subunit;macromolecular complex;membrane;membrane…	Ribosome	Ribosomal_L18e	Ribosomal_L18e;Ribosomal_L18e/L15P;Ribosomal_L18e_CS	17	17	54.8	21.644	0	95.287	35323000000	191
P36552	Oxygen-dependent coproporphyrinogen-III oxidase, mitochondrial	Cpox	1.41216e-06	4.48633e-05	+	3	53.6414	30.6808	30.8217	30.2846	30.6527	31.2497	31.0635	31.2163	31.1399	30.1258	30.0112	30.2545	30.0764	30.0972	30.1714	29.9915	29.9553	biosynthetic process;cation transport;cellular aromatic compound metabolic process;cellular biosynthetic process;cellular metabolic process;cellular nitrogen compound biosynthetic process;cellular nitrogen compound metabolic process;cellular process;cofactor biosynthetic process;cofactor metabolic process;establishment of localization;heme biosynthetic process;heme metabolic process;heterocycle b…	active transmembrane transporter activity;ATPase activity;ATPase activity, coupled;ATPase activity, coupled to movement of substances;ATPase activity, coupled to transmembrane movement of ions;ATPase activity, coupled to transmembrane movement of ions, phosphorylative mechanism;ATPase activity, coupled to transmembrane movement of substances;binding;catalytic activity;cation transmembrane transpo…	cell part;cytoplasm;cytoplasmic part;intracellular membrane-bounded organelle;intracellular organelle;intracellular organelle part;intracellular part;membrane;membrane-bounded organelle;membrane-enclosed lumen;mitochondrial inner membrane;mitochondrial intermembrane space;mitochondrial membrane;mitochondrial part;mitochondrion;organelle;organelle envelope lumen;organelle inner membrane;organelle …	Porphyrin and chlorophyll metabolism	Coprogen_oxidas	Coprogen_oxidase_aer;Coprogen_oxidase_CS	31	31	67.5	49.714	0	323.31	16075000000	232
P37040	NADPH--cytochrome P450 reductase	Por	0.000664087	0.00431239	+	3	14.5754	32.5919	32.9498	32.5104	32.4276	33.3474	33.0849	33.1651	33.3255	32.6531	32.6367	32.6246	32.4164	32.651	32.0992	32.5137	32.4574	amine metabolic process;betaine metabolic process;biological regulation;carboxylic acid metabolic process;carnitine metabolic process;catabolic process;cellular amine metabolic process;cellular amino acid metabolic process;cellular aromatic compound metabolic process;cellular catabolic process;cellular ketone metabolic process;cellular lipid metabolic process;cellular macromolecule metabolic proc…	binding;catalytic activity;cation binding;coenzyme binding;cofactor binding;cytochrome-b5 reductase activity;dioxygenase activity;electron carrier activity;flavin adenine dinucleotide binding;FMN binding;hydrolase activity;ion binding;iron ion binding;iron-cytochrome-c reductase activity;metal ion binding;monooxygenase activity;NADP binding;NADPH-hemoprotein reductase activity;nitric oxide dioxyg…	cell part;cytoplasmic part;cytosol;endoplasmic reticulum membrane;endoplasmic reticulum part;intracellular membrane-bounded organelle;intracellular organelle;intracellular organelle part;intracellular part;membrane;membrane part;membrane-bounded organelle;mitochondrion;organelle;organelle membrane;organelle part		FAD_binding_1;Flavodoxin_1;NAD_binding_1	FAD-binding_1;Fd_Rdtase_FAD-bd;Flavdoxin;Flavodoxin/NO_synth;Flavoprot_Pyr_Nucl_cyt_Rdtase;Flavoprotein-like;NADPH_Cyt_P450_Rdtase_dom3;OxRdtase_FAD/NAD-bd;P450R;Riboflavin_synthase-like_b-brl	52	52	71.4	77.043	0	323.31	77715000000	701
P39061	Collagen alpha-1(XVIII) chain;Endostatin	Col18a1	0.000963513	0.00570102	+	3	12.058	27.2822	27.3221	27.0998	26.914	27.1631	27.6643	27.5295	27.3002	26.9224	26.0352	25.4882	25.5325	27.2129	27.6569	27.4262	27.115	anatomical structure formation involved in morphogenesis;anatomical structure morphogenesis;angiogenesis;biological adhesion;biological regulation;cell adhesion;cell morphogenesis;cell morphogenesis involved in differentiation;cellular component morphogenesis;cellular component organization;cellular component organization at cellular level;cellular component organization or biogenesis;cellular co…	binding;cation binding;identical protein binding;ion binding;metal ion binding;protein binding;structural molecule activity	basement membrane;collagen;extracellular matrix;extracellular matrix part;extracellular membrane-bounded organelle;extracellular organelle;extracellular region part;extracellular space;extracellular vesicular exosome;membrane-bounded organelle;membrane-bounded vesicle;organelle;vesicle	Protein digestion and absorption	Collagen;DUF959;Endostatin;Fz	COL18A1;Collagen;Collagenase_NC10/endostatin;ConA-like_dom;C-type_lectin_fold;C-type_lectin-like;DUF959_COL18_N;Frizzled_dom;Laminin_G	10	10	9.2	182.17	0	51.642	1557000000	35
P40142	Transketolase	Tkt	0.000234601	0.00193781	+	3	13.7811	34.2437	34.2562	34.2543	34.2208	34.0936	34.118	33.9886	34.1394	34.0753	34.1186	34.1798	34.2446	33.9902	33.9653	33.8923	34.0573	alcohol metabolic process;aldehyde biosynthetic process;biological regulation;biosynthetic process;carbohydrate metabolic process;cellular aldehyde metabolic process;cellular biosynthetic process;cellular carbohydrate metabolic process;cellular metabolic process;cellular process;glyceraldehyde-3-phosphate biosynthetic process;glyceraldehyde-3-phosphate metabolic process;metabolic process;monosacc…	binding;catalytic activity;cation binding;cofactor binding;identical protein binding;ion binding;metal ion binding;protein binding;protein dimerization activity;protein homodimerization activity;transferase activity;transferase activity, transferring aldehyde or ketonic groups;transketolase activity	cell part;cytoplasm;extracellular membrane-bounded organelle;extracellular organelle;extracellular region part;extracellular vesicular exosome;intracellular membrane-bounded organelle;intracellular organelle;intracellular organelle part;intracellular part;membrane-bounded organelle;membrane-bounded vesicle;myelin sheath;nuclear part;nucleoplasm;nucleus;organelle;organelle part;vesicle	Biosynthesis of ansamycins;Carbon fixation in photosynthetic organisms;Pentose phosphate pathway	Transket_pyr;Transketolase_C;Transketolase_N	THDP-binding;Transketo_C/Pyr-ferredox_oxred;Transketolase_BS;Transketolase_C;Transketolase_N;Transketolase-like_Pyr-bd	48	48	87.3	67.63	0	323.31	205990000000	831
P40936	Indolethylamine N-methyltransferase	Inmt	0.0109601	0.035586	+	3	7.29013	34.1049	34.148	33.6121	34.1425	34.0777	33.4421	33.4208	33.6671	33.6398	33.504	33.5279	33.526	33.4932	33.0111	33.2555	32.5988	amine metabolic process;cellular metabolic process;cellular process;metabolic process;methylation;nitrogen compound metabolic process;one-carbon metabolic process;response to chemical stimulus;response to stimulus;response to toxin;small molecule metabolic process	amine N-methyltransferase activity;catalytic activity;methyltransferase activity;S-adenosylmethionine-dependent methyltransferase activity;S-methyltransferase activity;thioether S-methyltransferase activity;transferase activity;transferase activity, transferring one-carbon groups	cell part;cytoplasmic part;cytosol;intracellular part	Selenocompound metabolism;Tryptophan metabolism	NNMT_PNMT_TEMT	NNMT/PNMT/TEMT_CS;NNMT_TEMT_trans;SAM-dependent_MTases	20	20	63.6	29.459	0	315.64	145690000000	401
P41105	60S ribosomal protein L28	Rpl28	0.00961989	0.0327266	+	3	5.25523	30.3742	29.947	29.765	29.4125	30.0266	29.1203	29.3846	29.1179	30.4084	30.4916	30.1449	30.1027	29.2988	29.1939	29.6041	29.9109	biosynthetic process;cellular biosynthetic process;cellular macromolecule biosynthetic process;cellular macromolecule metabolic process;cellular metabolic process;cellular process;cellular protein metabolic process;macromolecule biosynthetic process;macromolecule metabolic process;metabolic process;primary metabolic process;protein metabolic process;translation	structural constituent of ribosome;structural molecule activity	cell body;cell part;cell projection;cytoplasm;cytosolic large ribosomal subunit;dendrite;extracellular membrane-bounded organelle;extracellular organelle;extracellular region part;extracellular vesicular exosome;intracellular organelle part;intracellular part;large ribosomal subunit;macromolecular complex;membrane;membrane-bounded organelle;membrane-bounded vesicle;neuron projection;organelle;org…	Ribosome	Ribosomal_L28e	L28e/Mak16;Ribosomal_L28e	15	15	59.1	15.733	0	54.635	11002000000	110
P41216	Long-chain-fatty-acid--CoA ligase 1	Acsl1	0.000193051	0.00163381	+	3	18.6299	34.5898	34.829	34.6764	34.8123	34.4578	34.1191	34.1893	34.3424	35.0237	34.9932	34.9809	34.8456	34.6229	34.2837	34.6729	34.4497	acylglycerol metabolic process;adiponectin-mediated signaling pathway;biological regulation;biosynthetic process;carboxylic acid metabolic process;catabolic process;cell surface receptor linked signaling pathway;cellular catabolic process;cellular ketone metabolic process;cellular lipid metabolic process;cellular metabolic process;cellular process;cellular response to chemical stimulus;cellular r…	adenyl nucleotide binding;adenyl ribonucleotide binding;ATP binding;binding;catalytic activity;fatty acid ligase activity;ligase activity;ligase activity, forming carbon-sulfur bonds;long-chain fatty acid-CoA ligase activity;nucleotide binding;purine nucleotide binding;purine ribonucleoside triphosphate binding;purine ribonucleotide binding;ribonucleotide binding	cell part;cytoplasmic part;endoplasmic reticulum membrane;endoplasmic reticulum part;integral to membrane;intracellular membrane-bounded organelle;intracellular organelle;intracellular organelle part;intracellular part;intrinsic to membrane;membrane;membrane part;membrane-bounded organelle;microbody;microbody membrane;microbody part;mitochondrial membrane;mitochondrial outer membrane;mitochondria…	Adipocytokine signaling pathway;Fatty acid metabolism;Peroxisome;PPAR signaling pathway	AMP-binding	AMP-binding_CS;AMP-dep_Synth/Lig	52	52	70.8	77.951	0	323.31	305130000000	861
P42208	Septin-2	2002-09-01	0.00376737	0.0156847	+	3	8.54073	28.9209	29.1952	28.89	29.007	29.3549	29.477	29.5168	29.3217	29.1612	29.0949	29.016	29.2078	29.3809	29.5071	29.107	29.2382	anatomical structure formation involved in morphogenesis;biological regulation;cell cycle phase;cell cycle process;cell projection assembly;cell projection organization;cell surface receptor linked signaling pathway;cellular component assembly;cellular component assembly at cellular level;cellular component assembly involved in morphogenesis;cellular component organization;cellular component orga…	binding;catalytic activity;enzyme regulator activity;GTP binding;GTPase activity;guanyl nucleotide binding;guanyl ribonucleotide binding;hydrolase activity;hydrolase activity, acting on acid anhydrides;hydrolase activity, acting on acid anhydrides, in phosphorus-containing anhydrides;identical protein binding;nucleoside-triphosphatase activity;nucleotide binding;protein binding;protein complex sc…	actin cytoskeleton;actomyosin contractile ring;cell cortex;cell cortex part;cell division site part;cell part;cell projection;cell projection membrane;cell projection part;cell surface;chromosomal part;ciliary transition zone;cilium membrane;cilium part;cleavage furrow;condensed chromosome kinetochore;contractile ring;cytoplasm;cytoplasmic part;cytoskeletal part;cytoskeleton;exocyst;extracellular…		Septin	G_SEPTIN_dom;P-loop_NTPase;Septin;Septin2	16	16	54.3	41.525	0	177.21	6617000000	154
P42225	Signal transducer and activator of transcription 1	Stat1	0.0171735	0.0500188	+	3	8.07385	27.5779	26.81	25.1461	27.1099	27.3821	25.4047	27.6142	26.7322	27.2074	27.3388	26.5556	27.1047	28.2219	29.0178	29.5138	30.2821	activation of caspase activity;anatomical structure development;apoptosis;biological regulation;biosynthetic process;blood circulation;cell death;cell differentiation;cell differentiation involved in kidney development;cell differentiation involved in metanephros development;cell proliferation;cell proliferation involved in kidney development;cell proliferation involved in metanephros development…	binding;core promoter binding;core promoter proximal region DNA binding;core promoter proximal region sequence-specific DNA binding;core promoter sequence-specific DNA binding;cytokine receptor binding;DNA binding;double-stranded DNA binding;enzyme binding;identical protein binding;molecular transducer activity;nucleic acid binding;nucleic acid binding transcription factor activity;protein bindin…	axon;cell part;cell projection;chromatin;chromosomal part;cytoplasm;cytoplasmic part;cytosol;dendrite;intracellular membrane-bounded organelle;intracellular non-membrane-bounded organelle;intracellular organelle;intracellular organelle part;intracellular part;membrane-bounded organelle;neuron projection;non-membrane-bounded organelle;nuclear chromatin;nuclear chromosome part;nuclear part;nucleolu…		SH2;STAT_alpha;STAT_bind;STAT_int;STAT1_TAZ2bind	EF-hand-dom_pair;p53-like_TF_DNA-bd;SH2;STAT;STAT_TF_alpha;STAT_TF_coiled-coil;STAT_TF_DNA-bd;STAT_TF_DNA-bd_sub;STAT_TF_prot_interaction;STAT1_TAZ2-bd_C	20	20	33.1	87.196	0	102.61	2881800000	70
P42227	Signal transducer and activator of transcription 3	Stat3	0.000761007	0.00477653	+	3	13.3318	28.4666	28.6169	27.271	28.3469	29.4431	29.4958	29.3712	29.5421	28.1627	28.2217	26.9223	27.9703	29.6495	29.258	29.2534	29.1019	acute inflammatory response;acute-phase response;astrocyte differentiation;behavior;biological regulation;biosynthetic process;carbohydrate homeostasis;cell differentiation;cell proliferation;cell surface receptor linked signaling pathway;cellular biosynthetic process;cellular developmental process;cellular macromolecule biosynthetic process;cellular macromolecule metabolic process;cellular metab…	binding;DNA binding;enzyme binding;kinase binding;ligand-dependent nuclear receptor activity;molecular transducer activity;nucleic acid binding;nucleic acid binding transcription factor activity;phosphatase binding;protein binding;protein dimerization activity;protein kinase binding;protein phosphatase binding;receptor activity;regulatory region DNA binding;regulatory region nucleic acid binding;…	cell part;cytoplasm;cytoplasmic part;cytosol;intracellular membrane-bounded organelle;intracellular organelle;intracellular organelle part;intracellular part;membrane;membrane-bounded organelle;mitochondrial inner membrane;mitochondrial membrane;mitochondrial part;nuclear part;nucleoplasm;nucleus;organelle;organelle inner membrane;organelle membrane;organelle part;plasma membrane	Acute myeloid leukemia;Adipocytokine signaling pathway;Chemokine signaling pathway;Hepatitis C;Jak-STAT signaling pathway;ko05152;Measles;Pancreatic cancer;Pathways in cancer;Toxoplasmosis	SH2;STAT_alpha;STAT_bind;STAT_int	EF-hand-dom_pair;p53-like_TF_DNA-bd;SH2;STAT;STAT_TF_alpha;STAT_TF_coiled-coil;STAT_TF_DNA-bd;STAT_TF_DNA-bd_sub;STAT_TF_prot_interaction	28	28	55.5	88.053	0	228.38	5224600000	159
P43024	Cytochrome c oxidase subunit 6A1, mitochondrial	Cox6a1	0.0164642	0.0486388	+	3	5.43547	33.1766	32.788	32.3898	32.4239	32.3732	32.1985	32.3036	32.5001	32.8997	33.0357	32.8133	33.3109	32.9639	32.9074	32.6356	32.643		catalytic activity;cation transmembrane transporter activity;cytochrome-c oxidase activity;heme-copper terminal oxidase activity;hydrogen ion transmembrane transporter activity;inorganic cation transmembrane transporter activity;ion transmembrane transporter activity;monovalent inorganic cation transmembrane transporter activity;oxidoreductase activity;oxidoreductase activity, acting on a heme gr…	cell part;cytoplasmic part;intracellular membrane-bounded organelle;intracellular organelle;intracellular organelle part;intracellular part;macromolecular complex;membrane part;membrane-bounded organelle;mitochondrial membrane part;mitochondrial part;mitochondrial respiratory chain complex IV;mitochondrion;myelin sheath;organelle;organelle part;protein complex;respiratory chain complex IV	Alzheimer's disease;Cardiac muscle contraction;Huntington's disease;Oxidative phosphorylation;Parkinson's disease	COX6A	Cyt_c_oxidase_su6a;Cyt_c_oxidase_su6a_CS	4	4	61.3	12.352	0	204.64	78965000000	162
P45878	Peptidyl-prolyl cis-trans isomerase FKBP2	Fkbp2	0.0167191	0.0491809	+	3	3.30334	29.5209	29.3872	29.759	29.6794	29.8253	29.6447	29.6184	29.5766	29.2404	29.6575	29.6323	29.1009	28.9749	29.3652	28.8359	29.5411	cellular macromolecule metabolic process;cellular metabolic process;cellular process;cellular protein metabolic process;chaperone-mediated protein folding;macromolecule metabolic process;macromolecule modification;metabolic process;peptidyl-amino acid modification;peptidyl-proline modification;primary metabolic process;protein folding;protein metabolic process;protein modification process;protein…	binding;catalytic activity;cis-trans isomerase activity;drug binding;FK506 binding;isomerase activity;macrolide binding;peptidyl-prolyl cis-trans isomerase activity	cell part;cytoplasmic part;endoplasmic reticulum membrane;endoplasmic reticulum part;extracellular membrane-bounded organelle;extracellular organelle;extracellular region part;extracellular vesicular exosome;intracellular organelle part;intracellular part;membrane;membrane part;membrane-bounded organelle;membrane-bounded vesicle;organelle;organelle membrane;organelle part;vesicle		FKBP_C	PPIase_FKBP;PPIase_FKBP_dom	10	10	65	15.344	0	92.928	7692800000	99
P46656	Adrenodoxin, mitochondrial	Fdx1	0.00359835	0.0150722	+	3	4.64901	30.1696	30.2726	30.1027	30.0136	29.5709	29.6837	29.4199	29.4911	29.8451	29.9683	29.7526	30.23	30.2334	30.0389	29.7086	29.3573	alcohol metabolic process;biological regulation;biosynthetic process;cholesterol metabolic process;hormone biosynthetic process;hormone metabolic process;lipid biosynthetic process;lipid metabolic process;metabolic process;oxidation-reduction process;primary metabolic process;regulation of biological quality;regulation of hormone levels;small molecule metabolic process;steroid biosynthetic proces…	2 iron, 2 sulfur cluster binding;binding;cation binding;electron carrier activity;ion binding;iron-sulfur cluster binding;metal cluster binding;metal ion binding	cell part;cytoplasmic part;intracellular membrane-bounded organelle;intracellular organelle;intracellular organelle lumen;intracellular organelle part;intracellular part;membrane-bounded organelle;membrane-enclosed lumen;mitochondrial matrix;mitochondrial part;mitochondrion;organelle;organelle lumen;organelle part		Fer2	2Fe-2S_ferredoxin-type;Adrenodoxin;Adrenodoxin_Fe-S_BS;Beta-grasp_dom	6	6	31.4	20.123	0	66.004	10162000000	77
P47199	Quinone oxidoreductase	Cryz	0.0151483	0.0452696	+	3	5.84675	32.0427	31.6455	31.6012	31.5386	31.3542	31.2647	31.4552	31.3727	31.7424	31.7073	31.8053	31.8141	31.651	31.7343	31.3622	31.4616	catabolic process;cellular catabolic process;cellular component assembly;cellular component organization;cellular component organization or biogenesis;cellular metabolic process;cellular process;macromolecular complex assembly;macromolecular complex subunit organization;metabolic process;protein complex assembly;protein complex subunit organization;protein homooligomerization;protein homotetramer…	binding;catalytic activity;cation binding;coenzyme binding;cofactor binding;ion binding;metal ion binding;mRNA 3'-UTR binding;mRNA binding;NADP binding;NADPH binding;NADPH:quinone reductase activity;nucleic acid binding;nucleotide binding;oxidoreductase activity;oxidoreductase activity, acting on NADH or NADPH;oxidoreductase activity, acting on NADH or NADPH, quinone or similar compound as accept…	cell part;cytoplasm;cytoplasmic part;cytosol;extracellular membrane-bounded organelle;extracellular organelle;extracellular region part;extracellular vesicular exosome;Golgi apparatus;intracellular membrane-bounded organelle;intracellular organelle;intracellular part;membrane-bounded organelle;membrane-bounded vesicle;organelle;vesicle		ADH_N;ADH_zinc_N	ADH_C;ADH_GroES-like;ADH_SF_Zn-type;GroES-like;NAD(P)-bd_dom;Quin_OxRdtase/zeta-crystal_CS	20	20	70.7	35.268	0	235.92	37440000000	285
P47740	Fatty aldehyde dehydrogenase	Aldh3a2	0.000653294	0.00426915	+	3	10.1496	32.1865	32.4938	32.2251	32.2281	32.3229	31.4018	31.586	31.7687	31.3175	31.129	31.3154	31.2041	31.1694	30.3089	31.2675	31.5508	alcohol metabolic process;anatomical structure development;cellular aldehyde metabolic process;cellular lipid metabolic process;cellular metabolic process;cellular process;central nervous system development;developmental process;epidermis development;isoprenoid metabolic process;lipid metabolic process;metabolic process;oxidation-reduction process;peripheral nervous system development;phytol meta…	3-chloroallyl aldehyde dehydrogenase activity;aldehyde dehydrogenase (NAD) activity;aldehyde dehydrogenase [NAD(P)+] activity;catalytic activity;long-chain-alcohol oxidase activity;long-chain-aldehyde dehydrogenase activity;oxidoreductase activity;oxidoreductase activity, acting on CH-OH group of donors;oxidoreductase activity, acting on the aldehyde or oxo group of donors;oxidoreductase activity…	cell part;cytoplasmic part;endoplasmic reticulum;endoplasmic reticulum membrane;endoplasmic reticulum part;extracellular membrane-bounded organelle;extracellular organelle;extracellular region part;extracellular vesicular exosome;integral to membrane;intracellular membrane-bounded organelle;intracellular organelle;intracellular organelle part;intracellular part;intrinsic to membrane;membrane;memb…	Arginine and proline metabolism;Ascorbate and aldarate metabolism;beta-Alanine metabolism;Chloroalkane and chloroalkene degradation;Fatty acid metabolism;Glycerolipid metabolism;Glycolysis / Gluconeogenesis;Histidine metabolism;Limonene and pinene degradation;Lysine degradation;Pentose and glucuronate interconversions;Propanoate metabolism;Pyruvate metabolism;Tryptophan metabolism;Valine, leucine…	Aldedh	Ald_DH/histidinol_DH;Ald_DH_C;Ald_DH_CS_CYS;Ald_DH_CS_GLU;Ald_DH_N;Aldehyde_DH_dom;Aldehyde_DH_NAD(P)	25	25	66.7	53.97	0	281.7	38318000000	375
P47955	60S acidic ribosomal protein P1	Rplp1	0.0165465	0.0487425	+	3	5.58249	31.6826	31.6222	32.4806	32.3516	32.8263	32.7368	32.5743	32.5122	31.7614	31.4114	32.1101	32.0335	32.0477	32.4411	32.128	32.4891	biosynthetic process;cellular biosynthetic process;cellular macromolecule biosynthetic process;cellular macromolecule metabolic process;cellular metabolic process;cellular process;macromolecule biosynthetic process;macromolecule metabolic process;metabolic process;translational elongation	structural constituent of ribosome;structural molecule activity	cell part;cytoplasmic part;intracellular non-membrane-bounded organelle;intracellular organelle;intracellular part;macromolecular complex;non-membrane-bounded organelle;organelle;ribonucleoprotein complex;ribosome	Ribosome		Ribosomal_L12	6	6	84.2	11.475	0	68.138	55557000000	125
P47963	60S ribosomal protein L13	Rpl13	0.00974202	0.0330333	+	3	4.82985	32.2645	32.1003	31.9857	31.7596	31.9711	31.293	31.2203	31.6555	32.313	32.3217	32.1058	32.1999	31.6378	31.503	32.015	32.2406	biosynthetic process;cellular biosynthetic process;cellular macromolecule biosynthetic process;cellular macromolecule metabolic process;cellular metabolic process;cellular process;cellular protein metabolic process;macromolecule biosynthetic process;macromolecule metabolic process;metabolic process;primary metabolic process;protein metabolic process;translation	structural constituent of ribosome;structural molecule activity	cell part;cytoplasm;cytosolic large ribosomal subunit;intracellular membrane-bounded organelle;intracellular non-membrane-bounded organelle;intracellular organelle;intracellular organelle part;intracellular part;large ribosomal subunit;macromolecular complex;membrane;membrane-bounded organelle;non-membrane-bounded organelle;nuclear part;nucleolus;nucleus;organelle;organelle part;ribonucleoprotein…	Ribosome	Ribosomal_L13e	Ribosomal_L13e;Ribosomal_L13e_CS	15	15	54.5	24.305	0	223.01	48305000000	251
P48036	Annexin A5	Anxa5	7.15998e-05	0.000807944	+	3	22.0339	32.1007	32.3308	32.0672	32.1272	32.4801	32.5289	32.6414	32.4238	31.6134	31.6369	31.9815	31.7515	32.0506	32.292	31.9745	32.2164	biological regulation;blood coagulation;coagulation;hemostasis;multicellular organismal process;negative regulation of biological process;negative regulation of coagulation;negative regulation of multicellular organismal process;regulation of biological process;regulation of biological quality;regulation of body fluid levels;regulation of coagulation;regulation of multicellular organismal process…	binding;calcium ion binding;calcium-dependent phospholipid binding;cation binding;ion binding;lipid binding;metal ion binding;phospholipid binding	adherens junction;anchoring junction;blood microparticle;cell junction;cell part;cell-substrate adherens junction;cell-substrate junction;endothelial microparticle;external side of plasma membrane;extracellular membrane-bounded organelle;extracellular organelle;extracellular region part;extracellular vesicular exosome;focal adhesion;intracellular;membrane;membrane part;membrane-bounded organelle;…		Annexin	Annexin;Annexin_repeat;Annexin_repeat_CS;Annexins_V;AnnexinV	29	29	79.6	35.752	0	323.31	49869000000	336
P48758	Carbonyl reductase [NADPH] 1	Cbr1	7.39098e-05	0.000829477	+	3	23.8652	32.2637	32.3881	31.991	32.2891	32.3994	32.512	32.54	32.3012	31.7538	31.8352	31.9857	31.8299	31.7912	31.9542	31.7751	31.6845	cell differentiation;cellular developmental process;cellular ketone metabolic process;cellular metabolic process;cellular process;cofactor metabolic process;developmental process;drug metabolic process;epithelial cell differentiation;fat-soluble vitamin metabolic process;metabolic process;oxidation-reduction process;quinone cofactor metabolic process;small molecule metabolic process;vitamin K met…	15-hydroxyprostaglandin dehydrogenase (NADP+) activity;carbonyl reductase (NADPH) activity;catalytic activity;oxidoreductase activity;oxidoreductase activity, acting on CH-OH group of donors;oxidoreductase activity, acting on NADH or NADPH;oxidoreductase activity, acting on NADH or NADPH, quinone or similar compound as acceptor;oxidoreductase activity, acting on the CH-OH group of donors, NAD or …	cell part;cytoplasm;extracellular membrane-bounded organelle;extracellular organelle;extracellular region part;extracellular vesicular exosome;intracellular part;membrane-bounded organelle;membrane-bounded vesicle;organelle;vesicle	Arachidonic acid metabolism	adh_short	DH_sc/Rdtase_SDR;Glc/ribitol_DH;NAD(P)-bd_dom;Sc_DH/Rdtase_CS	28	28	82.3	30.641	0	323.31	49580000000	339
P48774	Glutathione S-transferase Mu 5	Gstm5	0.0114855	0.0367714	+	3	7.8358	25.3629	26.9043	26.6228	26.6891	24.7304	26.8775	25.4478	25.9831	24.3263	25.5644	24.0964	25.7021	27.5144	27.1144	27.0204	27.5679	amine metabolic process;benzene-containing compound metabolic process;carboxylic acid metabolic process;catabolic process;cellular amine metabolic process;cellular amino acid metabolic process;cellular aromatic compound metabolic process;cellular catabolic process;cellular detoxification of nitrogen compound;cellular ketone metabolic process;cellular metabolic process;cellular modified amino acid…	amine binding;amino acid binding;binding;carboxylic acid binding;catalytic activity;enzyme binding;glutathione binding;glutathione transferase activity;identical protein binding;modified amino acid binding;peptide binding;protein binding;protein dimerization activity;protein homodimerization activity;transferase activity;transferase activity, transferring alkyl or aryl (other than methyl) groups	cell part;cell projection part;cytoplasm;extracellular membrane-bounded organelle;extracellular organelle;extracellular region part;extracellular vesicular exosome;flagellar fibrous sheath;flagellum part;intracellular membrane-bounded organelle;intracellular organelle;intracellular organelle part;intracellular part;membrane-bounded organelle;membrane-bounded vesicle;microtubule-based flagellum pa…	Drug metabolism - cytochrome P450;Glutathione metabolism;Metabolism of xenobiotics by cytochrome P450	GST_C;GST_N	Glutathione_S-Trfase_N;Glutathione-S-Trfase_C-like;GST_C;GST_mu;Thioredoxin-like_fold	11	10	47.8	26.635	0	51.208	970320000	37
P48776	Tryptophan 2,3-dioxygenase	Tdo2	0.000556353	0.00384237	+	3	15.5816	28.5114	29.2892	28.8459	28.9266	29.768	29.5555	29.4158	29.7202	28.9359	28.9899	28.2533	28.4968	28.419	28.5571	28.4093	28.1239	acetyl-CoA metabolic process;amine catabolic process;amine metabolic process;aromatic amino acid family catabolic process;aromatic amino acid family metabolic process;aromatic compound catabolic process;carboxylic acid catabolic process;carboxylic acid metabolic process;catabolic process;cellular amine metabolic process;cellular amino acid catabolic process;cellular amino acid metabolic process;c…	amine binding;amino acid binding;binding;carboxylic acid binding;catalytic activity;cation binding;dioxygenase activity;heme binding;ion binding;iron ion binding;metal ion binding;oxidoreductase activity;oxidoreductase activity, acting on single donors with incorporation of molecular oxygen;oxidoreductase activity, acting on single donors with incorporation of molecular oxygen, incorporation of t…		Tryptophan metabolism	Trp_dioxygenase	Trp_2_3_dOase	24	24	69.7	47.756	0	194.72	5667500000	139
P49290	Eosinophil peroxidase;Eosinophil peroxidase light chain;Eosinophil peroxidase heavy chain	Epx	0.0133652	0.041316	+	3	6.21398	25.7556	24.2521	25.2486	25.6843	28.9748	27.6853	28.4654	25.9884	24.6224	25.9457	25.3265	27.0515	25.709	25.2407	25.9126	24.4679	aging;biological regulation;biosynthetic process;catabolic process;cell migration;cell motility;cellular catabolic process;cellular component movement;cellular component organization;cellular component organization or biogenesis;cellular metabolic process;cellular process;cellular response to chemical stimulus;cellular response to hydrogen peroxide;cellular response to oxidative stress;cellular r…	antioxidant activity;binding;carbohydrate binding;catalytic activity;cation binding;glycosaminoglycan binding;heme binding;heparin binding;ion binding;iron ion binding;metal ion binding;oxidoreductase activity;oxidoreductase activity, acting on peroxide as acceptor;pattern binding;peroxidase activity;polysaccharide binding;tetrapyrrole binding;transition metal ion binding	azurophil granule;cell part;cytoplasmic membrane-bounded vesicle;cytoplasmic part;cytoplasmic vesicle;extracellular membrane-bounded organelle;extracellular organelle;extracellular region part;extracellular space;extracellular vesicular exosome;intracellular membrane-bounded organelle;intracellular organelle;intracellular part;lysosome;lytic vacuole;membrane-bounded organelle;membrane-bounded ves…	Asthma;Phagosome	An_peroxidase	EPX/EPO;Haem_peroxidase;Haem_peroxidase_animal;MPO	17	17	30.7	81.379	0	66.945	590450000	35
P49312	Heterogeneous nuclear ribonucleoprotein A1;Heterogeneous nuclear ribonucleoprotein A1, N-terminally processed	Hnrnpa1	2.92621e-05	0.000425537	+	3	28.2466	29.0678	28.7851	29.2757	29.2978	29.9208	29.9904	30.0797	29.7573	28.9446	28.9974	28.866	28.7428	29.3435	29.7898	29.4681	29.5941	alternative nuclear mRNA splicing, via spliceosome;cellular macromolecule metabolic process;cellular metabolic process;cellular nitrogen compound metabolic process;cellular process;establishment of localization;establishment of localization in cell;establishment of RNA localization;intracellular transport;macromolecule metabolic process;metabolic process;mRNA metabolic process;mRNA processing;mRN…	binding;DNA binding;nucleic acid binding;nucleotide binding;RNA binding;single-stranded DNA binding;structure-specific DNA binding	cell part;cytoplasm;intracellular membrane-bounded organelle;intracellular organelle;intracellular organelle part;intracellular part;macromolecular complex;membrane-bounded organelle;nuclear part;nucleoplasm;nucleus;organelle;organelle part;ribonucleoprotein complex;spliceosomal complex	Spliceosome	HnRNPA1;RRM_1	HnRNPA1;Nucleotide-bd_a/b_plait;RRM_dom	18	18	56.2	34.196	0	148.77	7492100000	136
P49429	4-hydroxyphenylpyruvate dioxygenase	Hpd	0.000147144	0.00135046	+	3	18.2992	34.9815	34.9891	34.813	35.0249	35.0924	35.1669	35.0931	35.2776	35.0295	35.0531	35.1456	35.0866	34.7273	34.8022	34.6015	34.4338	amine catabolic process;amine metabolic process;aromatic amino acid family catabolic process;aromatic amino acid family metabolic process;aromatic compound catabolic process;carboxylic acid catabolic process;carboxylic acid metabolic process;catabolic process;cellular amine metabolic process;cellular amino acid catabolic process;cellular amino acid metabolic process;cellular aromatic compound met…	4-hydroxyphenylpyruvate dioxygenase activity;binding;catalytic activity;cation binding;dioxygenase activity;ion binding;metal ion binding;oxidoreductase activity;oxidoreductase activity, acting on single donors with incorporation of molecular oxygen;oxidoreductase activity, acting on single donors with incorporation of molecular oxygen, incorporation of two atoms of oxygen	cell part;cytoplasmic part;endoplasmic reticulum;endoplasmic reticulum membrane;endoplasmic reticulum part;extracellular membrane-bounded organelle;extracellular organelle;extracellular region part;extracellular vesicular exosome;Golgi apparatus;Golgi apparatus part;Golgi membrane;intracellular membrane-bounded organelle;intracellular organelle;intracellular organelle part;intracellular part;memb…	Phenylalanine metabolism;Tyrosine metabolism;Ubiquinone and other terpenoid-quinone biosynthesis	Glyoxalase	4OHPhenylPyrv_dOase;Glyas_Bleomycin-R_OHBP_Dase;Glyas_Fos-R_dOase_dom	47	47	92.4	45.054	0	323.31	371260000000	773
P49935	Pro-cathepsin H;Cathepsin H mini chain;Cathepsin H;Cathepsin H heavy chain;Cathepsin H light chain	Ctsh	0.000168478	0.00148045	+	3	16.6495	29.6922	30.0222	30.0903	30.0367	29.9234	30.663	30.547	30.5979	29.2459	29.2611	29.5437	29.2778	29.8327	29.8705	29.8511	29.5077	activation of caspase activity;adaptive immune response;adaptive immune response based on somatic recombination of immune receptors built from immunoglobulin superfamily domains;anatomical structure development;anatomical structure homeostasis;anatomical structure morphogenesis;apoptosis;biological regulation;bradykinin catabolic process;catabolic process;cell death;cell killing;cellular cataboli…	activating MHC class I receptor activity;aminopeptidase activity;apoptotic protease activator activity;binding;caspase activator activity;caspase regulator activity;catalytic activity;cysteine-type endopeptidase activity;cysteine-type peptidase activity;endopeptidase activity;enzyme activator activity;enzyme regulator activity;exopeptidase activity;HLA-A specific activating MHC class I receptor a…	acrosomal vesicle;axoneme part;cell part;cell projection part;cytoplasmic membrane-bounded vesicle;cytoplasmic part;cytoplasmic vesicle;cytosol;extracellular membrane-bounded organelle;extracellular organelle;extracellular region part;extracellular space;extracellular vesicular exosome;intracellular membrane-bounded organelle;intracellular organelle;intracellular part;lysosome;lytic vacuole;membr…	Lysosome	Inhibitor_I29;Peptidase_C1	Pept_asp_AS;Pept_cys_AS;Pept_his_AS;Peptidase_C1A;Peptidase_C1A_C;Prot_inhib_I29	6	6	33.6	37.17	0	65.758	10329000000	71
P50136	2-oxoisovalerate dehydrogenase subunit alpha, mitochondrial	Bckdha	5.64912e-10	1.66649e-07	+	3	213.975	31.2446	31.3429	31.2005	31.3099	31.428	31.3198	31.3111	31.3793	32.4344	32.4421	32.693	32.4501	32.4212	32.483	32.298	32.2927	amine catabolic process;amine metabolic process;branched chain family amino acid catabolic process;branched chain family amino acid metabolic process;carboxylic acid catabolic process;carboxylic acid metabolic process;catabolic process;cellular amine metabolic process;cellular amino acid catabolic process;cellular amino acid metabolic process;cellular catabolic process;cellular ketone metabolic p…	3-methyl-2-oxobutanoate dehydrogenase (2-methylpropanoyl-transferring) activity;alpha-ketoacid dehydrogenase activity;binding;catalytic activity;cation binding;ion binding;metal ion binding;oxidoreductase activity;oxidoreductase activity, acting on the aldehyde or oxo group of donors;oxidoreductase activity, acting on the aldehyde or oxo group of donors, disulfide as acceptor	cell part;cytoplasmic part;dihydrolipoyl dehydrogenase complex;intracellular membrane-bounded organelle;intracellular organelle;intracellular organelle part;intracellular part;macromolecular complex;membrane-bounded organelle;mitochondrial alpha-ketoglutarate dehydrogenase complex;mitochondrial part;mitochondrial tricarboxylic acid cycle enzyme complex;mitochondrion;organelle;organelle part;prote…		E1_dh	DH_E1;THDP-binding	29	29	62	50.37	0	323.31	50262000000	328
P50171	Estradiol 17-beta-dehydrogenase 8	Hsd17b8	0.00441172	0.01804	+	3	7.97389	30.2115	30.1059	29.801	29.9321	29.8331	29.6647	29.8209	29.6855	30.1676	30.0589	30.3911	30.1593	30.0813	30.0313	29.978	29.9027	androgen metabolic process;biological regulation;biosynthetic process;carboxylic acid biosynthetic process;carboxylic acid metabolic process;cellular biosynthetic process;cellular hormone metabolic process;cellular ketone metabolic process;cellular lipid metabolic process;cellular metabolic process;cellular process;estrogen biosynthetic process;estrogen metabolic process;fatty acid biosynthetic p…	3-hydroxyacyl-CoA dehydrogenase activity;catalytic activity;estradiol 17-beta-dehydrogenase activity;oxidoreductase activity;oxidoreductase activity, acting on CH-OH group of donors;oxidoreductase activity, acting on the CH-OH group of donors, NAD or NADP as acceptor;steroid dehydrogenase activity;steroid dehydrogenase activity, acting on the CH-OH group of donors, NAD or NADP as acceptor;testost…	cell part;cytoplasmic part;envelope;intracellular membrane-bounded organelle;intracellular organelle;intracellular organelle lumen;intracellular organelle part;intracellular part;membrane;membrane-bounded organelle;membrane-enclosed lumen;mitochondrial envelope;mitochondrial matrix;mitochondrial part;mitochondrion;organelle;organelle envelope;organelle lumen;organelle part;plasma membrane	Steroid hormone biosynthesis	adh_short	DH_sc/Rdtase_SDR;Glc/ribitol_DH;NAD(P)-bd_dom;Sc_DH/Rdtase_CS	10	10	54.1	26.588	0	179.59	11955000000	127
P50247	Adenosylhomocysteinase	Ahcy	0.00462426	0.0187605	+	3	8.30875	35.9981	35.8666	35.7339	35.8259	35.6939	35.6225	35.6948	35.7574	35.8049	35.8107	35.9454	35.8462	35.6935	35.5905	35.4389	35.2501	cellular metabolic process;cellular process;metabolic process;one-carbon metabolic process;small molecule metabolic process	adenosylhomocysteinase activity;catalytic activity;hydrolase activity;hydrolase activity, acting on ether bonds;trialkylsulfonium hydrolase activity	cell part;cytoplasmic membrane-bounded vesicle;cytoplasmic part;cytoplasmic vesicle;intracellular membrane-bounded organelle;intracellular organelle;intracellular part;melanosome;membrane-bounded organelle;membrane-bounded vesicle;organelle;pigment granule;vesicle	Cysteine and methionine metabolism	AdoHcyase;AdoHcyase_NAD	Adenosylhomocysteinase;Ado_hCys_hydrolase_NAD-bd;NAD(P)-bd_dom;S-Ado-L-homoCys_hydrolase_CS	45	45	87	47.688	0	323.31	632720000000	933
P50431	Serine hydroxymethyltransferase, cytosolic	Shmt1	1.0633e-08	1.56837e-06	+	3	97.5758	33.1681	33.356	33.2184	33.3538	33.1357	33.0965	33.1029	33.077	33.8755	33.8313	33.9749	33.9778	33.8121	33.7487	33.6959	33.5979	amine biosynthetic process;amine catabolic process;amine metabolic process;biosynthetic process;carboxylic acid biosynthetic process;carboxylic acid catabolic process;carboxylic acid metabolic process;catabolic process;cellular amine metabolic process;cellular amino acid biosynthetic process;cellular amino acid catabolic process;cellular amino acid metabolic process;cellular aromatic compound met…	aldehyde-lyase activity;amine binding;amino acid binding;binding;carbon-carbon lyase activity;carboxylic acid binding;catalytic activity;cofactor binding;glycine hydroxymethyltransferase activity;hydroxymethyl-, formyl- and related transferase activity;identical protein binding;L-allo-threonine aldolase activity;lyase activity;protein binding;protein dimerization activity;protein homodimerization…	cell part;cytoplasm;cytoplasmic part;cytosol;extracellular membrane-bounded organelle;extracellular organelle;extracellular region part;extracellular vesicular exosome;intracellular membrane-bounded organelle;intracellular organelle;intracellular organelle part;intracellular part;membrane-bounded organelle;membrane-bounded vesicle;mitochondrion;nuclear part;nucleoplasm;nucleus;organelle;organelle…	Cyanoamino acid metabolism;Glycine, serine and threonine metabolism;Methane metabolism;One carbon pool by folate	SHMT	PyrdxlP-dep_Trfase;PyrdxlP-dep_Trfase_major_sub1;PyrdxlP-dep_Trfase_major_sub2;Ser_HO-MeTrfase;Ser_HO-MeTrfase_PLP_BS	43	43	87	52.6	0	323.31	141930000000	616
P50516	V-type proton ATPase catalytic subunit A	Atp6v1a	5.27884e-05	0.000652743	+	3	13.5148	29.4128	29.4253	29.5912	29.5676	29.8741	30.0132	29.7666	29.77	29.0188	29.0318	29.2965	29.035	29.1285	29.5099	29.3843	29.7845	ATP hydrolysis coupled proton transport;ATP metabolic process;cation transport;cellular metabolic process;cellular nitrogen compound metabolic process;cellular process;energy coupled proton transport, against electrochemical gradient;establishment of localization;heterocycle metabolic process;hydrogen transport;ion transmembrane transport;ion transport;metabolic process;monovalent inorganic catio…	active transmembrane transporter activity;adenyl nucleotide binding;adenyl ribonucleotide binding;ATP binding;ATPase activity;ATPase activity, coupled;ATPase activity, coupled to movement of substances;ATPase activity, coupled to transmembrane movement of ions;ATPase activity, coupled to transmembrane movement of substances;binding;catalytic activity;cation transmembrane transporter activity;cati…	apical plasma membrane;cell part;cell projection;cytoplasmic part;cytosol;extracellular membrane-bounded organelle;extracellular organelle;extracellular region part;extracellular vesicular exosome;intracellular membrane-bounded organelle;intracellular organelle;intracellular organelle part;intracellular part;lysosomal membrane;macromolecular complex;membrane;membrane part;membrane-bounded organel…	Collecting duct acid secretion;Epithelial cell signaling in Helicobacter pylori infection;Oxidative phosphorylation;Phagosome;Rheumatoid arthritis;Vibrio cholerae infection	ATP-synt_ab;ATP-synt_ab_C;ATP-synt_ab_N	ATPase_a/bsu_AS;ATPase_F1/V1/A1_a/bsu_nucl-bd;ATPase_F1/V1/A1-cplx_a/bsu_C;ATPase_F1_a/bsu_N;ATPase_F1_bsu/V1_C;ATPase_V1-cplx_asu;P-loop_NTPase;V-ATPase_asu	29	29	66.6	68.325	0	266.47	7843900000	217
P50544	Very long-chain specific acyl-CoA dehydrogenase, mitochondrial	Acadvl	1.00716e-05	0.000189072	+	3	28.1221	33.2362	33.2717	33.2219	33.3598	33.6635	33.7685	33.7135	33.7339	33.3598	33.4228	33.5871	33.4203	33.575	33.5433	33.5111	33.4249	biological regulation;carboxylic acid catabolic process;carboxylic acid metabolic process;catabolic process;cell differentiation;cellular catabolic process;cellular developmental process;cellular ketone metabolic process;cellular lipid catabolic process;cellular lipid metabolic process;cellular metabolic process;cellular process;developmental process;epithelial cell differentiation;fatty acid bet…	acyl-CoA dehydrogenase activity;binding;catalytic activity;coenzyme binding;cofactor binding;flavin adenine dinucleotide binding;oxidoreductase activity;oxidoreductase activity, acting on the CH-CH group of donors	cell part;cytoplasm;cytoplasmic part;intracellular membrane-bounded organelle;intracellular non-membrane-bounded organelle;intracellular organelle;intracellular organelle part;intracellular part;membrane;membrane-bounded organelle;mitochondrial inner membrane;mitochondrial membrane;mitochondrial nucleoid;mitochondrial part;mitochondrion;non-membrane-bounded organelle;nuclear part;nucleoid;nucleol…	Fatty acid metabolism	Acyl-CoA_dh_1;Acyl-CoA_dh_M;Acyl-CoA_dh_N	AcylCo_DH/oxidase_C;AcylCoA_DH/ox_N;AcylCoA_DH/oxidase_NM_dom;Acyl-CoA_DH_CS;Acyl-CoA_Oxase/DH_cen-dom	53	53	78	70.875	0	323.31	129960000000	767
P51174	Long-chain specific acyl-CoA dehydrogenase, mitochondrial	Acadl	0.00034623	0.00266778	+	3	15.1328	32.6519	32.9061	32.7384	32.9887	33.3141	33.1539	33.1606	33.1162	33.3124	33.136	33.3638	33.2197	33.2332	33.3394	33.2702	33.178	amine catabolic process;amine metabolic process;betaine catabolic process;betaine metabolic process;biological regulation;carboxylic acid catabolic process;carboxylic acid metabolic process;carnitine catabolic process;carnitine metabolic process;carnitine metabolic process, CoA-linked;catabolic process;cellular amine metabolic process;cellular amino acid catabolic process;cellular amino acid meta…	acyl-CoA dehydrogenase activity;acyl-CoA oxidase activity;binding;carboxylic acid binding;catalytic activity;coenzyme binding;cofactor binding;fatty acid binding;fatty-acyl-CoA binding;flavin adenine dinucleotide binding;lipid binding;long-chain-acyl-CoA dehydrogenase activity;monocarboxylic acid binding;oxidoreductase activity;oxidoreductase activity, acting on the CH-CH group of donors;oxidored…	cell part;cytoplasm;cytoplasmic part;intracellular membrane-bounded organelle;intracellular organelle;intracellular organelle lumen;intracellular organelle part;intracellular part;membrane;membrane-bounded organelle;membrane-enclosed lumen;mitochondrial matrix;mitochondrial membrane;mitochondrial part;mitochondrion;organelle;organelle lumen;organelle membrane;organelle part	Fatty acid metabolism;PPAR signaling pathway	Acyl-CoA_dh_1;Acyl-CoA_dh_M;Acyl-CoA_dh_N	AcylCo_DH/oxidase_C;AcylCoA_DH/ox_N;AcylCoA_DH/oxidase_NM_dom;Acyl-CoA_DH_CS;Acyl-CoA_Oxase/DH_cen-dom	28	28	53.3	47.907	0	323.31	106090000000	411
P51660	Peroxisomal multifunctional enzyme type 2;(3R)-hydroxyacyl-CoA dehydrogenase;Enoyl-CoA hydratase 2	Hsd17b4	0.0012399	0.00684597	+	3	11.9377	34.2089	34.0752	33.875	33.8645	33.6965	33.6337	33.8008	33.6197	34.0975	34.0576	34.1291	34.1367	34.0572	33.8613	33.9233	33.9727	anatomical structure development;androgen metabolic process;biological regulation;carboxylic acid catabolic process;carboxylic acid metabolic process;catabolic process;cell development;cell differentiation;cellular catabolic process;cellular developmental process;cellular hormone metabolic process;cellular ketone metabolic process;cellular lipid catabolic process;cellular lipid metabolic process;…	3alpha,7alpha,12alpha-trihydroxy-5beta-cholest-24-enoyl-CoA hydratase activity;3-hydroxyacyl-CoA dehydrogenase activity;binding;carbon-oxygen lyase activity;catalytic activity;hydro-lyase activity;identical protein binding;isomerase activity;long-chain-enoyl-CoA hydratase activity;lyase activity;oxidoreductase activity;oxidoreductase activity, acting on CH-OH group of donors;oxidoreductase activi…	cell part;cytoplasmic part;intracellular membrane-bounded organelle;intracellular organelle;intracellular organelle part;intracellular part;membrane;membrane-bounded organelle;microbody;microbody membrane;microbody part;mitochondrion;organelle;organelle membrane;organelle part;peroxisomal membrane;peroxisomal part;peroxisome	Peroxisome;Primary bile acid biosynthesis	adh_short;MaoC_dehydratas;SCP2	DH_sc/Rdtase_SDR;Glc/ribitol_DH;HotDog_dom;MaoC_dom;NAD(P)-bd_dom;Sc_DH/Rdtase_CS;SCP2_sterol-bd_dom	48	48	70.3	79.481	0	323.31	187560000000	759
P51885	Lumican	Lum	0.00557611	0.021563	+	3	5.64861	26.9118	27.2357	28.0468	27.0686	27.276	28.3771	28.0163	27.7491	25.2047	25.7268	27.031	25.2575	25.865	27.1926	26.9948	24.6039	anatomical structure development;biological regulation;cartilage development;cellular component organization;cellular component organization at cellular level;cellular component organization or biogenesis;cellular component organization or biogenesis at cellular level;cellular process;collagen fibril organization;developmental process;extracellular matrix organization;extracellular structure orga…	binding;collagen binding;protein binding	collagen;extracellular matrix;extracellular matrix part;extracellular membrane-bounded organelle;extracellular organelle;extracellular region part;extracellular space;extracellular vesicular exosome;fibrillar collagen;membrane-bounded organelle;membrane-bounded vesicle;organelle;proteinaceous extracellular matrix;vesicle		LRR_8;LRRNT	Leu-rich_rpt;Leu-rich_rpt_typical-subtyp;LRR-contain_N;Lumican	8	8	28.1	38.265	0	26.162	1432600000	35
P52196	Thiosulfate sulfurtransferase	Tst	0.0076122	0.0271021	+	3	7.4114	33.7218	33.5419	33.5154	33.4515	33.4677	33.3619	33.0902	33.3398	33.6395	33.5856	33.7901	33.676	33.5428	33.4169	33.4505	33.4355	cell differentiation;cellular developmental process;cellular process;developmental process;epithelial cell differentiation;establishment of localization;establishment of localization in cell;establishment of RNA localization;intracellular transport;mitochondrial transport;nucleic acid transport;nucleobase-containing compound transport;RNA import into mitochondrion;RNA transport;rRNA import into m…	5S rRNA binding;binding;catalytic activity;nucleic acid binding;RNA binding;rRNA binding;sulfurtransferase activity;thiosulfate sulfurtransferase activity;transferase activity;transferase activity, transferring sulfur-containing groups	cell part;cytoplasmic part;extracellular membrane-bounded organelle;extracellular organelle;extracellular region part;extracellular space;extracellular vesicular exosome;intracellular membrane-bounded organelle;intracellular organelle;intracellular organelle lumen;intracellular organelle part;intracellular part;membrane;membrane-bounded organelle;membrane-bounded vesicle;membrane-enclosed lumen;m…	Cysteine and methionine metabolism;Sulfur relay system	Rhodanese	Rhodanese-like_dom;Thiosulphate_STrfase_CS	22	22	63.6	33.466	0	323.31	131100000000	385
P52430	Serum paraoxonase/arylesterase 1	Pon1	0.0106229	0.0348197	+	3	6.86613	30.6288	31.1984	30.7115	30.8107	31.2624	31.5504	31.4809	31.4879	31.4082	31.4341	30.975	31.3429	31.213	30.59	30.9979	30.5585	alcohol metabolic process;amine metabolic process;aromatic compound catabolic process;biological regulation;blood circulation;carboxylic acid catabolic process;carboxylic acid metabolic process;catabolic process;cellular amine metabolic process;cellular aromatic compound metabolic process;cellular biogenic amine metabolic process;cellular catabolic process;cellular ketone metabolic process;cellul…	aryldialkylphosphatase activity;arylesterase activity;binding;calcium ion binding;carboxylic ester hydrolase activity;catalytic activity;cation binding;high-density lipoprotein particle binding;hydrolase activity;hydrolase activity, acting on ester bonds;identical protein binding;ion binding;lipid binding;lipoprotein particle binding;metal ion binding;phosphatase activity;phospholipid binding;pho…	blood microparticle;cell part;extracellular membrane-bounded organelle;extracellular organelle;extracellular region part;extracellular space;extracellular vesicular exosome;high-density lipoprotein particle;intracellular membrane-bounded organelle;intracellular organelle;intracellular part;macromolecular complex;membrane-bounded organelle;membrane-bounded vesicle;organelle;plasma lipoprotein part…	Aminobenzoate degradation;Bisphenol degradation	Arylesterase	6-blade_b-propeller_TolB-like;Arylesterase;Paraoxonase1	13	13	55.5	39.565	0	136.73	26875000000	170
P52480	Pyruvate kinase PKM	Pkm	2.10547e-07	1.03519e-05	+	3	74.5622	29.4962	29.237	28.348	29.2448	30.9364	31.3372	31.7102	30.995	27.7634	27.6472	27.6675	27.2261	30.7941	30.5482	30.0205	30.776	alcohol catabolic process;alcohol metabolic process;carbohydrate catabolic process;carbohydrate metabolic process;catabolic process;cell death;cellular carbohydrate catabolic process;cellular carbohydrate metabolic process;cellular metabolic process;cellular process;death;generation of precursor metabolites and energy;glucose catabolic process;glucose metabolic process;glycolysis;hexose catabolic…	adenyl nucleotide binding;adenyl ribonucleotide binding;alkali metal ion binding;antigen binding;ATP binding;binding;catalytic activity;cation binding;ion binding;kinase activity;magnesium ion binding;metal ion binding;MHC class II protein complex binding;MHC protein complex binding;nucleotide binding;phosphotransferase activity, alcohol group as acceptor;potassium ion binding;purine nucleotide b…	cell part;cell projection;cilium;cytoplasm;cytoplasmic part;extracellular matrix;extracellular membrane-bounded organelle;extracellular organelle;extracellular region part;extracellular vesicular exosome;intracellular membrane-bounded organelle;intracellular organelle;intracellular part;membrane;membrane-bounded organelle;membrane-bounded vesicle;mitochondrion;myelin sheath;nucleus;organelle;plas…	Carbon fixation in photosynthetic organisms;Glycolysis / Gluconeogenesis;Purine metabolism;Pyruvate metabolism;Type II diabetes mellitus	PK;PK_C	Pyr_Knase;Pyrv/PenolPyrv_Kinase-like_dom;Pyrv_Knase_a/b;Pyrv_Knase_AS;Pyrv_Knase_brl;Pyrv_Knase_C;Pyrv_Knase_insert_dom;Pyrv_Knase-like_insert_dom	33	31	78.3	57.844	0	323.31	12114000000	232
P52792	Glucokinase	Gck	3.47009e-05	0.000484171	+	3	22.8632	29.6607	29.3492	28.7564	29.0937	28.2243	26.4953	27.0822	26.6298	30.0158	29.7373	29.827	29.9864	29.6917	28.9692	29.215	28.5553	alcohol catabolic process;alcohol metabolic process;anatomical structure development;biological regulation;biosynthetic process;calcium ion homeostasis;calcium ion import;calcium ion transmembrane transport;calcium ion transport;carbohydrate biosynthetic process;carbohydrate catabolic process;carbohydrate homeostasis;carbohydrate metabolic process;carbohydrate phosphorylation;catabolic process;ca…	adenyl nucleotide binding;adenyl ribonucleotide binding;ADP binding;ATP binding;binding;carbohydrate binding;carbohydrate kinase activity;catalytic activity;cation binding;glucokinase activity;glucose binding;hexokinase activity;ion binding;kinase activity;magnesium ion binding;metal ion binding;monosaccharide binding;nucleotide binding;phosphotransferase activity, alcohol group as acceptor;purin…	actin filament;basal cortex;cell cortex part;cell part;cytoplasmic membrane-bounded vesicle;cytoplasmic part;cytoplasmic vesicle;cytoskeletal part;cytosol;intracellular membrane-bounded organelle;intracellular organelle;intracellular organelle part;intracellular part;macromolecular complex;membrane-bounded organelle;membrane-bounded vesicle;mitochondrion;nuclear part;nucleoplasm;nucleus;organelle…	Amino sugar and nucleotide sugar metabolism;Butirosin and neomycin biosynthesis;Galactose metabolism;Glycolysis / Gluconeogenesis;Insulin signaling pathway;Maturity onset diabetes of the young;Starch and sucrose metabolism;Streptomycin biosynthesis;Type II diabetes mellitus	Hexokinase_1;Hexokinase_2	Hexokinase;Hexokinase_C;Hexokinase_CS;Hexokinase_N	19	19	45.4	52.088	0	210.67	7761700000	147
P52840	Sulfotransferase 1A1	Sult1a1	5.2561e-07	2.0479e-05	+	3	56.3819	31.9295	32.1025	31.7542	31.7908	33.083	33.3461	33.1421	32.9171	32.2404	32.2043	32.2122	32.0498	32.4891	32.5698	32.3665	32.301	lipid metabolic process;metabolic process;primary metabolic process;steroid metabolic process	aryl sulfotransferase activity;binding;catalytic activity;nucleotide binding;sulfotransferase activity;transferase activity;transferase activity, transferring sulfur-containing groups	cell part;cytoplasm;intracellular part		Sulfotransfer_1	P-loop_NTPase;Sulfotransferase_dom	24	24	70.4	33.974	0	245.7	61637000000	394
P53395	Lipoamide acyltransferase component of branched-chain alpha-keto acid dehydrogenase complex, mitochondrial	Dbt	0.00667285	0.0246501	+	3	7.02092	31.9966	31.9697	31.8098	31.8772	31.9345	31.7367	31.7965	31.8707	32.1088	32.0888	32.27	32.1242	31.91	32.1352	31.8449	32.0853		catalytic activity;dihydrolipoyllysine-residue (2-methylpropanoyl)transferase activity;transferase activity;transferase activity, transferring acyl groups;transferase activity, transferring acyl groups other than amino-acyl groups	cell part;cytoplasmic part;intracellular membrane-bounded organelle;intracellular non-membrane-bounded organelle;intracellular organelle;intracellular organelle part;intracellular part;membrane-bounded organelle;mitochondrial nucleoid;mitochondrial part;mitochondrion;non-membrane-bounded organelle;nucleoid;organelle;organelle part	Valine, leucine and isoleucine degradation	2-oxoacid_dh;Biotin_lipoyl;E3_binding	2-oxoA_DH_lipoyl-BS;2-oxoacid_DH_actylTfrase;BCKDC_E2;Biotin_lipoyl;CAT-like_dom;E3-bd;Single_hybrid_motif	28	28	60.8	53.246	0	227.65	47647000000	369
P53657	Pyruvate kinase PKLR	Pklr	8.54328e-05	0.000918847	+	3	22.7524	33.4625	33.3304	33.19	33.6051	32.7878	32.4552	32.0774	32.3879	32.8814	32.8482	33.0534	33.1468	32.5399	32.2771	32.4929	32.517	alcohol catabolic process;alcohol metabolic process;anatomical structure development;carbohydrate catabolic process;carbohydrate metabolic process;catabolic process;cellular carbohydrate catabolic process;cellular carbohydrate metabolic process;cellular metabolic process;cellular process;developmental process;endocrine pancreas development;generation of precursor metabolites and energy;glucose ca…	adenyl nucleotide binding;adenyl ribonucleotide binding;alkali metal ion binding;ATP binding;binding;catalytic activity;cation binding;ion binding;kinase activity;magnesium ion binding;metal ion binding;nucleotide binding;phosphotransferase activity, alcohol group as acceptor;potassium ion binding;purine nucleotide binding;purine ribonucleoside triphosphate binding;purine ribonucleotide binding;p…	cell part;cytoplasmic part;cytosol;extracellular membrane-bounded organelle;extracellular organelle;extracellular region part;extracellular vesicular exosome;intracellular part;membrane-bounded organelle;membrane-bounded vesicle;organelle;vesicle		PK;PK_C	Pyr_Knase;Pyrv/PenolPyrv_Kinase-like_dom;Pyrv_Knase_a/b;Pyrv_Knase_AS;Pyrv_Knase_brl;Pyrv_Knase_C;Pyrv_Knase_insert_dom;Pyrv_Knase-like_insert_dom	41	41	65	62.308	0	323.31	91600000000	542
P54869	Hydroxymethylglutaryl-CoA synthase, mitochondrial	Hmgcs2	7.95785e-06	0.000162703	+	3	32.4684	35.4934	35.6083	35.4772	35.7066	36.1818	36.091	36.1404	36.2903	35.9814	35.9535	36.0602	35.9281	36.0543	35.8769	35.9104	35.8314	alcohol metabolic process;biosynthetic process;cellular biosynthetic process;cellular lipid metabolic process;cellular metabolic process;cellular process;cholesterol biosynthetic process;cholesterol metabolic process;isoprenoid biosynthetic process;isoprenoid metabolic process;lipid biosynthetic process;lipid metabolic process;metabolic process;primary metabolic process;small molecule metabolic p…	catalytic activity;hydroxymethylglutaryl-CoA synthase activity;transferase activity;transferase activity, transferring acyl groups;transferase activity, transferring acyl groups, acyl groups converted into alkyl on transfer	cell part;cytoplasmic part;intracellular membrane-bounded organelle;intracellular organelle;intracellular organelle part;intracellular part;membrane;membrane-bounded organelle;mitochondrial inner membrane;mitochondrial membrane;mitochondrial part;mitochondrion;organelle;organelle inner membrane;organelle membrane;organelle part	Butanoate metabolism;Synthesis and degradation of ketone bodies;Terpenoid backbone biosynthesis;Valine, leucine and isoleucine degradation	HMG_CoA_synt_C;HMG_CoA_synt_N	HMG_CoA_synt_AS;HMG_CoA_synt_C_dom;HMG_CoA_synth_N;HMG_CoA_synthase_euk;Thiolase-like;Thiolase-like_subgr	48	48	75	56.822	0	323.31	702810000000	1020
P55050	Fatty acid-binding protein, intestinal	Fabp2	0.00244271	0.0112343	+	3	8.78914	30.2144	30.0776	30.0709	29.9265	29.7924	29.3991	29.0124	29.5936	30.3133	30.2766	30.8709	30.2232	29.9607	29.3758	29.8262	30.0643		binding;lipid binding;transporter activity	cell part;cytoplasm;intracellular;intracellular part	Fat digestion and absorption;PPAR signaling pathway	Lipocalin	Calycin;Calycin-like;Fatty_acid-bd;Lipocln_cytosolic_FA-bd_dom	10	10	56.8	15.126	0	79.336	11407000000	92
P56135	ATP synthase subunit f, mitochondrial	Atp5j2	0.0113932	0.0366465	+	3	2.88554	32.483	31.9815	32.1669	31.8779	32.2526	31.6637	31.7371	31.9016	32.3858	32.491	32.7913	32.3464	31.4955	31.7507	32.0739	32.6007	ATP biosynthetic process;ATP metabolic process;biosynthetic process;cation transport;cellular biosynthetic process;cellular metabolic process;cellular nitrogen compound biosynthetic process;cellular nitrogen compound metabolic process;cellular process;establishment of localization;heterocycle biosynthetic process;heterocycle metabolic process;hydrogen transport;ion transport;metabolic process;mon…	ATPase activity;catalytic activity;hydrolase activity;hydrolase activity, acting on acid anhydrides;hydrolase activity, acting on acid anhydrides, in phosphorus-containing anhydrides;nucleoside-triphosphatase activity;pyrophosphatase activity	cell part;cytoplasmic part;extracellular membrane-bounded organelle;extracellular organelle;extracellular region part;extracellular vesicular exosome;integral to membrane;intracellular membrane-bounded organelle;intracellular organelle;intracellular organelle part;intracellular part;intrinsic to membrane;macromolecular complex;membrane;membrane part;membrane-bounded organelle;membrane-bounded ves…	Oxidative phosphorylation	WRW	F1F0-ATPsyn_F_prd	8	8	52.3	10.344	0	32.903	52972000000	80
P56213	FAD-linked sulfhydryl oxidase ALR	Gfer	0.00093526	0.00558183	+	3	12.6217	29.1613	28.8716	28.7977	28.8831	28.3736	28.3167	28.5523	28.5048	28.4396	28.2757	27.7674	28.1927	28.5039	28.3408	28.2964	28.4595		binding;catalytic activity;coenzyme binding;cofactor binding;disulfide oxidoreductase activity;flavin adenine dinucleotide binding;oxidoreductase activity;oxidoreductase activity, acting on a sulfur group of donors;oxidoreductase activity, acting on a sulfur group of donors, oxygen as acceptor;protein disulfide oxidoreductase activity;thiol oxidase activity	cell part;cytoplasm;cytoplasmic part;intracellular membrane-bounded organelle;intracellular organelle;intracellular organelle part;intracellular part;membrane-bounded organelle;membrane-enclosed lumen;mitochondrial intermembrane space;mitochondrial part;mitochondrion;organelle;organelle envelope lumen;organelle part		Evr1_Alr	ERV/ALR_sulphydryl_oxidase	10	10	62.1	22.876	0	113.26	4469700000	113
P56399	Ubiquitin carboxyl-terminal hydrolase 5	Usp5	0.00362763	0.0151641	+	3	9.12494	30.6471	30.5565	30.6081	30.5514	30.5067	30.5963	30.6709	30.5289	30.3122	30.3231	30.1685	30.4637	30.6463	30.5788	30.4428	30.6243	biological regulation;catabolic process;cellular catabolic process;cellular macromolecule catabolic process;cellular macromolecule metabolic process;cellular metabolic process;cellular process;cellular protein metabolic process;macromolecule catabolic process;macromolecule metabolic process;macromolecule modification;metabolic process;modification-dependent macromolecule catabolic process;modific…	binding;catalytic activity;cation binding;cysteine-type endopeptidase activity;cysteine-type peptidase activity;endopeptidase activity;exopeptidase activity;hydrolase activity;ion binding;metal ion binding;omega peptidase activity;peptidase activity;peptidase activity, acting on L-amino acid peptides;small conjugating protein-specific protease activity;transition metal ion binding;ubiquitin-speci…	cell part;cytoplasmic part;intracellular membrane-bounded organelle;intracellular organelle;intracellular part;lysosome;lytic vacuole;membrane-bounded organelle;organelle;vacuole		UBA;UCH;zf-UBP	Peptidase_C19_UCH;UBA/transl_elong_EF1B_N_euk;UBA/Ts_N;UBA-like;Ubiquitinyl_hydrolase;USP_CS;USP_dom;Znf_RING/FYVE/PHD;Znf_UBP	32	32	54.1	95.832	0	323.31	16477000000	308
P56480	ATP synthase subunit beta, mitochondrial	Atp5b	0.000406308	0.00300726	+	3	16.5	36.7801	36.7501	36.8108	36.8254	36.8008	36.7629	36.8405	36.8692	37.0185	37.0058	37.2529	37.1335	36.9607	37.1666	37.0085	37.0848	anatomical structure formation involved in morphogenesis;angiogenesis;ATP biosynthetic process;ATP hydrolysis coupled proton transport;ATP metabolic process;ATP synthesis coupled proton transport;biological regulation;biosynthetic process;cation homeostasis;cation transport;cell differentiation;cellular biosynthetic process;cellular cation homeostasis;cellular chemical homeostasis;cellular develo…	active transmembrane transporter activity;adenyl nucleotide binding;adenyl ribonucleotide binding;ATP binding;ATPase activity;ATPase activity, coupled;ATPase activity, coupled to movement of substances;ATPase activity, coupled to transmembrane movement of ions;ATPase activity, coupled to transmembrane movement of substances;binding;catalytic activity;cation transmembrane transporter activity;cati…	cell part;cell surface;cytoplasmic part;extracellular membrane-bounded organelle;extracellular organelle;extracellular region part;extracellular vesicular exosome;intracellular membrane-bounded organelle;intracellular non-membrane-bounded organelle;intracellular organelle;intracellular organelle part;intracellular part;macromolecular complex;membrane;membrane part;membrane-bounded organelle;membr…	Alzheimer's disease;Huntington's disease;Oxidative phosphorylation;Parkinson's disease	ATP-synt_ab;ATP-synt_ab_C;ATP-synt_ab_N	AAA+_ATPase;ATPase_a/bsu_AS;ATPase_F1/V1/A1_a/bsu_nucl-bd;ATPase_F1/V1/A1-cplx_a/bsu_C;ATPase_F1_a/bsu_N;ATPase_F1_bsu/V1_C;ATPase_F1-cplx_bsu;P-loop_NTPase	41	41	83.9	56.3	0	323.31	1459000000000	1294
P56654	Cytochrome P450 2C37	Cyp2c37	3.1752e-05	0.000455333	+	3	17.2295	29.7303	29.1538	29.5853	29.239	30.2287	28.7562	28.0547	28.9707	25.8442	27.452	25.4525	25.3685	24.6569	26.1917	25.2508	27.4421	arachidonic acid metabolic process;carboxylic acid metabolic process;catabolic process;cellular catabolic process;cellular ketone metabolic process;cellular lipid metabolic process;cellular metabolic process;cellular process;drug catabolic process;drug metabolic process;epoxygenase P450 pathway;exogenous drug catabolic process;fatty acid metabolic process;icosanoid metabolic process;lipid metabol…	arachidonic acid epoxygenase activity;arachidonic acid monooxygenase activity;aromatase activity;binding;catalytic activity;cation binding;heme binding;ion binding;iron ion binding;metal ion binding;monooxygenase activity;oxidoreductase activity;oxidoreductase activity, acting on paired donors, with incorporation or reduction of molecular oxygen;oxidoreductase activity, acting on paired donors, w…	cell part;cytoplasm;cytoplasmic part;endoplasmic reticulum membrane;endoplasmic reticulum part;intracellular membrane-bounded organelle;intracellular organelle;intracellular organelle part;intracellular part;membrane;membrane part;membrane-bounded organelle;organelle;organelle membrane;organelle part	Arachidonic acid metabolism;Drug metabolism - cytochrome P450;Linoleic acid metabolism;Metabolism of xenobiotics by cytochrome P450;Retinol metabolism	p450	Cyt_P450;Cyt_P450_CS;Cyt_P450_E_grp-I	31	14	63.5	55.606	0	66.081	3765400000	69
P56959	RNA-binding protein FUS	Fus	0.00359459	0.0151178	+	3	8.79041	27.4574	26.9833	26.5119	27.0505	27.972	28.2438	28.4842	27.9663	27.7338	28.041	27.4918	26.898	28.1253	28.0509	27.8112	27.7776		binding;cation binding;DNA binding;ion binding;metal ion binding;nucleic acid binding;nucleotide binding;transition metal ion binding;zinc ion binding	cell part;cytoplasm;intracellular membrane-bounded organelle;intracellular organelle;intracellular organelle part;intracellular part;membrane-bounded organelle;nuclear part;nucleoplasm;nucleus;organelle;organelle part		RRM_1;zf-RanBP	Nucleotide-bd_a/b_plait;RRM_dom;Znf_RanBP2	9	9	23.4	52.673	0	74.177	2425800000	75
P58871	182 kDa tankyrase-1-binding protein	Tnks1bp1	0.00481733	0.0193537	+	3	6.93664	25.0718	26.4415	26.2237	26.0716	25.3465	26.3313	26.1053	25.7794	26.1801	26.7607	25.9629	26.8513	27.2028	27.7071	27.3441	26.7282			CCR4-NOT complex;cell part;chromosome;cytoplasm;cytoskeleton;intracellular non-membrane-bounded organelle;intracellular organelle;intracellular organelle part;intracellular part;macromolecular complex;membrane;non-membrane-bounded organelle;nuclear part;nucleoplasm;nucleoplasm part;organelle;organelle part;plasma membrane;protein complex;transcription factor complex				26	26	24	181.82	0	120.04	974330000	71
P59242	Cingulin	Cgn	0.0130718	0.0407139	+	3	6.21109	28.8476	27.4909	28.1519	27.6976	27.1116	27.1822	26.7049	27.0674	27.3634	27.3416	27.107	27.5549	27.714	27.263	27.4896	27.6209	anatomical structure morphogenesis;cell junction assembly;cell junction organization;cell morphogenesis;cell morphogenesis involved in differentiation;cell-cell junction assembly;cell-cell junction organization;cellular component assembly;cellular component assembly at cellular level;cellular component morphogenesis;cellular component organization;cellular component organization at cellular level…	actin binding;binding;catalytic activity;cytoskeletal protein binding;hydrolase activity;hydrolase activity, acting on acid anhydrides;hydrolase activity, acting on acid anhydrides, in phosphorus-containing anhydrides;microtubule binding;motor activity;nucleoside-triphosphatase activity;protein binding;pyrophosphatase activity;tubulin binding	apical junction complex;brush border;cell junction;cell part;cell projection;cell-cell junction;cytoskeletal part;intracellular organelle part;intracellular part;macromolecular complex;myosin complex;occluding junction;organelle part;protein complex;tight junction		Myosin_tail_1	Myosin_tail	24	24	23.7	136.45	0	96.61	2318200000	83
P61161	Actin-related protein 2	Actr2	0.00121933	0.00678685	+	3	11.9769	30.5849	30.6595	30.3255	30.5338	30.7778	30.6128	30.6424	30.7735	30.2069	30.2826	30.341	30.3184	30.6429	30.4411	30.5011	30.5111	actin cytoskeleton organization;actin filament organization;actin filament-based process;actin nucleation;anatomical structure formation involved in morphogenesis;Arp2/3 complex-mediated actin nucleation;asymmetric cell division;biological regulation;cell cycle;cell cycle cytokinesis;cell cycle process;cell division;cell projection assembly;cell projection organization;cellular component assembly…	adenyl nucleotide binding;adenyl ribonucleotide binding;ATP binding;binding;nucleotide binding;purine nucleotide binding;purine ribonucleoside triphosphate binding;purine ribonucleotide binding;ribonucleotide binding;structural constituent of cytoskeleton;structural molecule activity	actin cap;adherens junction;anchoring junction;Arp2/3 protein complex;cell cortex;cell cortex part;cell junction;cell part;cell projection;cell-substrate adherens junction;cell-substrate junction;cytoplasm;cytoplasmic part;cytoskeletal part;extracellular membrane-bounded organelle;extracellular organelle;extracellular region part;extracellular vesicular exosome;focal adhesion;intracellular organe…		Actin	Actin;Actin/actin-like_CS;Arp2	22	22	60.2	44.76	0	323.31	17019000000	262
P61458	Pterin-4-alpha-carbinolamine dehydratase	Pcbd1	0.00074244	0.00467421	+	3	13.4899	32.5244	32.1317	31.9905	32.2007	31.9917	31.7983	31.5674	31.9156	32.4527	32.4804	32.6108	32.4682	32.2805	32.2003	32.1586	32.2739	aromatic compound biosynthetic process;biological regulation;biosynthetic process;cellular aromatic compound metabolic process;cellular biosynthetic process;cellular component assembly;cellular component organization;cellular component organization or biogenesis;cellular macromolecule biosynthetic process;cellular macromolecule metabolic process;cellular metabolic process;cellular nitrogen compou…	4-alpha-hydroxytetrahydrobiopterin dehydratase activity;binding;carbon-oxygen lyase activity;catalytic activity;hydro-lyase activity;identical protein binding;lyase activity;monooxygenase activity;oxidoreductase activity;oxidoreductase activity, acting on paired donors, with incorporation or reduction of molecular oxygen;oxidoreductase activity, acting on paired donors, with incorporation or redu…	cell part;cytoplasm;extracellular membrane-bounded organelle;extracellular organelle;extracellular region part;extracellular vesicular exosome;intracellular membrane-bounded organelle;intracellular organelle;intracellular organelle part;intracellular part;membrane-bounded organelle;membrane-bounded vesicle;nuclear part;nucleoplasm;nucleus;organelle;organelle part;vesicle		Pterin_4a	Trans/pterin_deHydtase	11	11	77.9	11.985	0	152.55	54846000000	183
P62082	40S ribosomal protein S7	Rps7	0.00749883	0.0270718	+	3	5.56234	32.1586	32.3249	31.9512	32.0148	32.1484	32.3578	32.2117	32.2048	32.4305	32.4482	32.4154	32.5296	32.5672	32.3927	32.2708	32.1972	anatomical structure formation involved in morphogenesis;biosynthetic process;cell differentiation;cellular biosynthetic process;cellular component biogenesis;cellular component biogenesis at cellular level;cellular component organization or biogenesis;cellular component organization or biogenesis at cellular level;cellular developmental process;cellular macromolecule biosynthetic process;cellula…	structural constituent of ribosome;structural molecule activity	90S preribosome;adherens junction;anchoring junction;cell junction;cell part;cell-substrate adherens junction;cell-substrate junction;cytoplasm;cytoplasmic part;cytoskeletal part;cytosolic small ribosomal subunit;extracellular membrane-bounded organelle;extracellular organelle;extracellular region part;extracellular vesicular exosome;focal adhesion;intracellular membrane-bounded organelle;intrace…	Ribosome	Ribosomal_S7e	Ribosomal_S7e	24	24	77.8	22.127	0	211.54	60600000000	321
P62137	Serine/threonine-protein phosphatase PP1-alpha catalytic subunit	Ppp1ca	0.00103069	0.00602939	+	3	7.56121	29.2751	29.201	29.085	28.8078	29.0976	29.2867	29.5226	29.4505	28.5043	28.6012	28.7298	28.7796	29.5835	29.2195	29.1849	28.8358	anatomical structure development;anatomical structure morphogenesis;biological regulation;branching morphogenesis of a tube;carbohydrate metabolic process;cell cycle phase;cell cycle process;cell division;cellular carbohydrate metabolic process;cellular glucan metabolic process;cellular macromolecule metabolic process;cellular metabolic process;cellular polysaccharide metabolic process;cellular p…	binding;catalytic activity;cation binding;hydrolase activity;hydrolase activity, acting on ester bonds;ion binding;metal ion binding;phosphatase activity;phosphoprotein phosphatase activity;phosphoric ester hydrolase activity;protein serine/threonine phosphatase activity;ribonucleoprotein binding	cell part;cell projection;cell projection part;cytoplasm;cytoplasmic part;dendritic spine;extracellular membrane-bounded organelle;extracellular organelle;extracellular region part;extracellular vesicular exosome;glycogen granule;histone methyltransferase complex;intracellular membrane-bounded organelle;intracellular non-membrane-bounded organelle;intracellular organelle;intracellular organelle p…	Focal adhesion;Insulin signaling pathway;Long-term potentiation;Meiosis - yeast;Oocyte meiosis;Regulation of actin cytoskeleton;Vascular smooth muscle contraction	Metallophos	Calcineurin-like_PHP_apaH;Metallo-depent_PP-like;Ser/Thr-sp_prot-phosphatase	18	18	63.6	37.54	0	239.81	6515800000	118
P62264	40S ribosomal protein S14	Rps14	0.00243576	0.0112524	+	3	10.0448	31.6908	31.3613	31.3221	31.153	31.2351	31.1596	31.2005	31.3014	31.7296	31.6301	31.9489	31.7286	31.5076	31.385	31.2734	31.3018	biological regulation;biosynthetic process;cell differentiation;cellular biosynthetic process;cellular component assembly;cellular component assembly at cellular level;cellular component organization;cellular component organization at cellular level;cellular component organization or biogenesis;cellular component organization or biogenesis at cellular level;cellular developmental process;cellular…	binding;mRNA 5'-UTR binding;mRNA binding;nucleic acid binding;RNA binding;structural constituent of ribosome;structural molecule activity;translation regulator activity	adherens junction;anchoring junction;cell junction;cell part;cell-substrate adherens junction;cell-substrate junction;cytoplasm;cytoplasmic part;cytosolic small ribosomal subunit;extracellular membrane-bounded organelle;extracellular organelle;extracellular region part;extracellular vesicular exosome;focal adhesion;intracellular membrane-bounded organelle;intracellular non-membrane-bounded organe…	Ribosome	Ribosomal_S11	Ribosomal_S11;Ribosomal_S11_CS	13	13	70.2	16.273	0	207.98	32699000000	224
P62270	40S ribosomal protein S18	Rps18	0.0111887	0.0361012	+	3	6.32738	31.832	31.8277	31.4849	31.6232	31.6987	31.5647	31.2265	31.6164	32.0814	32.0752	31.9121	31.985	31.6721	31.5404	31.9024	31.8129	biosynthetic process;cellular biosynthetic process;cellular component biogenesis;cellular component biogenesis at cellular level;cellular component organization or biogenesis;cellular component organization or biogenesis at cellular level;cellular macromolecule biosynthetic process;cellular macromolecule metabolic process;cellular metabolic process;cellular process;cellular protein metabolic proc…	binding;nucleic acid binding;RNA binding;rRNA binding;structural constituent of ribosome;structural molecule activity	adherens junction;anchoring junction;cell junction;cell part;cell-substrate adherens junction;cell-substrate junction;cytoplasm;cytoplasmic part;cytosol;cytosolic small ribosomal subunit;extracellular membrane-bounded organelle;extracellular organelle;extracellular region part;extracellular vesicular exosome;focal adhesion;intracellular membrane-bounded organelle;intracellular organelle;intracell…	Ribosome	Ribosomal_S13	30s_Rbsml_prot_S13_C;Ribosomal_S13;Ribosomal_S13_CS;Ribosomal_S13-like_H2TH	21	21	67.1	17.718	0	149.38	41659000000	202
P62320	Small nuclear ribonucleoprotein Sm D3	Snrpd3	0.00800727	0.028265	+	3	7.33747	28.4555	28.2018	28.0385	28.6165	29.1468	29.1058	28.9343	28.8307	28.111	28.2487	28.7832	28.2348	28.3776	28.8791	28.8026	28.728	cellular component assembly;cellular component assembly at cellular level;cellular component organization;cellular component organization at cellular level;cellular component organization or biogenesis;cellular component organization or biogenesis at cellular level;cellular macromolecular complex assembly;cellular macromolecular complex subunit organization;cellular macromolecule metabolic proces…	binding;enzyme binding;histone pre-mRNA DCP binding;nucleic acid binding;protein binding;RNA binding	catalytic step 2 spliceosome;cell part;cytoplasm;cytoplasmic part;cytosol;extracellular membrane-bounded organelle;extracellular organelle;extracellular region part;extracellular vesicular exosome;intracellular membrane-bounded organelle;intracellular organelle;intracellular organelle part;intracellular part;macromolecular complex;membrane-bounded organelle;membrane-bounded vesicle;methylosome;me…	Spliceosome;Systemic lupus erythematosus	LSM	LSM_dom;LSm4/Sm_D1/D3;Ribonucl_LSM;Ribonucl_LSM_euk/arc	7	7	54.8	13.916	0	79.221	4286400000	57
P62751	60S ribosomal protein L23a	Rpl23a	0.00277514	0.0124309	+	3	9.42578	31.7923	31.5026	31.0824	31.1341	31.1487	30.983	30.9033	30.9774	31.7229	31.7579	31.6328	31.846	31.2388	31.0118	31.4105	31.3394	biosynthetic process;cellular biosynthetic process;cellular macromolecule biosynthetic process;cellular macromolecule metabolic process;cellular metabolic process;cellular process;cellular protein metabolic process;macromolecule biosynthetic process;macromolecule metabolic process;metabolic process;primary metabolic process;protein metabolic process;translation	binding;nucleic acid binding;nucleotide binding;RNA binding;rRNA binding;structural constituent of ribosome;structural molecule activity	cell part;cytoplasmic part;intracellular membrane-bounded organelle;intracellular non-membrane-bounded organelle;intracellular organelle;intracellular part;macromolecular complex;membrane-bounded organelle;non-membrane-bounded organelle;nucleus;organelle;ribonucleoprotein complex;ribosome	Ribosome	Ribosomal_L23;Ribosomal_L23eN	Nucleotide-bd_a/b_plait;Ribosomal_L23;Ribosomal_L23/L15e_core_dom;Ribosomal_L23/L25_CS;Ribosomal_L23/L25_N;Ribosomal_L25/23	13	13	47.4	17.695	0	55.866	32039000000	204
P62814	V-type proton ATPase subunit B, brain isoform	Atp6v1b2	0.00111666	0.00638757	+	3	10.9412	28.2107	28.3953	28.3202	28.2508	28.8585	28.7707	28.9123	28.4916	27.895	28.043	27.9554	28.2929	28.6054	28.4396	28.1161	28.1481	ATP hydrolysis coupled proton transport;ATP metabolic process;cation transport;cellular metabolic process;cellular nitrogen compound metabolic process;cellular process;energy coupled proton transport, against electrochemical gradient;establishment of localization;heterocycle metabolic process;hydrogen transport;ion transmembrane transport;ion transport;metabolic process;monovalent inorganic catio…	adenyl nucleotide binding;adenyl ribonucleotide binding;ATP binding;binding;catalytic activity;hydrolase activity;hydrolase activity, acting on acid anhydrides;hydrolase activity, acting on acid anhydrides, catalyzing transmembrane movement of substances;nucleotide binding;purine nucleotide binding;purine ribonucleoside triphosphate binding;purine ribonucleotide binding;ribonucleotide binding;tra…	cell part;cell projection;cytoplasm;cytoplasmic membrane-bounded vesicle;cytoplasmic part;cytoplasmic vesicle;cytosol;endomembrane system;extracellular membrane-bounded organelle;extracellular organelle;extracellular region part;extracellular vesicular exosome;integral to membrane;intracellular membrane-bounded organelle;intracellular organelle;intracellular organelle part;intracellular part;intr…	Collecting duct acid secretion;Epithelial cell signaling in Helicobacter pylori infection;Oxidative phosphorylation;Phagosome;Rheumatoid arthritis;Vibrio cholerae infection	ATP-synt_ab;ATP-synt_ab_C;ATP-synt_ab_N	ATPase_a/bsu_AS;ATPase_F1/V1/A1_a/bsu_nucl-bd;ATPase_F1/V1/A1-cplx_a/bsu_C;ATPase_F1_a/bsu_N;ATPase_V1-cplx_bsu;P-loop_NTPase;V-ATPase_su_B/beta	22	22	64.4	56.55	0	117.83	3666400000	118
P62821	Ras-related protein Rab-1A	Rab1A	0.0141743	0.0431073	+	3	4.41522	30.3806	29.827	30.3668	30.2779	30.3707	30.3688	30.1506	30.2364	29.7687	29.5953	29.8367	29.7299	29.7353	29.8328	30.3476	30.4363	anatomical structure morphogenesis;autophagic vacuole assembly;autophagy;biological adhesion;biological regulation;cargo loading into COPII-coated vesicle;cargo loading into vesicle;catabolic process;cell adhesion;cell migration;cell morphogenesis;cell morphogenesis involved in differentiation;cell motility;cell-substrate adhesion;cellular catabolic process;cellular component assembly;cellular co…	binding;catalytic activity;GTP binding;GTPase activity;guanyl nucleotide binding;guanyl ribonucleotide binding;hydrolase activity;hydrolase activity, acting on acid anhydrides;hydrolase activity, acting on acid anhydrides, in phosphorus-containing anhydrides;nucleoside-triphosphatase activity;nucleotide binding;purine nucleotide binding;purine ribonucleoside triphosphate binding;purine ribonucleo…	cell part;cytoplasmic membrane-bounded vesicle;cytoplasmic part;cytoplasmic vesicle;cytosol;early endosome;endoplasmic reticulum membrane;endoplasmic reticulum part;endosome;extracellular membrane-bounded organelle;extracellular organelle;extracellular region part;extracellular vesicular exosome;Golgi apparatus;Golgi apparatus part;Golgi membrane;intracellular membrane-bounded organelle;intracell…		Ras	P-loop_NTPase;Small_GTPase;Small_GTPase_Rab_type;Small_GTP-bd_dom	15	15	82	22.677	0	149.78	12772000000	142
P62852	40S ribosomal protein S25	Rps25	0.0109064	0.0354672	+	3	5.97201	30.8536	31.4515	30.8006	31.0723	31.2044	31.2158	31.1985	31.0889	31.5322	31.5261	31.545	31.5277	31.254	31.1459	31.414	31.0569	cellular component assembly;cellular component assembly at cellular level;cellular component organization;cellular component organization at cellular level;cellular component organization or biogenesis;cellular component organization or biogenesis at cellular level;cellular macromolecular complex assembly;cellular macromolecular complex subunit organization;cellular process;macromolecular complex…	structural constituent of ribosome;structural molecule activity	cell part;cytoplasm;cytoplasmic part;cytosolic small ribosomal subunit;extracellular membrane-bounded organelle;extracellular organelle;extracellular region part;extracellular vesicular exosome;intracellular membrane-bounded organelle;intracellular non-membrane-bounded organelle;intracellular organelle;intracellular organelle part;intracellular part;macromolecular complex;membrane-bounded organel…	Ribosome	Ribosomal_S25	Ribosomal_S25	7	7	37.6	13.742	0	23.842	28521000000	80
P62862	40S ribosomal protein S30	Fau	0.000820546	0.0050131	+	3	13.6016	25.8135	25.3815	25.8559	24.8897	26.1258	26.5571	24.7481	26.2058	28.3022	28.5565	28.1874	27.3759	24.6195	26.2571	26.3566	25.4832	biosynthetic process;cellular biosynthetic process;cellular macromolecule biosynthetic process;cellular macromolecule metabolic process;cellular metabolic process;cellular process;cellular protein metabolic process;macromolecule biosynthetic process;macromolecule metabolic process;metabolic process;primary metabolic process;protein metabolic process;translation	structural constituent of ribosome;structural molecule activity	cell part;cytoplasmic part;intracellular non-membrane-bounded organelle;intracellular organelle;intracellular part;macromolecular complex;non-membrane-bounded organelle;organelle;ribonucleoprotein complex;ribosome		Ribosomal_S30	Ribosomal_S30	3	3	20.3	6.6478	0	9.6141	2768100000	19
P62874	Guanine nucleotide-binding protein G(I)/G(S)/G(T) subunit beta-1	Gnb1	0.00319728	0.0138415	+	3	7.83701	27.953	27.688	28.3668	28.0912	28.5265	28.6509	28.4278	28.4111	27.8983	27.9019	28.0842	27.7992	28.0658	28.2096	28.0779	28.4151	activation of phospholipase C activity;activation of phospholipase C activity by G-protein coupled receptor protein signaling pathway coupled to IP3 second messenger;anatomical structure development;apoptosis;biological regulation;calcium ion homeostasis;cardiac muscle cell apoptosis;cation homeostasis;cell death;cell proliferation;cell surface receptor linked signaling pathway;cellular calcium i…	binding;catalytic activity;cytoskeletal protein binding;enzyme binding;GTPase activity;GTPase binding;hydrolase activity;hydrolase activity, acting on acid anhydrides;hydrolase activity, acting on acid anhydrides, in phosphorus-containing anhydrides;molecular transducer activity;nucleoside-triphosphatase activity;protein binding;protein complex binding;pyrophosphatase activity;signal transducer a…	cell body;cell part;cell projection;cell projection part;cilium;cilium part;cytoplasmic part;dendrite;extracellular membrane-bounded organelle;extracellular organelle;extracellular region part;extracellular vesicular exosome;extrinsic to internal side of plasma membrane;extrinsic to membrane;extrinsic to plasma membrane;heterotrimeric G-protein complex;intracellular organelle part;intracellular p…	Chemokine signaling pathway;Phototransduction;Taste transduction	WD40	Gprotein_B;G-protein_beta_WD-40_rep;Guanine_nucleotide-bd_bsu;WD40/YVTN_repeat-like_dom;WD40_repeat;WD40_repeat_CS;WD40_repeat_dom	12	6	37.1	37.377	0	101.2	3247900000	75
P62880	Guanine nucleotide-binding protein G(I)/G(S)/G(T) subunit beta-2	Gnb2	0.00154536	0.00793821	+	3	10.8364	30.0822	30.1506	30.0016	30.0901	30.298	30.1877	30.0766	30.1261	29.9349	29.7484	29.9067	29.9491	30.0989	30.2535	30.1903	30.1176	anatomical structure development;biological regulation;cell surface receptor linked signaling pathway;cellular process;cellular response to stimulus;developmental process;G-protein coupled receptor protein signaling pathway;metabolic process;regulation of biological process;regulation of cellular process;response to stimulus;signal transduction;substantia nigra development	binding;calcium channel regulator activity;catalytic activity;channel regulator activity;enzyme binding;GTPase activity;GTPase binding;hydrolase activity;hydrolase activity, acting on acid anhydrides;hydrolase activity, acting on acid anhydrides, in phosphorus-containing anhydrides;molecular transducer activity;nucleoside-triphosphatase activity;protein binding;protein complex binding;pyrophospha…	adherens junction;anchoring junction;cell body;cell junction;cell part;cell-substrate adherens junction;cell-substrate junction;cytoplasmic part;extracellular membrane-bounded organelle;extracellular organelle;extracellular region part;extracellular space;extracellular vesicular exosome;extrinsic to internal side of plasma membrane;extrinsic to membrane;extrinsic to plasma membrane;focal adhesion…	Chemokine signaling pathway	WD40	Gprotein_B;G-protein_beta_WD-40_rep;Guanine_nucleotide-bd_bsu;WD40/YVTN_repeat-like_dom;WD40_repeat;WD40_repeat_CS;WD40_repeat_dom	17	17	68.8	37.331	0	205.25	12475000000	144
P62892	60S ribosomal protein L39	Rpl39	0.0120087	0.0379173	+	3	6.16668	29.4575	29.4285	28.8401	28.9138	29.0852	28.5466	28.6206	28.8294	29.4946	29.5059	29.353	29.7115	28.4426	28.6798	29.2324	28.9705	antibacterial humoral response;antimicrobial humoral response;biosynthetic process;cellular biosynthetic process;cellular macromolecule biosynthetic process;cellular macromolecule metabolic process;cellular metabolic process;cellular process;cellular protein metabolic process;defense response;defense response to bacterium;defense response to Gram-positive bacterium;humoral immune response;immune …	structural constituent of ribosome;structural molecule activity	cell part;cytosolic large ribosomal subunit;extracellular region part;extracellular space;intracellular organelle part;intracellular part;large ribosomal subunit;macromolecular complex;organelle part;ribonucleoprotein complex	Ribosome	Ribosomal_L39	Ribosomal_L39;Ribosomal_L39_CS;Ribosomal_L39e_dom	3	3	23.5	6.4066	0	30.196	7041900000	42
P62897	Cytochrome c, somatic	Cycs	0.0011745	0.0066448	+	3	12.0683	30.9983	30.635	30.3067	30.5059	30.1127	29.9586	30.0212	30.0556	30.9345	30.7247	30.8773	30.6746	30.66	30.4052	30.1905	30.4626	apoptosis;biological regulation;cell death;cellular metabolic process;cellular process;death;electron transport chain;generation of precursor metabolites and energy;glial cell apoptosis;hydrogen peroxide metabolic process;metabolic process;mitochondrial electron transport, cytochrome c to oxygen;mitochondrial electron transport, ubiquinol to cytochrome c;negative regulation of biological process;…	binding;cation binding;electron carrier activity;heme binding;ion binding;iron ion binding;metal ion binding;tetrapyrrole binding;transition metal ion binding	cell part;cytoplasmic part;cytosol;intracellular membrane-bounded organelle;intracellular organelle;intracellular organelle part;intracellular part;membrane part;membrane-bounded organelle;membrane-enclosed lumen;mitochondrial intermembrane space;mitochondrial part;mitochondrion;myelin sheath;organelle;organelle envelope lumen;organelle part;respiratory chain	Alzheimer's disease;Amyotrophic lateral sclerosis (ALS);Apoptosis;Colorectal cancer;Huntington's disease;ko05152;p53 signaling pathway;Parkinson's disease;Pathways in cancer;Small cell lung cancer;Toxoplasmosis;Viral myocarditis	Cytochrom_C	Cyt_c_1A/1B;Cyt_c-like_dom	13	13	61.9	11.605	0	149.14	17470000000	177
P62911	60S ribosomal protein L32	Rpl32	0.0158895	0.0472112	+	3	5.88518	30.8015	30.7108	30.3094	30.2718	30.5096	29.9335	29.6448	30.1562	31.0295	30.8042	30.7694	30.7617	30.5845	30.0718	30.5847	30.4074	biosynthetic process;cellular biosynthetic process;cellular macromolecule biosynthetic process;cellular macromolecule metabolic process;cellular metabolic process;cellular process;cellular protein metabolic process;macromolecule biosynthetic process;macromolecule metabolic process;metabolic process;primary metabolic process;protein metabolic process;translation	structural constituent of ribosome;structural molecule activity	cell part;centrosome;cytoplasmic part;cytoskeletal part;cytosolic large ribosomal subunit;intracellular non-membrane-bounded organelle;intracellular organelle;intracellular organelle part;intracellular part;large ribosomal subunit;macromolecular complex;membrane;microtubule organizing center;non-membrane-bounded organelle;organelle;organelle part;ribonucleoprotein complex;ribosome	Ribosome	Ribosomal_L32e	Ribosomal_L32e;Ribosomal_L32e_CS	13	13	50.4	15.86	0	85.919	18613000000	141
P63017	Heat shock cognate 71 kDa protein	Hspa8	0.000115532	0.0011415	+	3	20.7685	35.4175	35.308	35.0536	35.1641	34.8454	34.8129	34.7338	34.7439	35.22	35.1933	35.3868	35.2855	35.189	35.1832	35.0805	35.1353	biological regulation;biosynthetic process;cellular biosynthetic process;cellular component disassembly;cellular component disassembly at cellular level;cellular component organization;cellular component organization at cellular level;cellular component organization or biogenesis;cellular component organization or biogenesis at cellular level;cellular macromolecular complex disassembly;cellular m…	adenyl nucleotide binding;adenyl ribonucleotide binding;antigen binding;ATP binding;ATPase activity;ATPase activity, coupled;binding;C3HC4-type RING finger domain binding;catalytic activity;enzyme binding;G-protein-coupled receptor binding;heat shock protein binding;hydrolase activity;hydrolase activity, acting on acid anhydrides;hydrolase activity, acting on acid anhydrides, in phosphorus-contai…	adherens junction;anchoring junction;blood microparticle;cell junction;cell part;cell-substrate adherens junction;cell-substrate junction;cytoplasmic membrane-bounded vesicle;cytoplasmic part;cytoplasmic vesicle;cytosol;extracellular membrane-bounded organelle;extracellular organelle;extracellular region part;extracellular space;extracellular vesicular exosome;focal adhesion;intracellular;intrace…	Antigen processing and presentation;Endocytosis;MAPK signaling pathway;Measles;Protein processing in endoplasmic reticulum;Spliceosome;Toxoplasmosis	HSP70	Heat_shock_70_CS;Hsp_70_fam;HSP70_C;HSP70_peptide-bd	49	47	72.3	70.87	0	323.31	425250000000	796
P63038	60 kDa heat shock protein, mitochondrial	Hspd1	0.00133789	0.00727037	+	3	11.7321	35.7396	35.5128	35.7396	35.6609	35.3711	35.4838	35.4208	35.4375	35.8051	35.7606	35.9836	35.8081	35.517	35.8047	35.5762	35.6231	activation of caspase activity;activation of immune response;activation of innate immune response;adaptive immune response;adaptive immune response based on somatic recombination of immune receptors built from immunoglobulin superfamily domains;B cell activation;B cell activation involved in immune response;B cell cytokine production;B cell mediated immunity;B cell proliferation;biological regula…	adenyl nucleotide binding;adenyl ribonucleotide binding;ATP binding;binding;chaperone binding;double-stranded RNA binding;enzyme binding;lipopolysaccharide binding;nucleic acid binding;nucleotide binding;p53 binding;protein binding;purine nucleotide binding;purine ribonucleoside triphosphate binding;purine ribonucleotide binding;ribonucleotide binding;RNA binding;ubiquitin protein ligase binding	cell part;cell surface;coated pit;coated vesicle;cyclin-dependent protein kinase activating kinase holoenzyme complex;cytoplasm;cytoplasmic membrane-bounded vesicle;cytoplasmic part;cytoplasmic vesicle;cytosol;early endosome;endosome;extracellular membrane-bounded organelle;extracellular organelle;extracellular region part;extracellular space;extracellular vesicular exosome;intracellular membrane…	ko05152;RNA degradation;Type I diabetes mellitus	Cpn60_TCP1	Chaperonin_Cpn60_CS;Chaprnin_Cpn60;Cpn60/TCP-1;GroEL-like_apical_dom;GROEL-like_equatorial	62	62	86.4	60.955	0	323.31	603140000000	1688
P63254	Cysteine-rich protein 1	Crip1	0.00528474	0.0207471	+	3	8.57066	23.8933	26.5919	26.7534	26.7015	27.7756	27.8979	27.8928	27.785	26.3636	25.1372	24.8881	25.5772	27.4637	27.9055	27.1934	27.5503	biological regulation;cellular process;cellular response to abiotic stimulus;cellular response to antibiotic;cellular response to chemical stimulus;cellular response to light stimulus;cellular response to radiation;cellular response to stimulus;cellular response to stress;cellular response to UV;cellular response to UV-B;DNA damage response, signal transduction resulting in induction of apoptosis…	AT DNA binding;binding;cation binding;DNA bending activity;DNA binding;ion binding;metal ion binding;nucleic acid binding;peptide binding;sequence-specific DNA binding;transition metal ion binding;zinc ion binding	cell part;cytoplasm;intracellular part		LIM	Znf_LIM	3	3	67.5	8.5497	0	36.038	1297000000	42
P63260	Actin, cytoplasmic 2;Actin, cytoplasmic 2, N-terminally processed	Actg1	0.00133974	0.00726134	+	3	10.0221	36.5583	36.3732	36.4972	36.525	36.7691	36.9265	36.9306	36.7016	36.4488	36.465	36.6674	36.5365	36.6213	36.7024	36.5832	36.8006	actin cytoskeleton organization;actin filament-based process;actomyosin structure organization;anatomical structure homeostasis;biological adhesion;biological regulation;cell adhesion;cell-cell adhesion;cellular component organization;cellular component organization at cellular level;cellular component organization or biogenesis;cellular component organization or biogenesis at cellular level;cell…	adenyl nucleotide binding;adenyl ribonucleotide binding;ATP binding;binding;enzyme binding;identical protein binding;nucleotide binding;protein binding;purine nucleotide binding;purine ribonucleoside triphosphate binding;purine ribonucleotide binding;ribonucleotide binding;structural constituent of cytoskeleton;structural molecule activity;ubiquitin protein ligase binding	actin cytoskeleton;blood microparticle;cell part;contractile fiber;contractile fiber part;costamere;cytoplasmic part;cytoskeletal part;cytoskeleton;cytosol;extracellular membrane-bounded organelle;extracellular organelle;extracellular region part;extracellular space;extracellular vesicular exosome;filamentous actin;intracellular membrane-bounded organelle;intracellular non-membrane-bounded organe…	Adherens junction;Arrhythmogenic right ventricular cardiomyopathy (ARVC);Bacterial invasion of epithelial cells;Dilated cardiomyopathy;Focal adhesion;Hypertrophic cardiomyopathy (HCM);Leukocyte transendothelial migration;Pathogenic Escherichia coli infection;Phagosome;Phototransduction - fly;Regulation of actin cytoskeleton;Shigellosis;Tight junction;Vibrio cholerae infection;Viral myocarditis	Actin	Actin;Actin/actin-like_CS;Actin_CS	41	41	90.1	41.792	0	323.31	1137100000000	974
P67778	Prohibitin	Phb	0.00823854	0.0287861	+	3	7.40735	32.7328	32.7616	32.9581	32.8952	32.8719	32.6802	32.7755	32.875	33.096	33.0686	33.3082	32.9398	32.9817	33.014	32.9961	33.0644	anatomical structure morphogenesis;apoptosis;biological regulation;biosynthetic process;cell death;cell differentiation;cellular biosynthetic process;cellular component organization;cellular component organization at cellular level;cellular component organization or biogenesis;cellular component organization or biogenesis at cellular level;cellular developmental process;cellular macromolecule bio…	binding;DNA binding;enzyme binding;histone deacetylase binding;nucleic acid binding;nucleic acid binding transcription factor activity;protein binding;regulatory region DNA binding;regulatory region nucleic acid binding;sequence-specific DNA binding RNA polymerase II transcription factor activity;sequence-specific DNA binding transcription factor activity;transcription regulatory region DNA bindi…	cell part;cell surface;cytoplasm;cytoplasmic part;extracellular membrane-bounded organelle;extracellular organelle;extracellular region part;extracellular vesicular exosome;extrinsic to membrane;extrinsic to mitochondrial outer membrane;extrinsic to organelle membrane;integral to membrane;integral to plasma membrane;intracellular membrane-bounded organelle;intracellular organelle;intracellular or…		Band_7	Band_7;Prohibitin	26	26	89.3	29.82	0	323.31	91556000000	386
P67984	60S ribosomal protein L22	Rpl22	0.0136082	0.0418791	+	3	4.63027	31.8898	31.1274	31.6301	31.4653	31.2547	31.1217	30.7117	31.2264	31.6346	31.6385	31.5147	31.706	30.7381	30.9547	31.3281	31.418	alpha-beta T cell activation;alpha-beta T cell differentiation;biosynthetic process;cell activation;cell differentiation;cellular biosynthetic process;cellular developmental process;cellular macromolecule biosynthetic process;cellular macromolecule metabolic process;cellular metabolic process;cellular process;cellular protein metabolic process;developmental process;immune system process;leukocyte…	binding;carbohydrate binding;glycosaminoglycan binding;heparin binding;pattern binding;polysaccharide binding;structural constituent of ribosome;structural molecule activity	adherens junction;anchoring junction;cell junction;cell part;cell-substrate adherens junction;cell-substrate junction;cytoplasm;cytoplasmic part;cytosolic large ribosomal subunit;extracellular membrane-bounded organelle;extracellular organelle;extracellular region part;extracellular vesicular exosome;focal adhesion;intracellular membrane-bounded organelle;intracellular non-membrane-bounded organe…	Ribosome	Ribosomal_L22e	Ribosomal_L22e	9	9	57.8	14.759	0	143.15	30430000000	110
P68037	Ubiquitin-conjugating enzyme E2 L3	Ube2l3	0.0134276	0.041385	+	3	6.05586	30.2893	29.8167	30.3299	30.2094	30.1005	30.1658	30.3695	30.1505	29.8451	29.731	29.9137	29.774	30.1189	30.0575	30.1667	30.0471	biological regulation;biosynthetic process;cell proliferation;cellular biosynthetic process;cellular macromolecule biosynthetic process;cellular macromolecule metabolic process;cellular metabolic process;cellular nitrogen compound metabolic process;cellular process;cellular protein metabolic process;cellular response to chemical stimulus;cellular response to corticosteroid stimulus;cellular respo…	acid-amino acid ligase activity;adenyl nucleotide binding;adenyl ribonucleotide binding;ATP binding;binding;catalytic activity;ligase activity;ligase activity, forming carbon-nitrogen bonds;nucleotide binding;protein binding transcription factor activity;purine nucleotide binding;purine ribonucleoside triphosphate binding;purine ribonucleotide binding;ribonucleotide binding;small conjugating prot…	cell part;cytoplasm;intracellular membrane-bounded organelle;intracellular organelle;intracellular part;membrane-bounded organelle;nucleus;organelle	Parkinson's disease;Ubiquitin mediated proteolysis	UQ_con	UBQ-conjugat_E2;UBQ-conjugating_AS;UBQ-conjugating_enzyme/RWD	10	10	74	17.861	0	145.34	12241000000	135
P68040	Guanine nucleotide-binding protein subunit beta-2-like 1;Guanine nucleotide-binding protein subunit beta-2-like 1, N-terminally processed	Gnb2l1	0.0151097	0.0452197	+	3	4.48969	32.8599	33.1332	32.6591	33.2216	33.2534	33.4136	33.3396	33.2605	33.077	33.1668	33.216	33.1798	33.3505	33.5612	33.2927	33.15	activation of caspase activity;anatomical structure morphogenesis;biological regulation;carbohydrate homeostasis;cell cycle;cell differentiation;cellular chemical homeostasis;cellular developmental process;cellular glucose homeostasis;cellular homeostasis;cellular process;cellular response to carbohydrate stimulus;cellular response to chemical stimulus;cellular response to glucose stimulus;cellul…	apoptotic protease activator activity;binding;binding, bridging;caspase activator activity;caspase regulator activity;channel inhibitor activity;channel regulator activity;enzyme activator activity;enzyme binding;enzyme inhibitor activity;enzyme regulator activity;identical protein binding;ion channel inhibitor activity;kinase binding;kinase inhibitor activity;kinase regulator activity;peptidase …	cell body;cell part;cell projection;cytoplasm;cytoplasmic part;cytoskeleton;cytosol;dendrite;extracellular membrane-bounded organelle;extracellular organelle;extracellular region part;extracellular vesicular exosome;intracellular membrane-bounded organelle;intracellular non-membrane-bounded organelle;intracellular organelle;intracellular organelle part;intracellular part;macromolecular complex;me…	Measles	WD40	G-protein_beta_WD-40_rep;WD40/YVTN_repeat-like_dom;WD40_repeat;WD40_repeat_CS;WD40_repeat_dom	29	29	95	35.076	0	323.31	106920000000	449
P68369;P05214	Tubulin alpha-1A chain;Tubulin alpha-3 chain	Tuba1a;Tuba3a	0.000121874	0.00119275	+	3	18.6775	29.3563	29.5059	29.4422	29.7611	30.0705	30.6347	30.6726	30.0053	28.6311	28.9163	29.1141	29.1224	29.4176	29.9389	29.5942	29.9909	cellular component assembly;cellular component assembly at cellular level;cellular component organization;cellular component organization at cellular level;cellular component organization or biogenesis;cellular component organization or biogenesis at cellular level;cellular macromolecular complex assembly;cellular macromolecular complex subunit organization;cellular process;cellular protein compl…	binding;catalytic activity;GTP binding;GTPase activity;guanyl nucleotide binding;guanyl ribonucleotide binding;hydrolase activity;hydrolase activity, acting on acid anhydrides;hydrolase activity, acting on acid anhydrides, in phosphorus-containing anhydrides;nucleoside-triphosphatase activity;nucleotide binding;purine nucleotide binding;purine ribonucleoside triphosphate binding;purine ribonucleo…	cell part;cytoplasm;cytoplasmic microtubule;cytoplasmic part;cytoskeletal part;endosome;extracellular membrane-bounded organelle;extracellular organelle;extracellular region part;extracellular vesicular exosome;intracellular membrane-bounded organelle;intracellular organelle;intracellular organelle part;intracellular part;macromolecular complex;membrane-bounded organelle;membrane-bounded vesicle;…	Gap junction;Pathogenic Escherichia coli infection;Phagosome	Tubulin;Tubulin_C	Alpha_tubulin;Tub_FtsZ_C;Tubulin;Tubulin/FtsZ_2-layer-sand-dom;Tubulin_C;Tubulin_CS;Tubulin_FtsZ_GTPase	35	2	81.6	50.135	0	44.031	8744600000	41
P68373	Tubulin alpha-1C chain	Tuba1c	0.00724657	0.0263454	+	3	7.93931	33.7086	33.7815	33.6135	33.758	33.8236	34.0452	33.9412	33.7992	33.6437	33.5708	33.8252	33.7147	33.8972	34.0153	33.9235	33.9221	cellular component assembly;cellular component assembly at cellular level;cellular component organization;cellular component organization at cellular level;cellular component organization or biogenesis;cellular component organization or biogenesis at cellular level;cellular macromolecular complex assembly;cellular macromolecular complex subunit organization;cellular process;cellular protein compl…	binding;catalytic activity;GTP binding;GTPase activity;guanyl nucleotide binding;guanyl ribonucleotide binding;hydrolase activity;hydrolase activity, acting on acid anhydrides;hydrolase activity, acting on acid anhydrides, in phosphorus-containing anhydrides;nucleoside-triphosphatase activity;nucleotide binding;purine nucleotide binding;purine ribonucleoside triphosphate binding;purine ribonucleo…	cell part;cytoplasm;cytoplasmic microtubule;cytoplasmic part;cytoskeletal part;intracellular membrane-bounded organelle;intracellular organelle;intracellular organelle part;intracellular part;macromolecular complex;membrane-bounded organelle;microtubule;nucleus;organelle;organelle part;protein complex;vesicle	Gap junction;Pathogenic Escherichia coli infection;Phagosome	Tubulin;Tubulin_C	Alpha_tubulin;Tub_FtsZ_C;Tubulin;Tubulin/FtsZ_2-layer-sand-dom;Tubulin_C;Tubulin_CS;Tubulin_FtsZ_GTPase	36	36	86.2	49.909	0	323.31	164300000000	516
P70194	C-type lectin domain family 4 member F	Clec4f	0.00163075	0.00825369	+	3	11.6899	25.1771	26.5558	25.0397	26.4484	26.8055	26.5176	26.874	26.5915	23.4364	25.5647	24.4012	24.0827	26.1958	26.6516	26.5083	26.8224	alpha-beta T cell activation;cell activation;cellular component organization;cellular component organization or biogenesis;cellular membrane organization;cellular process;endocytosis;establishment of localization;immune system process;leukocyte activation;lymphocyte activation;membrane invagination;membrane organization;NK T cell activation;T cell activation;transport;vesicle-mediated transport	binding;carbohydrate binding;galactose binding;glycolipid binding;lipid binding;monosaccharide binding;sugar binding	cell part;integral to membrane;intrinsic to membrane;membrane;membrane part;plasma membrane		Lectin_C	C-type_lectin;C-type_lectin_CS;C-type_lectin_fold;C-type_lectin-like	8	8	16.4	61.268	0	38.819	611810000	32
P70266	6-phosphofructo-2-kinase/fructose-2,6-bisphosphatase 1;6-phosphofructo-2-kinase;Fructose-2,6-bisphosphatase	Pfkfb1	0.00618358	0.0232165	+	3	7.79043	28.4393	28.591	28.2557	28.4445	27.4882	28.08	27.7316	27.8374	28.2236	28.1521	28.3699	27.8376	27.9812	28.2185	28.2598	28.1229	alcohol catabolic process;alcohol metabolic process;carbohydrate catabolic process;carbohydrate metabolic process;carbohydrate phosphorylation;catabolic process;cellular carbohydrate catabolic process;cellular carbohydrate metabolic process;cellular metabolic process;cellular process;dephosphorylation;fructose 2,6-bisphosphate metabolic process;fructose metabolic process;generation of precursor m…	6-phosphofructo-2-kinase activity;adenyl nucleotide binding;adenyl ribonucleotide binding;ATP binding;binding;carbohydrate kinase activity;carbohydrate phosphatase activity;catalytic activity;fructose-2,6-bisphosphate 2-phosphatase activity;hydrolase activity;hydrolase activity, acting on ester bonds;identical protein binding;kinase activity;nucleotide binding;phosphatase activity;phosphofructoki…	6-phosphofructo-2-kinase/fructose-2,6-biphosphatase 1 complex;cell part;cytoplasmic part;cytosolic part;intracellular part;macromolecular complex;protein complex	Fructose and mannose metabolism	6PF2K;His_Phos_1	6Pfruct_kin;6Phosfructo_kin;His_Pase_superF_clade-1;His_PPase_superfam;PG/BPGM_mutase_AS;P-loop_NTPase	20	20	47.3	54.849	0	89.863	3380700000	108
P70296	Phosphatidylethanolamine-binding protein 1;Hippocampal cholinergic neurostimulating peptide	Pebp1	1.40829e-08	1.53059e-06	+	3	106.55	32.7247	32.8795	32.441	32.7905	32.5604	32.6174	32.6645	32.5915	33.8024	33.7318	33.9874	33.8996	33.7955	33.9314	33.7536	33.6153	aging;anatomical structure development;behavior;biological regulation;brain development;cell maturation;cellular developmental process;cellular process;cellular process involved in reproduction;cellular response to stimulus;developmental maturation;developmental process;developmental process involved in reproduction;eating behavior;feeding behavior;intracellular protein kinase cascade;intracellul…	adenyl nucleotide binding;adenyl ribonucleotide binding;ATP binding;binding;endopeptidase inhibitor activity;endopeptidase regulator activity;enzyme binding;enzyme inhibitor activity;enzyme regulator activity;kinase binding;lipid binding;nucleotide binding;peptidase inhibitor activity;peptidase regulator activity;protein binding;protein kinase binding;purine nucleotide binding;purine ribonucleosi…	apical part of cell;axon part;axon terminus;cell body;cell part;cell projection part;cell surface;clathrin-coated vesicle;coated vesicle;cytoplasm;cytoplasmic membrane-bounded vesicle;cytoplasmic part;cytoplasmic vesicle;endoplasmic reticulum;extracellular membrane-bounded organelle;extracellular organelle;extracellular region part;extracellular space;extracellular vesicular exosome;Golgi apparat…		PBP	Phosphotidylethanolamine-bd_CS;PtdEtn-bd_prot_PEBP	19	19	95.7	20.83	0	290.9	126000000000	326
P70333	Heterogeneous nuclear ribonucleoprotein H2	Hnrnph2	0.00167529	0.00841721	+	3	9.30616	29.9753	30.2923	29.8726	29.9639	30.3603	30.3724	30.4268	30.5109	30.0218	29.9364	29.8458	30.0182	30.3261	30.3915	30.0702	30.0688		binding;nucleotide binding	cell part;intracellular organelle part;intracellular part;macromolecular complex;membrane;nuclear part;nucleoplasm;organelle part;ribonucleoprotein complex		zf-RNPHF	Nucleotide-bd_a/b_plait;RRM_dom;Znf_CHHC	14	13	45.9	49.279	0	224.35	13371000000	164
P70699	Lysosomal alpha-glucosidase	Gaa	0.00185764	0.00900477	+	3	10.8161	29.0964	29.1506	29.1398	29.4788	29.0165	29.4004	29.5336	29.2061	28.6998	28.6691	28.143	28.6659	28.3382	28.872	28.745	28.7561	anatomical structure development;anatomical structure homeostasis;anatomical structure morphogenesis;behavior;biological regulation;carbohydrate catabolic process;carbohydrate metabolic process;cardiac muscle contraction;catabolic process;cellular carbohydrate catabolic process;cellular carbohydrate metabolic process;cellular component organization;cellular component organization at cellular leve…	alpha-glucosidase activity;binding;carbohydrate binding;catalytic activity;glucosidase activity;hydrolase activity;hydrolase activity, acting on glycosyl bonds;hydrolase activity, hydrolyzing O-glycosyl compounds;maltose alpha-glucosidase activity	cell part;cytoplasmic part;extracellular membrane-bounded organelle;extracellular organelle;extracellular region part;extracellular vesicular exosome;intracellular membrane-bounded organelle;intracellular organelle;intracellular organelle part;intracellular part;lysosomal membrane;lysosome;lytic vacuole;membrane;membrane-bounded organelle;membrane-bounded vesicle;organelle;organelle membrane;orga…	Galactose metabolism;Lysosome;Starch and sucrose metabolism	Gal_mutarotas_2;Glyco_hydro_31;Trefoil	Gal_mutarotase_SF_dom;Glyco_hydro_31;Glyco_hydro_31_AS;Glyco_hydro_31_CS;Glyco_hydro_31_N_dom;Glycoside_hydrolase_SF;P_trefoil;P_trefoil_CS	23	23	29	106.25	0	193.32	5599800000	133
P80313	T-complex protein 1 subunit eta	Cct7	2.98468e-05	0.000431004	+	3	25.2281	31.0754	31.0661	30.9256	31.0476	30.6513	30.5195	30.6039	30.3824	30.9245	30.984	31.1202	31.1416	30.8274	30.904	30.806	30.9579	binding of sperm to zona pellucida;cell recognition;cell-cell recognition;cellular macromolecule metabolic process;cellular metabolic process;cellular process;cellular process involved in reproduction;cellular protein metabolic process;macromolecule metabolic process;metabolic process;primary metabolic process;protein folding;protein metabolic process;reproductive process;sperm-egg recognition	adenyl nucleotide binding;adenyl ribonucleotide binding;ATP binding;binding;identical protein binding;nucleotide binding;protein binding;purine nucleotide binding;purine ribonucleoside triphosphate binding;purine ribonucleotide binding;ribonucleotide binding	cell body;cell part;chaperonin-containing T-complex;cytoplasmic part;cytoskeletal part;cytosolic part;extracellular membrane-bounded organelle;extracellular organelle;extracellular region part;extracellular vesicular exosome;intracellular membrane-bounded organelle;intracellular organelle;intracellular organelle part;intracellular part;macromolecular complex;membrane-bounded organelle;membrane-bo…		Cpn60_TCP1	Chap_CCT_eta;Chaperone_TCP-1;Chaperonin_TCP-1_CS;Cpn60/TCP-1;GroEL-like_apical_dom;GROEL-like_equatorial;TCP-1-like_intermed	30	30	72.4	59.652	0	292.39	22481000000	328
P80314	T-complex protein 1 subunit beta	Cct2	0.000140448	0.00131233	+	3	19.8963	32.1633	32.07	31.8191	31.9088	31.5559	31.566	31.4425	31.3021	31.8948	31.9045	31.8739	31.938	31.7607	31.8474	31.7377	31.7771	binding of sperm to zona pellucida;cell recognition;cell-cell recognition;cellular component assembly;cellular component assembly at cellular level;cellular component organization;cellular component organization at cellular level;cellular component organization or biogenesis;cellular component organization or biogenesis at cellular level;cellular macromolecular complex assembly;cellular macromole…	adenyl nucleotide binding;adenyl ribonucleotide binding;ATP binding;binding;enzyme binding;nucleotide binding;protein binding;purine nucleotide binding;purine ribonucleoside triphosphate binding;purine ribonucleotide binding;ribonucleotide binding;ubiquitin protein ligase binding	cell body;cell part;chaperonin-containing T-complex;cytoplasm;cytoplasmic part;cytoskeletal part;cytosolic part;extracellular membrane-bounded organelle;extracellular organelle;extracellular region part;extracellular vesicular exosome;intracellular organelle part;intracellular part;macromolecular complex;membrane-bounded organelle;membrane-bounded vesicle;microtubule;myelin sheath;organelle;organ…		Cpn60_TCP1	Chap_CCT_beta;Chaperone_TCP-1;Chaperonin_TCP-1_CS;Cpn60/TCP-1;GroEL-like_apical_dom;GROEL-like_equatorial;TCP-1-like_intermed	36	36	77.6	57.477	0	323.31	43180000000	493
P80315	T-complex protein 1 subunit delta	Cct4	0.00134665	0.00727965	+	3	11.6097	31.3749	31.2069	31.1841	31.3748	30.9998	30.9801	30.9407	30.7825	31.2581	31.282	31.4168	31.1943	31.1086	31.3452	31.153	31.2623	binding of sperm to zona pellucida;cell recognition;cell-cell recognition;cellular macromolecule metabolic process;cellular metabolic process;cellular process;cellular process involved in reproduction;cellular protein metabolic process;macromolecule metabolic process;metabolic process;primary metabolic process;protein folding;protein metabolic process;reproductive process;sperm-egg recognition	adenyl nucleotide binding;adenyl ribonucleotide binding;ATP binding;binding;nucleotide binding;purine nucleotide binding;purine ribonucleoside triphosphate binding;purine ribonucleotide binding;ribonucleotide binding	cell body;cell part;centrosome;chaperonin-containing T-complex;cytoplasm;cytoplasmic membrane-bounded vesicle;cytoplasmic part;cytoplasmic vesicle;cytoskeletal part;cytosolic part;extracellular membrane-bounded organelle;extracellular organelle;extracellular region part;extracellular vesicular exosome;intracellular membrane-bounded organelle;intracellular non-membrane-bounded organelle;intracellu…		Cpn60_TCP1	Chap_CCT_delta;Chaperone_TCP-1;Chaperonin_TCP-1_CS;Cpn60/TCP-1;GroEL-like_apical_dom;GROEL-like_equatorial;TCP-1-like_intermed	28	28	62.9	58.066	0	323.31	27457000000	306
P80316	T-complex protein 1 subunit epsilon	Cct5	0.00194325	0.00937571	+	3	10.664	31.613	31.5135	31.4724	31.6675	31.1765	31.2719	31.3799	31.1547	31.5413	31.4369	31.4874	31.5454	31.3235	31.5284	31.4787	31.4353	binding of sperm to zona pellucida;cell recognition;cell-cell recognition;cellular macromolecule metabolic process;cellular metabolic process;cellular process;cellular process involved in reproduction;cellular protein metabolic process;macromolecule metabolic process;metabolic process;multi-organism process;primary metabolic process;protein folding;protein metabolic process;reproductive process;r…	adenyl nucleotide binding;adenyl ribonucleotide binding;ATP binding;beta-tubulin binding;binding;cytoskeletal protein binding;G-protein beta-subunit binding;nucleotide binding;protein binding;purine nucleotide binding;purine ribonucleoside triphosphate binding;purine ribonucleotide binding;ribonucleotide binding;tubulin binding	cell body;cell part;centrosome;chaperonin-containing T-complex;cytoplasm;cytoplasmic part;cytoskeletal part;cytosolic part;extracellular membrane-bounded organelle;extracellular organelle;extracellular region part;extracellular vesicular exosome;intracellular non-membrane-bounded organelle;intracellular organelle;intracellular organelle part;intracellular part;macromolecular complex;membrane-boun…		Cpn60_TCP1	Chap_CCT_epsi;Chaperone_TCP-1;Chaperonin_TCP-1_CS;Cpn60/TCP-1;GroEL-like_apical_dom;GROEL-like_equatorial;TCP-1-like_intermed	38	38	76.3	59.623	0	323.31	33457000000	421
P80317	T-complex protein 1 subunit zeta	Cct6a	0.00898646	0.03098	+	3	6.64317	31.2998	31.2686	31.4447	31.5144	30.8695	31.1407	31.1592	30.9727	31.2287	31.2305	31.4198	31.2684	31.1056	31.2915	31.2902	31.3367	binding of sperm to zona pellucida;cell recognition;cell-cell recognition;cellular macromolecule metabolic process;cellular metabolic process;cellular process;cellular process involved in reproduction;cellular protein metabolic process;macromolecule metabolic process;metabolic process;primary metabolic process;protein folding;protein metabolic process;reproductive process;sperm-egg recognition	adenyl nucleotide binding;adenyl ribonucleotide binding;ATP binding;binding;nucleotide binding;purine nucleotide binding;purine ribonucleoside triphosphate binding;purine ribonucleotide binding;ribonucleotide binding	acrosomal vesicle;cell body;cell part;chaperonin-containing T-complex;cytoplasmic membrane-bounded vesicle;cytoplasmic part;cytoplasmic vesicle;cytoskeletal part;cytosolic part;extracellular membrane-bounded organelle;extracellular organelle;extracellular region part;extracellular vesicular exosome;intracellular membrane-bounded organelle;intracellular organelle;intracellular organelle part;intra…		Cpn60_TCP1	Chap_CCT_zeta;Chaperone_TCP-1;Chaperonin_TCP-1_CS;Cpn60/TCP-1;GroEL-like_apical_dom;GROEL-like_equatorial;TCP-1-like_intermed	30	30	61.2	58.004	0	277.54	27877000000	376
P80318	T-complex protein 1 subunit gamma	Cct3	5.56303e-05	0.00068379	+	3	24.3211	32.1077	32.0189	31.8404	31.9368	31.578	31.5214	31.4944	31.3343	31.9077	31.8551	31.9806	32.0001	31.6837	31.8411	31.7016	31.7584	binding of sperm to zona pellucida;cell recognition;cell-cell recognition;cellular component assembly;cellular component assembly at cellular level;cellular component organization;cellular component organization at cellular level;cellular component organization or biogenesis;cellular component organization or biogenesis at cellular level;cellular macromolecule metabolic process;cellular metabolic…	adenyl nucleotide binding;adenyl ribonucleotide binding;ATP binding;binding;nucleotide binding;purine nucleotide binding;purine ribonucleoside triphosphate binding;purine ribonucleotide binding;ribonucleotide binding	cell body;cell part;chaperonin-containing T-complex;cytoplasm;cytoplasmic part;cytoskeletal part;cytosolic part;extracellular membrane-bounded organelle;extracellular organelle;extracellular region part;extracellular vesicular exosome;intracellular organelle part;intracellular part;macromolecular complex;membrane;membrane-bounded organelle;membrane-bounded vesicle;microtubule;myelin sheath;organe…		Cpn60_TCP1	Chap_CCT_gamma;Chaperone_TCP-1;Chaperonin_TCP-1_CS;Cpn60/TCP-1;GroEL-like_apical_dom;GROEL-like_equatorial;TCP-1-like_intermed	35	35	72.1	60.629	0	323.31	42426000000	403
P83882	60S ribosomal protein L36a	Rpl36a	0.00753967	0.0270773	+	3	7.0264	28.8192	28.9329	29.6645	29.1542	29.1498	28.5486	28.6586	28.921	29.9946	29.9466	29.6172	29.4662	28.843	28.5654	29.3168	29.1279	biosynthetic process;cellular biosynthetic process;cellular macromolecule biosynthetic process;cellular macromolecule metabolic process;cellular metabolic process;cellular process;cellular protein metabolic process;macromolecule biosynthetic process;macromolecule metabolic process;metabolic process;primary metabolic process;protein metabolic process;translation	structural constituent of ribosome;structural molecule activity	cell part;cytoplasmic part;intracellular non-membrane-bounded organelle;intracellular organelle;intracellular part;macromolecular complex;non-membrane-bounded organelle;organelle;ribonucleoprotein complex;ribosome	Ribosome	Ribosomal_L44	Ribosomal_L44e;Ribosomal_zn-bd	12	12	51.9	12.441	0	86.951	7362700000	105
P97328	Ketohexokinase	Khk	0.00119458	0.00672154	+	3	11.9911	32.1493	32.0083	32.3641	32.5685	32.1366	31.9008	31.7464	31.808	32.5261	32.484	32.6527	32.8171	32.2254	32.3419	32.3646	32.2617	alcohol metabolic process;biological regulation;carbohydrate metabolic process;carbohydrate phosphorylation;cellular carbohydrate metabolic process;cellular metabolic process;cellular process;fructose metabolic process;hexose metabolic process;metabolic process;monosaccharide metabolic process;phosphate-containing compound metabolic process;phosphorus metabolic process;phosphorylation;primary met…	adenyl nucleotide binding;adenyl ribonucleotide binding;ATP binding;binding;carbohydrate kinase activity;catalytic activity;ketohexokinase activity;kinase activity;nucleotide binding;phosphotransferase activity, alcohol group as acceptor;purine nucleotide binding;purine ribonucleoside triphosphate binding;purine ribonucleotide binding;ribonucleotide binding;transferase activity;transferase activi…	cell part;cytoplasm;extracellular membrane-bounded organelle;extracellular organelle;extracellular region part;extracellular vesicular exosome;intracellular membrane-bounded organelle;intracellular organelle;intracellular part;membrane-bounded organelle;membrane-bounded vesicle;nucleus;organelle;vesicle	Fructose and mannose metabolism	PfkB	PfkB_dom;Ribokinase-like	21	21	82.6	32.75	0	323.31	60249000000	326
P97364	Selenide, water dikinase 2	Sephs2	0.00252938	0.0115813	+	3	10.3661	32.4266	32.167	32.3206	32.356	31.7782	31.9607	32.0167	32.0436	32.3069	32.1958	32.1443	32.2825	31.9689	32.2003	31.9547	32.0131	amine biosynthetic process;amine metabolic process;biosynthetic process;carboxylic acid biosynthetic process;carboxylic acid metabolic process;cellular amine metabolic process;cellular amino acid biosynthetic process;cellular amino acid metabolic process;cellular biosynthetic process;cellular ketone metabolic process;cellular metabolic process;cellular modified amino acid biosynthetic process;cel…	adenyl nucleotide binding;adenyl ribonucleotide binding;ATP binding;binding;catalytic activity;kinase activity;nucleotide binding;phosphotransferase activity, paired acceptors;purine nucleotide binding;purine ribonucleoside triphosphate binding;purine ribonucleotide binding;ribonucleotide binding;selenide, water dikinase activity;transferase activity;transferase activity, transferring phosphorus-…		Selenocompound metabolism	AIRS;AIRS_C	AIR_synth_C_dom;AIR_synth_N_dom;PurM_N-like;SPS/SelD	19	19	61.5	47.833	0	323.31	53268000000	295
P97425	Eosinophil cationic protein 2	Ear2	0.000344876	0.0026673	+	3	12.9234	25.6171	25.8116	24.4935	24.877	27.3994	26.9453	27.448	26.7516	25.0699	24.5745	25.4323	25.5531	25.2927	26.2045	25.5215	26.5941	cellular metabolic process;cellular nitrogen compound metabolic process;cellular process;chemotaxis;locomotion;metabolic process;nitrogen compound metabolic process;nucleic acid metabolic process;nucleic acid phosphodiester bond hydrolysis;nucleobase-containing compound metabolic process;primary metabolic process;response to chemical stimulus;response to external stimulus;response to stimulus;tax…	binding;catalytic activity;endonuclease activity;hydrolase activity;hydrolase activity, acting on ester bonds;nuclease activity;nucleic acid binding;ribonuclease activity			RnaseA	RNaseA;RNaseA_AS;RNaseA_domain	4	3	39.7	17.62	0	28.379	337350000	10
P97426	Eosinophil cationic protein 1	Ear1	0.000414284	0.00304447	+	3	15.4507	27.0752	24.9198	24.3393	25.3885	28.8865	28.5646	29.0835	27.8247	26.0095	26.39	24.3628	25.6634	25.3906	24.8572	25.3652	25.6179	cellular metabolic process;cellular nitrogen compound metabolic process;cellular process;metabolic process;nitrogen compound metabolic process;nucleic acid metabolic process;nucleic acid phosphodiester bond hydrolysis;nucleobase-containing compound metabolic process;primary metabolic process	binding;catalytic activity;endonuclease activity;hydrolase activity;hydrolase activity, acting on ester bonds;nuclease activity;nucleic acid binding;ribonuclease activity	cell part;cytoplasm;intracellular part		RnaseA	RNaseA;RNaseA_AS;RNaseA_domain	4	4	45.2	17.296	0	50.176	848440000	16
P97821	Dipeptidyl peptidase 1;Dipeptidyl peptidase 1 exclusion domain chain;Dipeptidyl peptidase 1 heavy chain;Dipeptidyl peptidase 1 light chain	Ctsc	7.54104e-05	0.000837217	+	3	22.9041	27.8776	28.2207	28.5126	28.5383	29.39	29.5821	29.6759	29.4179	25.6687	25.2454	27.1389	27.2887	28.4126	28.8201	28.2591	28.4615	activation of caspase activity;adaptive immune response;adaptive immune response based on somatic recombination of immune receptors built from immunoglobulin superfamily domains;aging;apoptosis;biological regulation;cell death;cell killing;cellular process;death;developmental process;immune effector process;immune response;immune system process;induction of apoptosis;induction of programmed cell …	anion binding;apoptotic protease activator activity;binding;caspase activator activity;caspase regulator activity;catalytic activity;chloride ion binding;cysteine-type endopeptidase activity;cysteine-type peptidase activity;endopeptidase activity;enzyme activator activity;enzyme regulator activity;hydrolase activity;ion binding;peptidase activator activity;peptidase activity;peptidase activity, a…	cell part;cytoplasmic part;endoplasmic reticulum;extracellular membrane-bounded organelle;extracellular organelle;extracellular region part;extracellular space;extracellular vesicular exosome;Golgi apparatus;intracellular membrane-bounded organelle;intracellular organelle;intracellular part;lysosome;lytic vacuole;membrane;membrane-bounded organelle;membrane-bounded vesicle;organelle;vacuole;vesic…	Lysosome	CathepsinC_exc;Peptidase_C1	CathepsinC_exc;Pept_asp_AS;Pept_cys_AS;Pept_his_AS;Peptidase_C1A;Peptidase_C1A_C	9	9	31	52.376	0	78.486	3780800000	71
P97823	Acyl-protein thioesterase 1	Lypla1	0.00694554	0.0254752	+	3	7.64963	30.8349	31.2502	31.0312	31.2748	31.0673	31.07	31.0891	31.0219	31.3718	31.3444	31.3393	31.4267	31.2775	31.3272	31.269	31.269	biological regulation;carboxylic acid metabolic process;catabolic process;cellular catabolic process;cellular ketone metabolic process;cellular lipid metabolic process;cellular macromolecule catabolic process;cellular macromolecule metabolic process;cellular metabolic process;cellular process;cellular protein metabolic process;fatty acid metabolic process;lipid metabolic process;lipoprotein catab…	catalytic activity;hydrolase activity;hydrolase activity, acting on ester bonds;lipase activity;palmitoyl-(protein) hydrolase activity;thiolester hydrolase activity	cell part;cytoplasmic part;cytosol;extracellular membrane-bounded organelle;extracellular organelle;extracellular region part;extracellular vesicular exosome;intracellular membrane-bounded organelle;intracellular organelle;intracellular part;membrane-bounded organelle;membrane-bounded vesicle;mitochondrion;organelle;vesicle	Glycerophospholipid metabolism	Abhydrolase_2	AB_hydrolase;PLipase/COase/thioEstase	13	13	83.9	24.687	0	200.46	27619000000	215
P97872	Dimethylaniline monooxygenase [N-oxide-forming] 5	Fmo5	0.0148036	0.0445618	+	3	6.64751	33.604	33.9045	33.3865	33.5335	33.5892	33.6538	33.6311	33.3982	33.9069	33.8383	33.7093	33.6094	33.325	32.7661	33.3544	33.2388	cellular metabolic process;cellular process;drug metabolic process;metabolic process;oxidation-reduction process	binding;catalytic activity;coenzyme binding;cofactor binding;flavin adenine dinucleotide binding;flavin-containing monooxygenase activity;monooxygenase activity;NADP binding;nucleotide binding;oxidoreductase activity;oxidoreductase activity, acting on paired donors, with incorporation or reduction of molecular oxygen;oxidoreductase activity, acting on paired donors, with incorporation or reductio…	cell part;cytoplasmic part;endoplasmic reticulum membrane;endoplasmic reticulum part;integral to membrane;intracellular organelle part;intracellular part;intrinsic to membrane;membrane;membrane part;organelle membrane;organelle part	Drug metabolism - cytochrome P450;Methane metabolism	FMO-like	DiMe-aniline_mOase;Flavin_mOase;Flavin_mOase_5;Flavin_mOase-like;NAD(P)-bd_dom	38	38	67.4	60	0	323.31	143060000000	584
P99024	Tubulin beta-5 chain	Tubb5	8.84378e-06	0.000172287	+	3	15.4373	30.9662	30.921	31.0933	30.9302	31.4902	31.6593	31.7296	31.4173	30.8121	30.8391	30.9006	30.9725	31.1683	31.4351	31.3058	31.8538	cellular component assembly;cellular component assembly at cellular level;cellular component organization;cellular component organization at cellular level;cellular component organization or biogenesis;cellular component organization or biogenesis at cellular level;cellular macromolecular complex assembly;cellular macromolecular complex subunit organization;cellular macromolecule metabolic proces…	binding;catalytic activity;enzyme binding;GTP binding;GTPase activity;guanyl nucleotide binding;guanyl ribonucleotide binding;hydrolase activity;hydrolase activity, acting on acid anhydrides;hydrolase activity, acting on acid anhydrides, in phosphorus-containing anhydrides;MHC class I protein binding;MHC protein binding;nucleoside-triphosphatase activity;nucleotide binding;protein binding;purine …	cell body;cell part;cytoplasmic part;cytoskeletal part;cytosol;extracellular membrane-bounded organelle;extracellular organelle;extracellular region part;extracellular vesicular exosome;intracellular membrane-bounded organelle;intracellular organelle;intracellular organelle part;intracellular part;macromolecular complex;membrane-bounded organelle;membrane-bounded vesicle;membrane-enclosed lumen;m…	Gap junction;Pathogenic Escherichia coli infection;Phagosome	Tubulin;Tubulin_C	Beta_tubulin;Beta-tubulin_BS;Tub_FtsZ_C;Tubulin;Tubulin/FtsZ_2-layer-sand-dom;Tubulin_C;Tubulin_CS;Tubulin_FtsZ_GTPase	34	7	80.6	49.67	0	150.94	26248000000	123
P99027	60S acidic ribosomal protein P2	Rplp2	0.00320681	0.0138537	+	3	5.66704	32.2368	32.6717	32.295	32.8349	32.9029	33.1857	33.0111	32.9446	32.8942	32.8341	32.9123	32.9183	33.1029	33.3659	33.0245	32.7168	biosynthetic process;cellular biosynthetic process;cellular macromolecule biosynthetic process;cellular macromolecule metabolic process;cellular metabolic process;cellular process;macromolecule biosynthetic process;macromolecule metabolic process;metabolic process;translational elongation	structural constituent of ribosome;structural molecule activity	adherens junction;anchoring junction;cell junction;cell part;cell-substrate adherens junction;cell-substrate junction;cytosolic large ribosomal subunit;extracellular membrane-bounded organelle;extracellular organelle;extracellular region part;extracellular vesicular exosome;focal adhesion;intracellular organelle part;intracellular part;large ribosomal subunit;macromolecular complex;membrane;membr…	Ribosome		Ribosomal_L12	12	12	82.6	11.651	0	212.43	87242000000	216
P99029	Peroxiredoxin-5, mitochondrial	Prdx5	0.0132122	0.0410891	+	3	8.39726	33.2752	33.1588	33.2804	33.4116	33.1558	33.1627	33.1825	33.2223	33.0659	33.0031	33.3901	33.1658	32.9148	33.0287	32.8642	32.7871	biological regulation;catabolic process;cellular catabolic process;cellular metabolic process;cellular nitrogen compound metabolic process;cellular process;cellular response to chemical stimulus;cellular response to hydrogen peroxide;cellular response to oxidative stress;cellular response to reactive oxygen species;cellular response to stimulus;cellular response to stress;coenzyme metabolic proce…	antioxidant activity;binding;caspase inhibitor activity;caspase regulator activity;catalytic activity;cysteine-type endopeptidase inhibitor activity;DNA binding;endopeptidase inhibitor activity;endopeptidase regulator activity;enzyme inhibitor activity;enzyme regulator activity;nucleic acid binding;oxidoreductase activity;oxidoreductase activity, acting on paired donors, with incorporation or red…	cell part;cytoplasm;cytoplasmic part;cytoplasmic vesicle;cytosol;extracellular membrane-bounded organelle;extracellular organelle;extracellular region part;extracellular space;extracellular vesicular exosome;intracellular membrane-bounded organelle;intracellular organelle;intracellular organelle lumen;intracellular organelle part;intracellular part;membrane-bounded organelle;membrane-bounded vesi…	Peroxisome	Redoxin	Redoxin;Thioredoxin-like_fold	16	16	58.6	21.897	0	243.16	100940000000	243
Q00519	Xanthine dehydrogenase/oxidase;Xanthine dehydrogenase;Xanthine oxidase	Xdh	0.0169884	0.0496899	+	3	5.75983	31.3206	31.6925	31.1406	31.3306	31.5362	31.5871	31.755	31.5022	31.067	30.8944	29.7499	31.0064	31.06	30.8602	30.9292	31.0304	activation of caspase activity;biological regulation;body fluid secretion;catabolic process;cellular aromatic compound metabolic process;cellular catabolic process;cellular metabolic process;cellular nitrogen compound catabolic process;cellular nitrogen compound metabolic process;cellular process;establishment of localization;heterocycle catabolic process;heterocycle metabolic process;lactation;m…	2 iron, 2 sulfur cluster binding;binding;catalytic activity;cation binding;coenzyme binding;cofactor binding;electron carrier activity;flavin adenine dinucleotide binding;identical protein binding;ion binding;iron ion binding;iron-sulfur cluster binding;metal cluster binding;metal ion binding;molybdenum ion binding;molybdopterin cofactor binding;oxidoreductase activity;oxidoreductase activity, ac…	cell part;cytoplasmic part;cytosol;endoplasmic reticulum;extracellular region part;extracellular space;intracellular membrane-bounded organelle;intracellular organelle;intracellular part;membrane-bounded organelle;microbody;organelle;peroxisome;sarcoplasmic reticulum	Caffeine metabolism;Drug metabolism - other enzymes;Peroxisome;Purine metabolism	Ald_Xan_dh_C;Ald_Xan_dh_C2;CO_deh_flav_C;FAD_binding_5;Fer2;Fer2_2	2Fe2S_fd_BS;2Fe-2S_ferredoxin-type;2Fe-2S-bd;Ald_Oxase/Xan_DH_a/b;Ald_Oxase/xanthine_DH;AldOxase/xan_DH_Mopterin-bd;Beta-grasp_dom;CO_DH_flav_C;CO_DH_flavot_FAD-bd_sub2;FAD-bd_2;FAD-bd_2_sub1;Mopterin_DH_FAD-bd;OxRdtase_Mopterin_BS;Xanthine_DH_Mopterin-bd_su;Xanthine_DH_ssu	61	60	56.7	146.56	0	323.31	26439000000	500
Q00623	Apolipoprotein A-I;Proapolipoprotein A-I;Truncated apolipoprotein A-I	Apoa1	0.00014541	0.0013405	+	3	15.0198	33.72	33.9443	33.8424	33.4077	33.3987	33.2877	33.0709	33.2604	34.1077	34.4769	34.0812	34.1858	34.0691	33.7014	33.9302	33.5213	adrenal gland development;alcohol metabolic process;amine metabolic process;anatomical structure development;anatomical structure morphogenesis;biological regulation;biosynthetic process;blood vessel endothelial cell migration;C21-steroid hormone metabolic process;cell migration;cell motility;cell proliferation;cell surface receptor linked signaling pathway;cellular amine metabolic process;cellul…	alcohol binding;amine binding;apolipoprotein A-I receptor binding;apolipoprotein receptor binding;beta-amyloid binding;binding;cation binding;chemorepellent activity;cholesterol binding;cholesterol transporter activity;enzyme activator activity;enzyme binding;enzyme inhibitor activity;enzyme regulator activity;high-density lipoprotein particle binding;high-density lipoprotein particle receptor bi…	blood microparticle;cell part;cell surface;chylomicron;cytoplasmic membrane-bounded vesicle;cytoplasmic part;cytoplasmic vesicle;cytosol;discoidal high-density lipoprotein particle;endocytic vesicle;extracellular membrane-bounded organelle;extracellular organelle;extracellular region;extracellular region part;extracellular space;extracellular vesicular exosome;high-density lipoprotein particle;in…	African trypanosomiasis;Fat digestion and absorption;PPAR signaling pathway;Vitamin digestion and absorption	Apolipoprotein	ApoA_E	29	29	79.2	30.615	0	323.31	176300000000	465
Q00915	Retinol-binding protein 1	Rbp1	0.000254647	0.00207845	+	3	17.5791	28.3933	28.8593	27.9144	28.8541	29.6588	29.9599	29.9475	29.7328	28.7811	28.9716	28.9631	28.8046	29.0856	29.7235	29.4112	29.6148	biological regulation;biosynthetic process;carboxylic acid metabolic process;cellular biosynthetic process;cellular hormone metabolic process;cellular ketone metabolic process;cellular lipid metabolic process;cellular metabolic process;cellular process;diterpenoid metabolic process;fat-soluble vitamin metabolic process;hormone metabolic process;isoprenoid metabolic process;lipid metabolic process…	binding;isoprenoid binding;lipid binding;retinal binding;retinoid binding;retinol binding;transporter activity;vitamin binding	cell body;cell part;cytoplasmic part;cytosol;intracellular part		Lipocalin	Calycin;Calycin-like;Fatty_acid-bd;Lipocln_cytosolic_FA-bd_dom	10	10	79.3	15.846	0	115.62	6600400000	105
Q01279	Epidermal growth factor receptor	Egfr	0.000130427	0.00125856	+	3	21.9842	31.5645	31.2336	30.9112	31.0761	30.6825	30.49	30.5161	30.5348	31.2554	31.3437	31.3165	31.1186	31.525	31.2696	31.545	31.53	activation of MAPKK activity;activation of protein kinase activity;alkanesulfonate metabolic process;anatomical structure development;anatomical structure morphogenesis;astrocyte activation;axon ensheathment;axon guidance;behavior;biological adhesion;biological regulation;biosynthetic process;cation homeostasis;cell activation;cell adhesion;cell differentiation;cell migration;cell morphogenesis;c…	actin binding;actin filament binding;adenyl nucleotide binding;adenyl ribonucleotide binding;ATP binding;binding;catalytic activity;chromatin binding;cytoskeletal protein binding;enzyme binding;enzyme regulator activity;epidermal growth factor-activated receptor activity;identical protein binding;kinase activity;molecular transducer activity;nitric-oxide synthase regulator activity;nucleotide bin…	adherens junction;anchoring junction;apical plasma membrane;basolateral plasma membrane;cell junction;cell part;cell surface;cell-substrate adherens junction;cell-substrate junction;cytoplasm;cytoplasmic membrane-bounded vesicle;cytoplasmic part;cytoplasmic vesicle;early endosome membrane;endocytic vesicle;endoplasmic reticulum membrane;endoplasmic reticulum part;endosomal part;endosome;endosome …	Adherens junction;Bladder cancer;Calcium signaling pathway;Cytokine-cytokine receptor interaction;Dorso-ventral axis formation;Endocytosis;Endometrial cancer;Epithelial cell signaling in Helicobacter pylori infection;ErbB signaling pathway;Focal adhesion;Gap junction;Glioma;GnRH signaling pathway;Hepatitis C;MAPK signaling pathway;MAPK signaling pathway - fly;Melanoma;Non-small cell lung cancer;P…	Furin-like;Pkinase_Tyr;Recep_L_domain	Furin_repeat;Furin-like_Cys-rich_dom;Growth_fac_rcpt_N_dom;Kinase-like_dom;Prot_kinase_dom;Protein_kinase_ATP_BS;Rcpt_L-dom;Ser-Thr/Tyr_kinase_cat_dom;Tyr_kinase_AS;Tyr_kinase_cat_dom;Tyr_kinase_EGF/ERB/XmrK_rcpt	47	47	54	134.85	0	323.31	28079000000	481
Q01339	Beta-2-glycoprotein 1	Apoh	0.000670076	0.00433764	+	3	11.0075	29.1978	28.7997	29.0865	29.0516	29.7493	29.904	29.7447	29.803	29.1006	29.5608	29.4283	29.3285	29.7585	29.4925	29.2414	29.1651	acylglycerol metabolic process;biological regulation;blood coagulation, intrinsic pathway;cellular lipid metabolic process;cellular metabolic process;cellular process;glycerol ether metabolic process;glycerolipid metabolic process;lipid metabolic process;macromolecule metabolic process;metabolic process;negative regulation of angiogenesis;negative regulation of apoptosis;negative regulation of bi…	binding;carbohydrate binding;enzyme activator activity;enzyme regulator activity;glycoprotein binding;glycosaminoglycan binding;heparin binding;identical protein binding;lipase activator activity;lipid binding;lipoprotein lipase activator activity;pattern binding;phospholipid binding;polysaccharide binding;protein binding	cell part;cell surface;chylomicron;extracellular matrix;extracellular membrane-bounded organelle;extracellular organelle;extracellular region part;extracellular space;extracellular vesicular exosome;high-density lipoprotein particle;macromolecular complex;membrane-bounded organelle;membrane-bounded vesicle;organelle;plasma lipoprotein particle;protein-lipid complex;triglyceride-rich lipoprotein p…		Sushi;Sushi_2	Sushi_2;Sushi_SCR_CCP_dom	16	16	52.5	38.618	0	117.31	7425100000	151
Q01768	Nucleoside diphosphate kinase B	Nme2	3.31799e-06	8.67297e-05	+	3	31.0353	34.1966	34.1876	33.7153	34.0433	33.7642	33.8321	33.9153	33.6812	34.7168	34.7115	34.6783	34.729	34.8923	34.7345	34.5795	34.4006	biological regulation;biosynthetic process;cell surface receptor linked signaling pathway;cellular biosynthetic process;cellular metabolic process;cellular nitrogen compound biosynthetic process;cellular nitrogen compound metabolic process;cellular process;cellular response to stimulus;CTP biosynthetic process;CTP metabolic process;GTP biosynthetic process;GTP metabolic process;heterocycle biosyn…	adenyl nucleotide binding;adenyl ribonucleotide binding;ATP binding;binding;catalytic activity;cation binding;ion binding;kinase activity;metal ion binding;nucleobase-containing compound kinase activity;nucleoside diphosphate kinase activity;nucleotide binding;phosphotransferase activity, alcohol group as acceptor;phosphotransferase activity, nitrogenous group as acceptor;phosphotransferase activ…	cell part;cell periphery;cell projection;cytoplasm;cytoplasmic part;cytosol;extracellular membrane-bounded organelle;extracellular organelle;extracellular region part;extracellular vesicular exosome;intracellular membrane-bounded organelle;intracellular organelle;intracellular part;lamellipodium;membrane;membrane-bounded organelle;membrane-bounded vesicle;mitochondrion;myelin sheath;nucleus;organ…	Purine metabolism;Pyrimidine metabolism	NDK	Nucleoside_diP_kinase;Nucleoside_diP_kinase_AS	15	15	86.8	17.363	0	157.11	254810000000	348
Q02788	Collagen alpha-2(VI) chain	Col6a2	0.000590281	0.00399649	+	3	13.3739	27.7314	27.6926	28.2802	28.1395	28.4141	28.9229	28.7374	28.7625	25.2624	25.0808	26.3741	27.3112	25.6491	27.3711	25.8136	26.9376	biological adhesion;cell adhesion;cellular component assembly;cellular component organization;cellular component organization or biogenesis;cellular process;macromolecular complex assembly;macromolecular complex subunit organization;protein complex assembly;protein complex subunit organization;protein heterooligomerization;protein heterotrimerization;protein oligomerization;protein trimerization;…		cell part;collagen;extracellular matrix;extracellular matrix part;extracellular membrane-bounded organelle;extracellular organelle;extracellular region;extracellular region part;extracellular space;extracellular vesicular exosome;macromolecular complex;membrane;membrane-bounded organelle;membrane-bounded vesicle;organelle;plasma membrane;protein complex;proteinaceous extracellular matrix;sarcolem…	ECM-receptor interaction;Focal adhesion;Protein digestion and absorption	Collagen;VWA	Collagen;VWF_A	16	16	22.1	110.33	0	106.37	2023500000	72
Q03265	ATP synthase subunit alpha, mitochondrial	Atp5a1	0.00135073	0.00728268	+	3	11.6093	36.3722	36.1558	36.2806	36.3972	36.2745	36.2918	36.1202	36.2415	36.6179	36.5773	36.9502	36.6299	36.3366	36.5688	36.4245	36.5076	ATP biosynthetic process;ATP hydrolysis coupled proton transport;ATP metabolic process;ATP synthesis coupled proton transport;biological regulation;biosynthetic process;cation transport;cellular biosynthetic process;cellular metabolic process;cellular nitrogen compound biosynthetic process;cellular nitrogen compound metabolic process;cellular process;energy coupled proton transport, against elect…	active transmembrane transporter activity;adenyl nucleotide binding;adenyl ribonucleotide binding;ATP binding;ATPase activity;ATPase activity, coupled;ATPase activity, coupled to movement of substances;ATPase activity, coupled to transmembrane movement of ions;ATPase activity, coupled to transmembrane movement of substances;binding;catalytic activity;cation transmembrane transporter activity;cati…	cell part;cytoplasmic part;extracellular membrane-bounded organelle;extracellular organelle;extracellular region part;extracellular vesicular exosome;intracellular membrane-bounded organelle;intracellular organelle;intracellular organelle part;intracellular part;macromolecular complex;membrane;membrane part;membrane-bounded organelle;membrane-bounded vesicle;mitochondrial inner membrane;mitochond…	Alzheimer's disease;Huntington's disease;Oxidative phosphorylation;Parkinson's disease	ATP-synt_ab;ATP-synt_ab_C;ATP-synt_ab_N	ATPase_a/bsu_AS;ATPase_asu-like;ATPase_F1/V1/A1_a/bsu_nucl-bd;ATPase_F1/V1/A1-cplx_a/bsu_C;ATPase_F1_a/bsu_N;ATPase_F1-cplx_asu;P-loop_NTPase	58	58	74.7	59.752	0	323.31	1032000000000	1079
Q04447	Creatine kinase B-type	Ckb	0.000424291	0.0030635	+	3	15.3842	28.5196	28.0778	27.7587	28.2254	29.2306	29.5431	29.8615	28.8704	26.4265	24.6875	27.0712	26.7632	27.5095	28.5082	27.1933	27.9235	anatomical structure development;anion homeostasis;biological regulation;cellular anion homeostasis;cellular chemical homeostasis;cellular chloride ion homeostasis;cellular homeostasis;cellular ion homeostasis;cellular monovalent inorganic anion homeostasis;cellular process;chemical homeostasis;chloride ion homeostasis;developmental process;homeostatic process;ion homeostasis;monovalent inorganic…	adenyl nucleotide binding;adenyl ribonucleotide binding;ATP binding;binding;catalytic activity;creatine kinase activity;kinase activity;nucleotide binding;phosphotransferase activity, nitrogenous group as acceptor;purine nucleotide binding;purine ribonucleoside triphosphate binding;purine ribonucleotide binding;ribonucleotide binding;transferase activity;transferase activity, transferring phospho…	cell part;cytoplasmic part;extracellular membrane-bounded organelle;extracellular organelle;extracellular region part;extracellular vesicular exosome;intracellular membrane-bounded organelle;intracellular organelle;intracellular part;membrane-bounded organelle;membrane-bounded vesicle;mitochondrion;myelin sheath;organelle;vesicle	Arginine and proline metabolism	ATP-gua_Ptrans;ATP-gua_PtransN	ATP-guanido_PTrfase;ATP-guanido_PTrfase_AS;ATP-guanido_PTrfase_cat;ATP-guanido_PTrfase_N;Gln_synth/guanido_kin_cat_dom	11	11	56.4	42.713	0	101.74	2981700000	76
Q04857	Collagen alpha-1(VI) chain	Col6a1	0.00122477	0.00679879	+	3	10.1804	29.1176	28.6954	28.6236	28.781	29.0679	29.478	29.0655	29.5436	26.1296	27.3342	28.2502	24.6926	25.2407	27.1533	25.2125	27.2114	biological adhesion;cell adhesion;cell differentiation;cellular component assembly;cellular component organization;cellular component organization or biogenesis;cellular developmental process;cellular process;cellular response to acid;cellular response to amine stimulus;cellular response to amino acid stimulus;cellular response to chemical stimulus;cellular response to endogenous stimulus;cellula…	binding;growth factor binding;platelet-derived growth factor binding;protein binding	cell part;collagen;cytoplasmic part;extracellular matrix;extracellular matrix part;extracellular membrane-bounded organelle;extracellular organelle;extracellular region;extracellular region part;extracellular vesicular exosome;intracellular organelle part;intracellular part;lysosomal membrane;macromolecular complex;membrane;membrane-bounded organelle;membrane-bounded vesicle;organelle;organelle m…	ECM-receptor interaction;Focal adhesion;Protein digestion and absorption	Collagen;VWA	Collagen;VWF_A	20	20	28.8	108.49	0	115.21	2971600000	67
Q05793	Basement membrane-specific heparan sulfate proteoglycan core protein;Endorepellin;LG3 peptide	Hspg2	3.68737e-05	0.000507628	+	3	26.5233	29.4357	29.7989	29.7624	29.8896	30.5662	30.3314	30.3381	30.4429	28.8769	29.1278	27.9244	28.585	29.63	29.4384	29.473	29.443	anatomical structure development;anatomical structure formation involved in morphogenesis;anatomical structure morphogenesis;angiogenesis;brain development;cardiac muscle tissue development;cartilage development;cartilage development involved in endochondral bone morphogenesis;cell differentiation;cellular component organization;cellular component organization at cellular level;cellular component…	binding;cation binding;enzyme binding;ion binding;metal ion binding;protease binding;protein binding;protein C-terminus binding	adherens junction;anchoring junction;basal lamina;basement membrane;cell junction;cell part;cell-substrate adherens junction;cell-substrate junction;cytoplasmic part;extracellular matrix;extracellular matrix part;extracellular membrane-bounded organelle;extracellular organelle;extracellular region;extracellular region part;extracellular space;extracellular vesicular exosome;focal adhesion;Golgi a…	ECM-receptor interaction	EGF;I-set;Laminin_B;Laminin_EGF;Laminin_G_1;Laminin_G_2;Ldl_recept_a	ConA-like_dom;EGF_laminin;EGF-like_CS;EG-like_dom;Ig_I-set;Ig_sub;Ig_sub2;Ig-like_dom;Ig-like_fold;Laminin_B_subgr;Laminin_B_type_IV;Laminin_G;LDLR_class-A_CS;LDrepeatLR_classA_rpt;SEA_dom	65	65	26.3	398.29	0	323.31	8996400000	346
Q05816	Fatty acid-binding protein, epidermal	Fabp5	7.47297e-06	0.000157466	+	3	40.4299	31.0035	30.7609	30.5764	30.6799	30.9858	31.429	30.9719	31.2069	31.9149	31.9994	32.8353	32.6361	32.4464	32.6493	32.4151	32.6705	alcohol metabolic process;amine metabolic process;biosynthetic process;carbohydrate metabolic process;carbohydrate transport;cellular amine metabolic process;cellular biogenic amine metabolic process;cellular biosynthetic process;cellular carbohydrate metabolic process;cellular lipid metabolic process;cellular metabolic process;cellular nitrogen compound metabolic process;cellular process;establi…	binding;carboxylic acid binding;fatty acid binding;lipid binding;monocarboxylic acid binding;transporter activity	cell part;cytoplasm;extracellular membrane-bounded organelle;extracellular organelle;extracellular region part;extracellular vesicular exosome;intracellular part;membrane-bounded organelle;membrane-bounded vesicle;organelle;vesicle	PPAR signaling pathway	Lipocalin	Calycin;Calycin-like;Fatty_acid-bd;Lipocln_cytosolic_FA-bd_dom	16	16	85.9	15.137	0	323.31	45189000000	235
[truncated: 1,774 more rows]

## Sheet: Heat Map Clusters
Additional File 1-Table S2: All ANOVA statistically significant proteins (Benjamini-Hochberg FDR <0.05) used for hierarchical clustering. Eleven distinct clusters (A-K) each comprising proteins with similar abundance profiles were resolved. Mean z-scored normalised LFQ Intensity values, Gene Ontology, Kegg, Protein Family, Protein/Mass Spectrometry Characteristics and ANOVA Statistics are provide…
			Mean z-scored normailsed LFQ Intensity values				Gene Ontology, Kegg, Protein Family						Protein/Mass Spectrometry Characteristics								ANOVA Statistics
[truncated: 711 more rows]

## Sheet: Enriched GO Terms
Additional File 1- Table S3: Statistically significant Enriched GO, Kegg and protein family terms for five of the clusters resolved in the hiarrchical cluering heatmap (Fisher’s Exact test with Benjamini–Hochberg adjustment, p < 0.05).
[truncated: 197 more rows]
