# Supplementary material for: The liver proteome in a mouse model for Ascaris suum resistance and susceptibility: evidence for an altered innate immune response
Source: Parasit Vectors. 2019 Aug 14;12:402. doi: 10.1186/s13071-019-3655-9 (PMC6693097; doi:10.1186/s13071-019-3655-9)
Supplement: Supplementary file 2 — Additional file 2: Table S4. Proteins identified from the liver left lobes of C57BL/6J and CBA/Ca mice with and without Ascaris infection. Table S5. t-test (P < 0.05) results and relative fold differences between CBA/Ca control and C57BL/6J control mice. Table S6. t-test (P < 0.05) results and relative fold differences between CBA/Ca infected and C57BL/6J infected mice. Table S7. t-test (P < 0.05) results and relative fold differences between C57BL/6J control and infected mice. Table S8. t-test (P < 0.05) results and relative fold differences between CBA/Ca control and infected mice. [file 13071_2019_3655_MOESM2_ESM.xlsx]

## Sheet: All Protein IDs
Additional File 2- Table S4: All proteins (post filtering and post imputation) identified from the liver left lobes of C57BL/6J and CBA/Ca mice with and without Ascaris infection. Mass spectrometry and protein characteristics and Log2 transformed LFQ Intensity values are also provided.
			Protein/Mass Spectrometry Characteristics							log2 transformed LFQ Intensity Values
Protein ID	Protein Annotation	Gene Name	Q-value	Intensity	MS/MS count	Peptides	Razor + unique peptides	Sequence coverage [%]	Mol. weight [kDa]	C57_Cont1	C57_Cont2	C57_Cont3	C57_Cont4	C57_Inf1	C57_Inf2	C57_Inf3	C57_Inf4	CBA_Cont1	CBA_Cont2	CBA_Cont3	CBA_Cont4	CBA_Inf1	CBA_Inf2	CBA_Inf3	CBA_Inf4
A0JNU3	60 kDa lysophospholipase;L-asparaginase;Platelet-activating factor acetylhydrolase	Aspg	0	6038200000	130	21	21	47.9	60.594	28.9258	29.2565	29.0166	28.8494	28.4657	27.825	27.3967	26.9754	29.5372	29.1645	29.0352	29.1189	29.3151	29.0695	29.0211	29.0083
A2ADY9	Protein DDI1 homolog 2	Ddi2	0	5818200000	98	18	18	57.4	44.59	29.0055	29.1789	29.3807	29.3673	29.21	29.2243	29.4564	29.3136	28.7066	28.5728	28.9295	28.6043	28.8559	29.3061	29.0026	28.9333
A2AJL3	FGGY carbohydrate kinase domain-containing protein	Fggy	0	10955000000	208	22	22	59.4	60.336	30.1177	30.033	29.7042	29.8543	29.4582	29.4939	29.5502	29.5021	29.9217	29.9408	29.8675	30.0366	30.021	29.9758	29.9302	29.5306
A2AN08	E3 ubiquitin-protein ligase UBR4	Ubr4	0	1201700000	96	32	32	10.7	572.28	26.6758	27.3801	26.8216	26.76	27.1843	26.6835	27.4089	26.9067	25.8675	26.7362	25.9623	26.5019	26.4658	25.714	27.1955	27.1186
A2AS89	Agmatinase, mitochondrial	Agmat	0	52683000000	258	13	13	59.8	38.255	32.5178	31.9134	31.7696	31.7377	31.7844	31.621	31.7468	31.9419	32.1826	32.1904	32.1509	32.2955	32.521	32.3192	32.21	32.346
A2ATU0	Probable 2-oxoglutarate dehydrogenase E1 component DHKTD1, mitochondrial	Dhtkd1	0	70723000000	478	45	45	66.6	102.79	29.2356	30.2276	29.9004	29.65	30.6679	30.5215	30.756	30.912	33.3344	33.3318	33.2778	33.2727	33.4004	33.1583	33.0692	32.9087
A3KMP2	Tetratricopeptide repeat protein 38	Ttc38	0	21104000000	308	27	27	70.3	52.223	31.0728	31.2081	30.9969	30.9873	30.9626	31.1924	31.033	30.9185	30.6006	30.6028	30.643	30.7338	30.6235	30.695	30.5346	30.5068
A6H611	Mitochondrial intermediate peptidase	Mipep	0	328270000	42	7	7	14.6	80.851	25.375	25.128	24.6639	24.6855	25.7426	24.1307	25.0564	24.647	25.4858	25.2232	24.6265	25.5316	24.9575	24.3625	24.8768	24.9364
A6X935	Inter alpha-trypsin inhibitor, heavy chain 4	Itih4	0	11919000000	224	34	34	53.2	104.66	26.5275	28.5027	27.7033	28.7667	30.0729	30.6845	30.4235	30.2319	28.4016	29.1539	27.6636	28.77	31.2275	31.7441	30.9199	30.3776
B1AR13	CDGSH iron-sulfur domain-containing protein 3, mitochondrial	Cisd3	0	842970000	37	4	4	35	15.676	25.3798	27.3782	26.6108	26.5476	27.2819	26.6225	26.8513	27.0967	26.5011	26.173	26.8824	26.4139	25.3785	25.3617	26.5414	26.4244
B2RQC6	CAD protein;Glutamine-dependent carbamoyl-phosphate synthase;Aspartate carbamoyltransferase;Dihydroorotase	Cad	0	1177500000	43	19	16	13.1	243.24	27.9093	27.1131	26.4226	27.0812	26.8116	26.9033	27.0622	26.7803	26.2757	26.9394	24.5228	24.5599	24.0028	27.1835	25.4798	26.948
B2RX12	Canalicular multispecific organic anion transporter 2	Abcc3	0	1391200000	56	14	14	14.6	169.12	25.3236	26.9536	26.3235	26.6238	26.8477	25.7738	27.1106	26.7393	27.4829	27.3834	27.4985	27.1015	27.2111	25.9076	27.4494	27.604
B2RY56	RNA-binding protein 25	Rbm25	0	432000000	33	7	7	15.6	99.551	25.4014	24.7814	24.7179	25.9648	25.9659	25.9224	26.1332	26.2244	24.3548	25.6559	25.8682	24.8075	24.6211	25.8303	25.9742	25.1445
B5X0G2	Major urinary protein 17	Mup17	0	60674000000	84	19	3	82.2	20.638	32.8593	32.4199	32.1703	32.0839	28.4836	29.821	29.9686	30.0914	32.9545	32.6091	32.6621	32.7009	32.4209	32.3483	32.5702	31.7279
D3YXK2	Scaffold attachment factor B1	Safb	0	1031000000	60	15	15	26.6	105.1	26.5719	23.5836	27.0987	26.8522	26.9994	27.5048	26.8622	27.2293	26.7074	25.0381	24.9775	24.2129	27.1887	27.2374	27.1879	27.1364
E9PV24	Fibrinogen alpha chain;Fibrinopeptide A;Fibrinogen alpha chain	Fga	0	43544000000	358	31	31	41.6	87.428	31.4514	31.4069	31.7535	31.4589	32.088	32.0869	31.8209	31.935	31.5257	31.8996	31.7677	31.6032	32.1655	32.6398	32.2035	32.2234
E9Q414	Apolipoprotein B-100;Apolipoprotein B-48	Apob	0	22050000000	498	77	77	24.6	509.43	29.8992	30.8548	30.3683	30.708	30.8402	30.7073	30.9618	30.8299	30.8175	31.0859	30.9854	30.7549	31.0863	31.0069	31.0691	31.0297
E9Q4Z2	Acetyl-CoA carboxylase 2;Biotin carboxylase	Acacb	0	4598000000	162	50	41	32.4	275.75	26.5278	29.4076	26.4625	28.391	26.9814	25.5959	24.022	24.9191	29.0963	29.5257	28.7669	29.6724	29.0305	26.9858	28.5952	27.7579
E9Q557	Desmoplakin	Dsp	0	1762200000	114	38	38	20.8	332.91	26.1482	27.8359	26.6082	27.3622	28.7219	28.0687	28.3535	28.1855	26.8332	26.4957	26.9935	26.8532	26.908	27.598	26.2884	27.5578
F6ZDS4	Nucleoprotein TPR	Tpr	0	809390000	59	21	21	11.8	273.99	27.5124	26.4694	26.3167	26.0536	25.9211	25.7934	26.2451	25.7479	26.2533	24.5219	26.1329	26.1516	26.9564	26.6826	26.2405	26.6954
F8VPU2	FERM, RhoGEF and pleckstrin domain-containing protein 1	Farp1	0	573520000	38	10	10	14.8	118.87	24.3592	25.4263	24.3875	25.9905	24.7953	26.1093	25.4446	25.5687	26.353	24.6109	25.7462	25.96	26.3563	25.8692	26.0276	25.9856
G3X982	Aldehyde oxidase 3	Aox3	0	81610000000	607	73	73	71.5	146.9	34.0388	34.2599	34.3481	34.4345	32.7588	33.3711	33.4728	33.457	26.9423	27.7411	24.7917	28.3915	27.5671	26.1553	27.1166	27.3421
O08529	Calpain-2 catalytic subunit	Capn2	0	1236300000	49	13	13	31	79.871	27.4892	26.947	27.5973	27.3547	27.2047	27.2011	27.426	27.3145	26.5816	26.6814	25.8774	25.7455	26.9151	26.729	26.8893	27.0983
O08539	Myc box-dependent-interacting protein 1	Bin1	0	392810000	34	7	7	18	64.469	24.7271	27.0765	25.8869	25.8808	25.3873	24.9555	24.1155	24.1052	25.8028	23.0263	25.131	25.9629	26.1457	26.1533	25.8525	26.1431
O08547	Vesicle-trafficking protein SEC22b	Sec22b	0	5827100000	87	12	12	53	24.74	29.2466	29.018	29.3787	28.9362	29.0578	29.0409	28.8765	28.7548	29.303	29.1537	29.2857	28.7259	29.049	28.2504	28.8421	29.3156
O08553	Dihydropyrimidinase-related protein 2	Dpysl2	0	7818300000	160	24	24	62.8	62.277	29.55	29.6186	29.1983	29.2045	29.5147	29.5526	29.5499	29.4149	28.9559	29.0775	29.2556	28.9839	29.423	29.4048	29.2141	29.3351
O08573	Galectin-9	Lgals9	0	23930000000	198	17	17	55	40.035	30.7749	31.114	30.6308	31.0097	30.9787	30.8472	30.9287	30.885	31.2718	31.1478	31.0833	31.1476	31.3181	31.1052	31.0627	31.0953
O08583;Q9JJW6	THO complex subunit 4;Aly/REF export factor 2	Alyref;Alyref2	0	3858900000	70	6	6	47.1	26.94	28.3181	28.736	28.0947	27.5571	27.6092	28.3508	28.4093	28.4092	28.3193	28.4217	28.2514	28.5575	29.0802	28.3388	28.4268	28.1796
O08585	Clathrin light chain A	Clta	0	2760800000	51	7	7	22.1	25.604	28.565	26.1537	28.3673	28.0926	28.1499	28.3295	27.8606	27.9287	28.1218	28.1773	28.1614	28.0353	27.1022	27.9347	28.0814	28.579
O08600	Endonuclease G, mitochondrial	Endog	0	5530900000	114	10	10	49.7	32.19	29.3779	29.0741	28.5806	28.8611	28.9619	28.7294	28.5178	28.5339	28.8598	28.8354	29.1092	29.0693	28.9467	28.9621	28.7444	28.8816
O08601	Microsomal triglyceride transfer protein large subunit	Mttp	0	116050000000	771	64	64	68.9	99.098	33.3987	33.5734	33.275	33.3338	33.1115	33.1463	33.1205	32.9862	33.2413	33.2986	33.3003	33.412	33.2647	33.1945	33.2006	33.0918
O08638	Myosin-11	Myh11	0	1094200000	73	41	31	26.6	227.03	25.0908	27.364	27.1256	27.1616	25.9435	29.8202	26.765	25.8154	25.717	25.6389	26.7729	26.2667	27.2229	27.2459	25.2127	24.6159
O08663	Methionine aminopeptidase 2	Metap2	0	1264700000	44	10	10	33.3	52.921	25.9041	26.8608	25.0786	25.7862	26.9076	27.1859	27.0691	26.9192	27.456	26.9079	26.9496	26.6922	27.0401	27.2017	26.9066	26.4046
O08677	Kininogen-1;Kininogen-1 heavy chain;Bradykinin;Kininogen-1 light chain	Kng1	0	15791000000	184	21	21	34.9	73.101	30.2587	30.0941	30.4601	29.8074	30.8141	31.0665	30.7367	30.8712	29.8513	30.3092	30.3386	30.0322	30.8006	30.7696	30.4292	30.4861
O08709	Peroxiredoxin-6	Prdx6	0	354040000000	604	29	29	87.9	24.87	34.8762	35.0523	34.7587	34.9485	34.7102	34.5764	34.3818	34.5405	35.1598	35.0771	35.1866	35.167	34.7835	34.7988	34.734	34.6722
O08749	Dihydrolipoyl dehydrogenase, mitochondrial	Dld	0	93090000000	414	24	24	60.1	54.272	33.504	33.0816	32.5468	32.6421	32.6846	32.5367	32.6987	32.6334	33.0802	32.9948	33.0475	33.0525	32.9944	33.0779	32.9489	32.6861
O08756	3-hydroxyacyl-CoA dehydrogenase type-2	Hsd17b10	0	61201000000	253	17	17	64.4	27.418	32.2932	32.4394	32.103	32.3355	32.5421	32.7337	32.9737	32.9311	32.1467	32.0913	31.9681	32.1917	32.2939	32.2415	32.1716	32.0572
O08795	Glucosidase 2 subunit beta	Prkcsh	0	21152000000	210	16	16	28.6	58.792	30.6847	30.7648	30.7361	30.9813	30.7579	30.9959	30.9923	30.8955	30.8619	30.9072	30.8721	30.6798	30.942	31.0093	30.6864	30.9349
O08807	Peroxiredoxin-4	Prdx4	0	66714000000	274	15	14	64.6	31.052	32.6719	32.4869	32.4211	32.4975	32.5483	32.5771	32.6175	32.5168	32.34	32.4233	32.509	32.3531	32.383	32.5304	32.2728	32.3525
O08810	116 kDa U5 small nuclear ribonucleoprotein component	Eftud2	0	2499500000	124	24	23	38.4	109.36	27.3575	27.5525	24.2481	27.8913	28.2752	28.5323	28.6824	28.7064	27.3388	27.694	27.0708	27.4375	27.8745	27.9415	27.9922	28.0346
O08914	Fatty-acid amide hydrolase 1	Faah	0	10432000000	226	24	24	62.2	63.221	29.7834	30.0597	29.9728	29.8441	30.0478	29.6622	29.7721	29.5905	29.764	29.772	29.696	29.5042	29.9141	29.2613	29.8091	29.5081
O08917	Flotillin-1	Flot1	0	443360000	33	13	13	47	47.513	26.5461	25.7953	25.9687	24.3717	25.7792	26.5094	26.6806	26.5739	25.5543	23.5904	25.686	25.4003	26.0213	25.9524	26.1556	24.8301
O08966	Solute carrier family 22 member 1	Slc22a1	0	1340600000	33	8	8	11	61.52	27.1709	27.5696	27.1641	27.3828	27.3594	26.9353	26.7149	25.5867	26.8751	27.014	26.1914	26.55	26.8154	25.7182	27.3903	27.1683
O08997	Copper transport protein ATOX1	Atox1	0	21504000000	94	7	7	92.6	7.3384	31.0289	31.2982	31.1474	31.2287	31.4547	31.6051	31.5352	31.468	30.4267	30.2581	30.7735	30.3919	30.2238	30.5837	30.4018	30.5481
O09012	Peroxisomal targeting signal 1 receptor	Pex5	0	3249200000	108	19	19	45.4	70.755	27.942	27.8231	28.6843	28.5994	28.4101	28.0555	28.1225	28.2957	27.9956	28.1668	27.9839	28.1645	28.2913	28.3148	28.2103	28.1113
O09044	Synaptosomal-associated protein 23	Snap23	0	1649300000	56	5	5	46.2	23.261	27.7353	27.2051	27.2306	27.0506	27.332	27.0345	26.9485	27.1123	27.3496	27.5167	27.1405	26.949	27.2162	26.7049	27.0501	27.1249
O09061	Proteasome subunit beta type-1	Psmb1	0	18805000000	182	16	16	57.1	26.372	30.4915	30.9814	30.2673	30.5528	30.3945	30.5487	30.9192	30.7367	30.6563	30.4565	30.4119	30.8204	30.8722	30.7425	30.5841	30.521
O09106	Histone deacetylase 1	Hdac1	0	882390000	36	8	8	24.3	55.074	27.4496	26.4379	24.6052	25.873	26.1571	26.5054	26.143	25.3009	26.3434	26.0343	26.7587	25.2096	26.2874	26.4561	26.5169	25.9508
O09110	Dual specificity mitogen-activated protein kinase kinase 3	Map2k3	0	578340000	32	7	7	36.3	39.296	25.2361	25.438	26.1024	25.8216	25.9568	26.023	25.7839	26.184	25.4296	26.6893	25.9877	26.2964	26.05	26.3105	25.9333	25.9435
O09111	NADH dehydrogenase [ubiquinone] 1 beta subcomplex subunit 11, mitochondrial	Ndufb11	0	3829900000	47	5	5	39.1	17.444	27.8603	24.8835	28.4972	28.654	28.6076	28.487	28.6012	28.3301	28.5896	28.6682	29.0077	28.0994	28.7734	28.4284	28.6593	28.753
O09131	Glutathione S-transferase omega-1	Gsto1	0	23974000000	268	26	26	85.4	27.497	31.6722	31.29	30.6628	30.9583	30.8044	30.9493	30.9051	30.7576	31.0585	31.03	30.952	31.1598	30.8876	30.8513	30.4829	30.4744
O09158	Cytochrome P450 3A25	Cyp3a25	0	2946200000	86	15	15	37.4	58.121	27.7808	28.23	27.4265	27.5294	28.0801	27.954	28.3838	28.3172	27.8782	28.1444	28.1863	27.7942	28.0037	27.2467	28.2662	27.5491
O09159	Lysosomal alpha-mannosidase	Man2b1	0	2213100000	67	13	13	20	114.65	28.0655	28.1155	28.086	28.2327	28.3077	28.5046	28.5168	28.1937	26.9272	26.9312	27.2678	24.6672	27.1646	27.2135	26.7544	26.8873
O09167	60S ribosomal protein L21	Rpl21	0	24871000000	139	13	13	61.2	18.562	31.1518	31.5112	30.9457	30.7289	31.1334	30.2901	30.3576	30.5994	31.2292	31.4092	31.4451	31.4168	31.1105	30.4801	31.1952	31.1737
O09172	Glutamate--cysteine ligase regulatory subunit	Gclm	0	11917000000	143	11	11	36.1	30.534	30.3785	29.9195	29.8271	29.9805	29.9509	30.1106	29.952	30.0091	29.8825	29.9977	30.1521	30.0194	29.9871	29.9261	29.9743	30.0076
O09173	Homogentisate 1,2-dioxygenase	Hgd	0	212280000000	517	30	30	84	49.959	34.2671	34.4136	34.1525	34.2943	34.0544	33.9973	34.1145	33.9898	34.2831	34.2342	34.2871	34.4077	33.978	33.9807	33.9835	33.8677
O09174	Alpha-methylacyl-CoA racemase	Amacr	0	36817000000	277	23	23	72.2	41.704	31.6369	31.5591	31.5248	31.6269	31.3117	31.2522	31.3356	31.2182	31.8229	31.8321	31.9214	31.8074	31.6739	31.692	31.7359	31.6877
O35114	Lysosome membrane protein 2	Scarb2	0	4423700000	73	8	8	19.9	54.043	28.6175	28.9929	28.7498	28.3802	29.3118	28.6278	28.666	28.7066	28.582	28.4546	28.6467	28.4757	28.289	27.8634	28.8973	28.7909
O35129	Prohibitin-2	Phb2	0	90419000000	360	25	25	75.6	33.296	32.8785	32.8937	32.637	32.7419	32.7403	32.5208	32.6049	32.6594	33.1363	33.0407	33.101	33.197	32.968	33.1342	32.9171	33.0037
O35143	ATPase inhibitor, mitochondrial	Atpif1	0	1012500000	79	5	5	33	12.159	25.1583	25.8068	27.8566	26.5071	26.5754	26.9933	26.7071	26.5836	24.7119	25.4605	25.8225	27.1328	25.605	27.0466	25.9275	27.6951
O35215	D-dopachrome decarboxylase	Ddt	0	225830000000	307	14	14	100	13.077	34.5382	34.2964	34.3764	34.3501	34.2232	33.9966	33.8814	34.1158	34.2677	34.1434	34.6866	34.3248	34.0851	34.1432	34.098	34.2018
O35226	26S proteasome non-ATPase regulatory subunit 4	Psmd4	0	3638600000	47	10	10	33.2	40.703	28.9457	28.4266	28.5594	28.6348	28.48	28.4825	28.1601	28.0966	28.3137	24.6246	28.8436	28.4696	28.255	28.6103	28.486	28.6351
O35286	Pre-mRNA-splicing factor ATP-dependent RNA helicase DHX15	Dhx15	0	2923700000	114	18	18	27.9	91.006	27.8241	28.1279	27.4679	27.6992	27.711	27.9598	28.1893	28.1097	28.0927	27.8019	27.5307	28.1813	28.0307	28.0243	28.0269	27.8829
O35295	Transcriptional activator protein Pur-beta	Purb	0	1616800000	77	12	10	49.1	33.901	27.5799	27.2953	27.1658	27.3757	27.0629	27.1721	27.3208	26.8204	26.9919	27.2771	27.1841	27.1174	27.2635	27.0363	27.0037	27.0764
O35326	Serine/arginine-rich splicing factor 5	Srsf5	0	1223600000	38	6	6	27.5	30.891	25.1962	26.128	26.9832	26.8327	27.6066	27.5045	26.7799	27.5716	26.6807	27.06	27.3797	25.3405	25.9359	26.3494	26.816	27.5055
O35344	Importin subunit alpha-4	Kpna3	0	1991100000	55	10	10	35.5	57.772	25.1269	27.3514	27.7734	26.2309	27.2799	27.4285	27.5866	27.1519	27.4511	27.6016	26.9903	27.3342	27.5075	27.6755	27.3226	27.3637
O35381	Acidic leucine-rich nuclear phosphoprotein 32 family member A	Anp32a	0	8624900000	97	16	16	50.6	28.537	28.795	29.3277	29.519	29.3238	29.589	29.6276	29.6806	29.5049	29.5742	29.6453	29.7212	29.7984	29.6275	29.7092	29.6908	29.3881
O35386	Phytanoyl-CoA dioxygenase, peroxisomal	Phyh	0	33225000000	348	25	25	67.8	38.607	31.3292	31.1014	31.0959	31.1648	31.6838	31.783	31.6536	31.7515	31.6135	31.5599	31.7943	31.5483	31.3992	31.6013	31.3629	31.3782
O35423	Serine--pyruvate aminotransferase, mitochondrial	Agxt	0	57548000000	298	23	23	61.8	45.912	30.9429	31.476	31.1841	31.402	31.2461	31.0207	31.3669	31.2554	32.6883	32.7154	32.8016	32.7415	32.8843	32.8868	32.6893	32.4555
O35459	Delta(3,5)-Delta(2,4)-dienoyl-CoA isomerase, mitochondrial	Ech1	0	35504000000	299	20	20	72.8	36.118	31.3016	31.2338	31.3148	31.5325	31.9082	31.8211	31.9795	31.8989	31.4391	31.2806	31.7347	31.425	31.5804	31.8102	31.6507	31.6348
O35465	Peptidyl-prolyl cis-trans isomerase FKBP8	Fkbp8	0	2126400000	49	6	6	23.9	43.528	27.6313	27.4413	27.4718	27.2291	27.4738	27.1593	27.0641	27.1018	27.5574	27.6632	27.7303	27.443	27.2796	27.1795	27.4151	27.5815
O35488	Very long-chain acyl-CoA synthetase	Slc27a2	0	77323000000	610	52	52	69.4	70.422	32.2967	33.106	32.553	32.6037	32.9349	32.5081	32.8212	32.7597	32.7715	32.7838	32.5165	32.4033	32.9506	31.8327	32.8355	32.3927
O35490	Betaine--homocysteine S-methyltransferase 1	Bhmt	0	2155500000000	1825	46	46	91.4	45.02	37.7034	37.2107	37.2791	37.1159	37.6457	37.6062	37.6228	37.9925	37.642	37.5908	37.822	37.7312	37.2773	37.5566	37.3096	37.1929
O35593	26S proteasome non-ATPase regulatory subunit 14	Psmd14	0	7238000000	121	14	14	87.1	34.577	28.9101	29.237	29.0097	29.3499	28.9866	29.1756	29.3026	29.3121	29.265	29.2955	29.6225	29.5038	29.2186	29.417	29.3639	29.3094
O35609	Secretory carrier-associated membrane protein 3	Scamp3	0	1491700000	39	4	4	19.2	38.458	27.299	27.188	26.6906	25.5342	27.1316	26.8519	26.3327	25.4968	27.4579	27.3085	27.1902	27.0864	27.1018	26.582	27.0553	26.8013
O35643	AP-1 complex subunit beta-1	Ap1b1	0	16259000000	364	49	49	54.2	103.93	30.1657	30.47	30.0894	30.2869	30.4645	30.4033	30.4526	30.1973	30.5831	30.4764	30.6303	30.3972	30.4582	30.4739	30.5526	30.3144
O35658	Complement component 1 Q subcomponent-binding protein, mitochondrial	C1qbp	0	7925400000	96	6	6	45	31.013	26.8851	28.9953	28.5779	29.5155	29.1032	29.3018	29.6869	29.2655	29.5072	29.3032	29.8609	29.5638	29.7963	29.9408	29.1198	29.1481
O35660	Glutathione S-transferase Mu 6	Gstm6	0	4976500000	114	19	12	75.2	25.621	28.2626	29.2124	28.4302	28.8007	28.9415	29.0326	29.2329	28.8319	28.5469	28.8583	28.6677	28.8334	28.7923	28.8396	28.5592	28.4201
O35678	Monoglyceride lipase	Mgll	0	7725000000	122	14	14	62.4	33.387	29.2767	29.4735	28.7483	29.0785	28.8042	28.4499	28.2782	28.6276	29.5554	29.7065	29.378	29.6934	29.7667	29.1956	29.3274	28.9403
O35685	Nuclear migration protein nudC	Nudc	0	2097200000	49	12	12	51.2	38.358	27.9009	27.6103	27.5939	27.5288	25.8327	27.1611	25.3188	26.992	27.4988	27.3453	24.7182	27.5081	27.1167	27.1662	27.4931	27.8403
O35728	Cytochrome P450 4A14	Cyp4a14	0	13757000000	124	33	30	76.5	58.719	25.491	26.8894	25.8458	25.6453	33.4491	30.9668	32.636	32.6115	24.1801	25.4915	26.2443	26.4418	24.0268	25.405	25.1846	25.3897
O35737	Heterogeneous nuclear ribonucleoprotein H;Heterogeneous nuclear ribonucleoprotein H, N-terminally processed	Hnrnph1	0	1230700000	47	10	4	33.2	49.199	26.2693	26.8436	26.7019	26.4531	27.0976	27.3369	27.0022	27.2102	26.641	26.4182	26.5492	26.4353	27.1427	27.1186	26.8173	26.6974
O35841	Apoptosis inhibitor 5	Api5	0	1425100000	62	12	12	30.8	56.784	27.2941	26.6594	26.6451	26.56	26.7851	27.1117	27.151	26.9576	26.79	26.8591	24.1399	27.1812	27.3948	27.0345	27.1277	26.9192
O35857	Mitochondrial import inner membrane translocase subunit TIM44	Timm44	0	4836500000	148	23	23	48.9	51.091	28.7815	28.6606	28.9345	28.472	28.2588	28.5215	27.9522	28.1786	28.8249	28.927	28.9554	28.6196	28.9006	28.6929	28.4451	28.5865
O35887	Calumenin	Calu	0	7840900000	123	12	12	46.3	37.063	29.1766	29.3166	28.3851	29.3743	29.394	29.9287	29.6866	29.2171	29.2731	29.3895	29.3198	29.4003	29.6942	29.9669	29.463	29.5483
O35945	Aldehyde dehydrogenase, cytosolic 1	Aldh1a7	0	57494000000	339	40	26	86.8	54.587	32.26	32.6237	32.1103	32.4459	32.0924	32.2019	32.0709	32.1332	32.293	32.1964	32.2023	32.3983	32.2766	32.128	31.9779	32.0912
O35969	Guanidinoacetate N-methyltransferase	Gamt	0	36760000000	206	13	13	86	26.336	31.5655	31.6713	31.2188	31.6682	31.3316	31.4216	31.2107	31.2156	31.6181	31.6334	31.7344	31.8247	31.7819	31.5841	31.5554	31.5782
O54734	Dolichyl-diphosphooligosaccharide--protein glycosyltransferase 48 kDa subunit	Ddost	0	39037000000	236	18	18	59.9	49.027	31.1812	31.8889	31.4652	31.5459	31.7535	31.7859	31.7053	31.8037	31.6761	31.6573	31.6114	31.6686	31.805	31.9006	31.9193	31.7751
O54749	Cytochrome P450 2J5	Cyp2j5	0	17891000000	230	25	25	54.7	57.783	30.0772	30.9841	29.8286	30.1244	30.4448	29.7512	30.1568	30.163	30.939	31.1272	31.048	30.7486	30.8151	29.3326	30.8757	30.2657
O54754	Aldehyde oxidase 1	Aox1	0	3793500000	125	33	32	38	146.68	29.1124	29.6988	29.5726	29.3853	27.0146	27.5863	28.1064	28.283	27.8413	27.884	26.4819	28.0754	27.1442	26.8446	27.3957	26.8452
O54782	Epididymis-specific alpha-mannosidase	Man2b2	0	338930000	25	4	4	7.2	115.61	24.6242	25.5305	26.6707	26.0588	25.8343	26.026	25.9985	26.4745	25.2366	24.9761	24.9311	25.0989	26.4469	25.839	25.4637	25.896
O54950	5-AMP-activated protein kinase subunit gamma-1	Prkag1	0	828540000	50	7	7	29.7	37.52	26.1934	26.7253	25.0619	25.5415	25.912	25.8714	26.4452	25.9365	26.0076	26.0177	25.94	26.5215	27.3296	26.0833	26.0483	24.9243
O54962	Barrier-to-autointegration factor;Barrier-to-autointegration factor, N-terminally processed	Banf1	0	2774200000	47	6	6	56.2	10.102	26.4287	27.5149	27.7943	28.0385	28.018	28.6864	28.4072	28.6607	27.8883	27.3979	28.085	27.6532	27.8184	28.0962	27.9602	28.1062
O54983	Ketimine reductase mu-crystallin	Crym	0	1389100000	34	13	13	55.9	33.523	26.0353	25.5951	25.1999	25.3766	24.1113	25.7928	24.9404	26.2355	28.0276	27.9544	27.8949	27.9005	27.8191	27.7249	27.4213	27.4663
O54984	ATPase Asna1	Asna1	0	1402400000	40	9	9	42.2	38.822	25.4384	27.1589	26.6234	27.1199	26.9688	25.3287	26.898	26.7201	27.0394	27.0026	27.0108	27.0263	27.1267	27.0833	27.331	27.714
O55022	Membrane-associated progesterone receptor component 1	Pgrmc1	0	60074000000	255	15	15	65.6	21.694	32.7936	32.6384	32.4997	32.328	32.3013	31.9248	31.993	32.0125	32.5223	32.3628	32.4584	32.3471	32.3322	31.8512	31.9991	32.2799
O55029	Coatomer subunit beta	Copb2	0	20033000000	332	40	40	63.3	102.45	30.4107	30.744	30.5715	30.8849	30.9077	31.0056	30.904	30.7213	30.5693	30.5894	30.8103	30.6851	31.0227	31.0984	30.8367	30.6865
O55060	Thiopurine S-methyltransferase	Tpmt	0	32108000000	343	28	28	88.8	27.585	30.7158	30.8092	30.3282	30.5257	30.2771	30.4892	30.3437	30.4668	31.9034	31.9215	31.6589	31.8917	31.9523	31.7702	31.6555	31.383
O55125	Protein NipSnap homolog 1	Nipsnap1	0	125310000000	385	22	22	74.3	33.363	33.2882	32.9726	33.1818	33.2916	33.2728	33.1049	33.1719	33.1872	33.6142	33.6064	33.6584	33.4332	33.6432	33.5557	33.4805	33.6152
O55131	Septin-7	2007-09-01	0	7058700000	151	19	19	51.8	50.549	29.1536	29.0642	29.0376	28.9457	29.3416	29.4569	29.3456	29.0981	28.9942	29.0696	28.9109	28.9672	29.0606	29.3135	29.107	29.5296
O55135	Eukaryotic translation initiation factor 6	Eif6	0	6329600000	113	7	7	48.6	26.511	29.6186	29.1447	28.8808	28.5886	28.9949	29.1234	29.0691	29.2818	29.2183	29.0959	28.9751	29.4202	29.2109	29.1703	29.0165	28.6177
O55137	Acyl-coenzyme A thioesterase 1	Acot1	0	9747300000	149	19	19	59.4	46.135	30.1409	29.9304	29.589	29.9116	30.5317	29.852	30.0951	29.9111	29.4786	29.1245	29.2966	29.4146	29.5439	29.4185	29.2095	29.6034
O55142	60S ribosomal protein L35a	Rpl35a	0	7980500000	81	11	11	48.2	12.554	26.1504	29.4068	29.5765	29.3016	29.6981	29.1284	29.5421	29.2274	29.6339	29.6308	29.5769	29.5204	29.3755	29.1395	29.7288	29.6112
O55143	Sarcoplasmic/endoplasmic reticulum calcium ATPase 2	Atp2a2	0	19246000000	373	32	32	37.5	114.86	30.8981	30.9796	30.5097	30.4307	30.8602	30.3705	30.5605	30.3597	30.782	30.8964	30.5993	30.3966	31.004	29.741	30.7913	30.7291
O55222	Integrin-linked protein kinase	Ilk	0	3798700000	108	15	15	45.8	51.373	28.3874	28.4631	28.3966	28.2133	28.9655	28.8868	28.7508	28.7587	27.9567	28.2094	28.1617	27.9841	28.1982	28.3098	28.2149	28.3453
O55234	Proteasome subunit beta type-5	Psmb5	0	7865700000	133	17	17	63.3	28.532	29.6093	29.957	29.0594	29.6055	29.1627	29.3859	29.6115	29.0893	29.6289	29.328	29.5082	29.5503	29.399	29.4281	29.1322	28.9089
O55239	Nicotinamide N-methyltransferase	Nnmt	0	1087500000	36	10	10	61	29.597	25.1004	25.0027	27.4889	24.9031	28.6438	28.8994	28.9572	29.1264	25.1649	25.0604	24.7778	24.7498	25.0504	26.8526	24.6578	25.7046
O70131	Ninjurin-1	Ninj1	0	740610000	41	3	3	21.7	16.555	25.1555	26.2483	26.1007	25.5821	25.6601	25.8426	25.8726	25.9786	26.2268	26.3698	24.4145	26.3072	26.0767	25.3072	25.9787	25.8738
O70133	ATP-dependent RNA helicase A	Dhx9	0	7772800000	220	38	38	32.5	149.47	29.044	29.5677	29.318	29.2652	29.5947	29.5223	29.6471	29.4813	29.481	29.494	29.0277	29.2681	29.4416	29.2636	29.4333	29.4526
O70152	Dolichol-phosphate mannosyltransferase subunit 1	Dpm1	0	866430000	36	4	4	21.9	29.174	26.2022	26.7384	24.5566	26.3949	26.1183	25.9752	25.1988	26.7115	26.5643	26.1374	24.2564	26.1594	26.4456	26.2871	26.4249	26.49
O70194	Eukaryotic translation initiation factor 3 subunit D	Eif3d	0	11976000000	218	23	23	60.4	63.988	30.2356	29.8318	29.8866	30.0747	30.1399	29.9414	30.038	30.0784	29.8974	29.9166	29.9771	29.8436	30.0563	30.0663	30.1171	30.1541
O70251	Elongation factor 1-beta	Eef1b	0	37400000000	132	12	12	65.3	24.693	31.6321	31.6122	31.4912	31.6859	31.662	31.977	31.9764	32.0649	31.5672	31.4865	31.658	31.7799	31.8098	32.0091	31.6324	31.5417
O70305	Ataxin-2	Atxn2	0	595590000	53	11	11	12.4	136.48	24.8504	25.9905	26.5177	26.1119	25.654	25.875	25.898	26.1492	25.4428	24.9767	25.3868	26.0122	25.8806	26.0501	26.1379	25.7651
O70310	Glycylpeptide N-tetradecanoyltransferase 1	Nmt1	0	2574700000	84	15	15	36.1	56.888	27.7771	27.7976	27.7434	27.4562	27.7984	27.9884	28.1526	27.8833	27.8189	27.9051	27.4945	27.7533	27.5629	27.9001	28.0157	27.9637
O70325;Q91XR9	Phospholipid hydroperoxide glutathione peroxidase, mitochondrial;Phospholipid hydroperoxide glutathione peroxidase, nuclear	Gpx4	0	3777300000	48	9	9	46.2	22.228	28.2656	28.1597	28.0039	28.3856	28.373	28.5242	28.4475	28.4411	28.2772	27.9588	24.4405	28.2214	28.3247	28.436	28.302	28.2305
O70362	Phosphatidylinositol-glycan-specific phospholipase D	Gpld1	0	1010300000	38	11	11	19.1	93.254	26.232	26.3948	26.6391	26.3831	27.0644	27.2927	26.6776	26.7964	26.6598	26.4489	26.7273	26.2723	26.9283	26.2365	25.0576	26.599
O70370	Cathepsin S	Ctss	0	1909400000	45	7	7	38.5	38.474	24.2613	24.8185	25.4597	25.0013	28.4144	29.1216	29.5962	28.4374	25.8858	24.5324	25.5456	24.9076	27.3607	28.5434	28.0435	28.5943
O70400	PDZ and LIM domain protein 1	Pdlim1	0	9104100000	154	16	16	75.2	35.774	30.0185	29.4501	29.7598	29.6498	30.1469	30.2614	30.0149	29.9424	29.338	29.0902	29.8128	29.4576	29.3329	29.7955	29.4947	29.6566
O70435	Proteasome subunit alpha type-3	Psma3	0	10540000000	103	15	15	62.7	28.405	30.1122	30.3629	29.3816	29.6708	29.6291	28.9175	29.6846	29.3936	29.9177	29.6006	29.7473	29.9582	29.7052	29.7556	29.4746	29.4921
O70475	UDP-glucose 6-dehydrogenase	Ugdh	0	82398000000	550	43	43	84.4	54.831	32.9575	33.114	32.6758	32.9656	32.5661	33.0392	33.0369	32.7935	32.6747	32.6144	32.812	32.768	32.65	32.923	32.6463	32.6189
O70492	Sorting nexin-3	Snx3	0	2254000000	53	9	9	67.9	18.757	27.843	27.4229	27.1705	27.2744	27.3714	27.7433	27.3497	27.542	27.7401	27.7803	28.0674	27.6167	27.2722	27.6649	27.2395	27.6865
O70503	Very-long-chain 3-oxoacyl-CoA reductase	Hsd17b12	0	19267000000	216	17	17	61.9	34.741	30.8031	31.3389	30.7593	30.6429	30.6466	30.2545	30.5991	30.1299	30.8342	30.8921	30.7569	30.6857	30.5191	30.0528	30.8684	30.4565
O70570	Polymeric immunoglobulin receptor;Secretory component	Pigr	0	3793400000	105	17	17	35	84.998	24.4577	26.3121	27.7995	27.7385	29.6987	29.5613	29.2663	29.1833	27.7617	28.4584	28.322	28.2456	28.6399	28.9926	28.7244	28.4615
O70591	Prefoldin subunit 2	Pfdn2	0	785590000	28	5	5	42.2	16.534	26.644	25.0606	26.0113	24.2385	26.6363	26.5664	26.4419	26.2881	26.7691	26.5764	25.0958	26.633	25.9547	26.7586	26.5904	24.0604
O88342	WD repeat-containing protein 1	Wdr1	0	21906000000	296	30	30	69.8	66.406	31.0417	30.9721	30.8324	30.7457	31.1215	31.281	31.2873	31.1364	30.6275	30.7325	30.7862	30.8046	30.8925	31.0771	30.8952	31.0214
O88428	Bifunctional 3-phosphoadenosine 5-phosphosulfate synthase 2;Sulfate adenylyltransferase;Adenylyl-sulfate kinase	Papss2	0	20680000000	345	43	43	70.7	70.35	30.9366	30.7923	30.8842	30.784	30.4046	30.3217	30.1751	30.2497	30.94	30.7046	30.8445	30.8188	30.8047	30.7563	30.6778	30.759
O88441	Metaxin-2	Mtx2	0	3480700000	72	11	11	62.4	29.758	27.3107	28.2036	28.1164	28.1897	28.3484	28.2707	28.6367	28.3949	28.3579	28.2437	28.1912	28.4146	28.4106	28.556	28.3086	27.8703
O88451	Retinol dehydrogenase 7	Rdh7	0	140490000000	345	28	28	69	35.66	33.3236	34.0969	33.1619	33.5202	33.3846	32.8935	33.0129	33.1184	33.9487	34.0429	33.7545	33.6364	33.569	32.48	33.7859	32.9884
O88455	7-dehydrocholesterol reductase	Dhcr7	0	3392100000	68	4	4	7.6	53.918	28.1464	28.5821	27.6974	27.8185	27.9956	27.5278	27.5749	27.7082	28.6251	28.7922	28.016	28.193	27.8849	27.33	28.2281	28.0068
O88456	Calpain small subunit 1	Capns1	0	3374800000	97	13	13	59.9	28.463	28.5764	28.5616	27.8672	28.0668	27.4424	28.1726	28.4704	28.0973	27.4	28.1034	27.5095	27.9844	28.5413	28.4203	27.9935	27.7498
O88487	Cytoplasmic dynein 1 intermediate chain 2	Dync1i2	0	1455900000	56	12	12	37.9	68.393	28.1618	25.8597	25.2637	27.3881	27.5685	27.5833	27.8962	27.2929	24.344	26.1232	24.9846	24.3121	27.1985	27.4534	27.2451	27.496
O88531	Palmitoyl-protein thioesterase 1	Ppt1	0	8003500000	122	11	11	42.5	34.49	28.9798	29.3023	28.7175	28.6398	29.0175	28.9986	29.1564	29.2704	29.5585	29.3237	29.5291	29.824	29.8134	29.594	29.5518	29.2048
O88533	Aromatic-L-amino-acid decarboxylase	Ddc	0	12499000000	170	18	18	48.1	53.873	30.0556	30.4493	30.0411	30.3482	29.402	29.4757	29.2542	29.6197	30.376	30.3664	30.08	30.4445	29.8552	29.5216	29.8685	29.249
O88543	COP9 signalosome complex subunit 3	Cops3	0	1897400000	53	10	10	39.5	47.832	27.5312	27.4738	27.4814	25.2344	27.7291	26.9949	27.4308	27.4942	27.4703	27.1541	27.0731	27.3241	27.2905	27.0451	27.3514	27.4651
O88544	COP9 signalosome complex subunit 4	Cops4	0	2330700000	109	16	16	54.7	46.284	28.263	28.0237	27.5632	27.9935	27.6775	27.6295	27.9012	27.7254	25.7242	25.3297	27.7995	27.8321	27.6995	27.6705	27.7384	27.6762
O88545	COP9 signalosome complex subunit 6	Cops6	0	1793900000	56	8	8	38.9	35.88	25.9378	24.6093	27.4895	27.7498	27.7753	27.7189	27.6824	27.4177	27.3312	27.4785	27.068	27.3968	27.4755	27.5941	27.4729	27.6234
O88569	Heterogeneous nuclear ribonucleoproteins A2/B1	Hnrnpa2b1	0	82681000000	512	31	31	73.1	37.402	32.4841	32.8069	32.9029	32.7307	32.8686	32.9835	32.7322	32.8928	32.9335	32.8999	32.7374	32.8479	32.807	32.9754	32.862	32.8781
O88587	Catechol O-methyltransferase	Comt	0	134570000000	510	22	22	73.2	29.486	33.2236	33.9427	33.4203	33.5458	33.2679	33.404	33.4072	33.1349	33.6466	33.5189	33.3132	33.515	33.5357	33.3335	33.5873	33.4115
O88653	Ragulator complex protein LAMTOR3	Lamtor3	0	1153000000	25	2	2	41.1	13.553	25.7178	25.912	24.8111	26.691	27.3047	27.3828	27.189	26.8406	25.9646	25.8518	26.9768	24.0019	26.3723	27.2118	27.2698	27.3465
O88668	Protein CREG1	Creg1	0	4771100000	60	7	7	40.5	24.452	29.1066	29.1912	29.1736	29.0181	29.064	29.1649	29.0363	29.1403	28.3423	28.3577	28.5608	28.5964	28.4084	28.4365	28.6394	28.606
O88685	26S protease regulatory subunit 6A	Psmc3	0	18842000000	339	30	30	75.8	49.548	30.8675	30.7449	30.7425	30.6034	30.5479	30.729	30.6658	30.5207	30.6122	30.5359	30.6624	30.7007	30.7409	30.7415	30.5385	30.6412
O88696	ATP-dependent Clp protease proteolytic subunit, mitochondrial	Clpp	0	4054000000	59	9	9	32.7	29.8	28.3	28.6776	28.198	25.5028	28.332	27.8141	24.7337	28.1818	28.648	28.4875	28.4487	28.6997	28.3688	28.2316	28.1805	28.5574
O88736	3-keto-steroid reductase	Hsd17b7	0	1673800000	52	8	8	34.1	37.316	26.9965	26.9188	27.0528	27.0215	27.5161	27.2344	27.2244	27.6341	27.2832	27.3419	27.0409	26.8791	27.3748	26.8443	27.6583	27.413
O88746	Target of Myb protein 1	Tom1	0	1291400000	78	12	12	48	54.325	26.9397	26.6453	26.9346	26.5738	26.3286	27.0165	26.938	27.111	27.0426	26.9322	26.3843	26.8323	27.1929	27.139	26.9559	27.1296
O88833	Cytochrome P450 4A10	Cyp4a10	0	4595200000	82	28	21	67.6	58.33	26.1047	25.0678	24.016	24.2524	31.9984	29.5189	30.4505	31.2141	26.1908	25.7528	24.9429	25.1446	25.8588	26.5268	25.5554	25.14
O88844	Isocitrate dehydrogenase [NADP] cytoplasmic	Idh1	0	353250000000	754	41	41	81.2	46.674	34.6843	34.9932	34.8039	34.9895	34.679	34.5884	34.5491	34.6421	34.9506	34.9542	35.2439	35.0825	34.9392	34.8935	34.8635	34.9278
O88851	Putative hydrolase RBBP9	Rbbp9	0	3053500000	77	10	10	73.7	20.911	27.4976	28.2334	28.1506	28.3531	28.2368	28.4332	28.7281	28.5467	28.1327	28.1544	27.8201	28.1363	28.136	24.9365	28.0271	28.1028
O88908	Sterol O-acyltransferase 2	Soat2	0	1064900000	35	7	7	16	60.597	26.2298	26.6564	26.4036	26.7588	27.0408	26.7016	26.8062	26.8284	26.6508	26.579	24.7359	26.5051	26.0403	25.3744	26.663	25.9629
O88962	7-alpha-hydroxycholest-4-en-3-one 12-alpha-hydroxylase	Cyp8b1	0	7474700000	167	22	22	41.8	57.706	28.8598	29.8405	28.9983	29.1596	29.8051	27.885	28.5157	29.4915	29.532	29.9184	29.8355	29.418	29.1937	27.1279	29.3162	28.7094
O88986	2-amino-3-ketobutyrate coenzyme A ligase, mitochondrial	Gcat	0	30794000000	313	21	21	78.8	44.93	31.3453	31.1588	31.3754	31.2796	31.3577	31.2921	31.1767	31.1603	31.3552	31.34	31.263	31.4497	31.5801	31.6421	31.5052	31.622
O89017	Legumain	Lgmn	0	9000600000	122	11	11	27.6	49.372	29.4199	29.662	29.1153	29.6687	30.4768	30.6009	30.9166	30.7273	28.2661	27.2365	28.3623	28.9658	29.6166	29.9297	29.4982	29.5387
O89020	Afamin	Afm	0	570160000	27	8	8	20.2	69.378	26.0574	25.6743	25.6129	24.8733	23.9664	25.5737	24.9512	25.6991	26.1081	26.5065	26.0284	25.962	26.3949	26.2752	23.9956	25.6386
O89023	Tripeptidyl-peptidase 1	Tpp1	0	16094000000	75	7	7	20.6	61.341	30.52	30.3897	29.8899	30.1544	30.4308	30.6886	30.9005	30.6984	30.3141	30.3397	30.4876	30.5656	30.453	30.5696	30.1303	30.1971
O89053	Coronin-1A	Coro1a	0	2037400000	77	14	14	43.8	50.989	25.8056	25.6982	25.4085	25.4334	29.3624	29.1423	29.6641	29.11	25.9575	25.2796	24.8348	26.7036	27.3035	28.4235	27.5366	28.2065
O89079	Coatomer subunit epsilon	Cope	0	9648900000	176	14	14	76.3	34.567	29.648	29.9627	29.4101	29.7267	29.6002	29.6957	29.7202	29.7005	29.4375	29.6216	29.7201	29.8355	30.0804	29.913	29.7696	29.4991
O89086	RNA-binding protein 3	Rbm3	0	3195300000	50	5	5	51	16.604	24.622	25.241	27.514	27.259	29.4261	30.2165	30.073	29.74	25.7159	25.2869	27.2126	27.2909	27.891	28.8436	27.3243	28.5475
P00186	Cytochrome P450 1A2	Cyp1a2	0	80970000000	501	39	39	76.4	58.183	33.0027	33.099	32.8687	32.6542	32.2299	31.5957	31.3395	31.4792	33.2555	33.4901	33.168	33.059	32.3892	30.7072	32.8625	32.4013
P00329	Alcohol dehydrogenase 1	Adh1	0	808110000000	862	32	32	88.8	39.771	36.5576	36.6643	36.2742	36.3528	36.4972	36.525	36.3572	36.3277	35.7577	35.6283	35.6254	35.784	35.8587	35.7802	35.5714	35.6243
P00375	Dihydrofolate reductase	Dhfr	0	5718100000	77	11	11	70.1	21.606	28.7062	29.0011	28.8531	29.2846	29.0495	29.3141	29.2067	29.2439	28.9149	28.9224	28.8895	28.783	29.0323	29.1148	28.8419	28.938
P00405	Cytochrome c oxidase subunit 2	Mtco2	0	122540000000	167	9	9	63.9	25.976	33.4942	33.713	32.7191	33.1111	33.3153	33.0287	33.2667	33.1702	33.568	33.5608	33.3719	33.3966	33.6374	32.6128	33.5816	33.0329
P00493	Hypoxanthine-guanine phosphoribosyltransferase	Hprt1	0	6365700000	107	15	15	82.6	24.57	29.151	29.1829	28.5951	29.0958	29.3835	29.5645	30.1415	29.5188	28.9316	28.6349	28.9208	28.8485	28.7833	29.003	28.802	28.9691
P00920	Carbonic anhydrase 2	Ca2	0	53474000000	262	20	20	79.6	29.032	31.7316	32.2322	32.2165	31.6102	32.0281	31.8774	31.7612	31.922	32.1276	32.8333	32.0421	32.3765	32.4228	32.1499	32.525	31.6014
P01027	Complement C3;Complement C3 beta chain;C3-beta-c;Complement C3 alpha chain;C3a anaphylatoxin;Acylation stimulating protein;Complement C3b alpha chain;Complement C3c alpha chain fragment 1;Complement C3dg fragment;Complement C3g fragment;Complement C3d fragment;Complement C3f fragment;Complement C3c alpha chain fragment 2	C3	0	132710000000	1207	118	118	80	186.48	32.548	33.0375	32.5672	32.5913	34.5762	34.6558	34.5391	34.3989	32.785	33.0889	32.7563	32.696	33.8966	34.0179	33.5865	33.4759
P01029	Complement C4-B;Complement C4 beta chain;Complement C4 alpha chain;C4a anaphylatoxin;Complement C4 gamma chain	C4b	0	7491500000	227	53	53	48.6	192.91	30.1125	30.2861	30.2514	30.409	30.6859	31.0102	30.8403	31.0202	25.605	25.0505	25.5609	25.5196	24.5855	24.9072	25.809	25.3435
P01872	Ig mu chain C region	Ighm	0	6742200000	112	16	16	37.4	49.971	24.8081	26.3949	27.2405	27.1754	29.0017	28.9738	28.9504	28.5262	29.3216	30.2051	29.8647	29.6664	29.6388	29.5565	30.0436	28.8984
P01878	Ig alpha chain C region		0	6531000000	83	9	9	40.7	36.875	28.678	28.5936	29.9877	29.8537	28.7942	30.5875	29.0584	29.0032	29.0839	28.6652	28.7516	28.7693	29.3281	29.55	28.9894	29.4269
P01887	Beta-2-microglobulin	B2m	0	10544000000	71	6	6	66.4	13.779	29.4016	29.6273	29.8345	29.7755	29.8592	30.1788	30.0531	30.2007	29.4971	29.5371	30.0734	29.7619	29.912	30.1173	30.0176	30.381
P01898	H-2 class I histocompatibility antigen, Q10 alpha chain	H2-Q10	0	7483200000	156	15	14	52.3	37.251	29.8286	29.4942	29.2984	28.971	28.7038	28.6961	28.4126	28.3414	29.6084	29.5622	29.2561	29.8726	29.6493	29.0901	29.3224	28.8934
P01899	H-2 class I histocompatibility antigen, D-B alpha chain	H2-D1	0	2946900000	49	13	9	37.8	40.836	28.7631	29.0911	28.6144	28.9741	29.6501	29.5258	29.4138	29.1886	23.9012	25.6226	26.689	25.767	25.2921	25.6378	25.2972	24.1411
P01901	H-2 class I histocompatibility antigen, K-B alpha chain	H2-K1	0	11533000000	151	17	17	52	41.301	30.3116	30.2494	29.8211	29.8929	30.3257	30.1968	30.1075	30.104	29.6267	29.2089	29.0091	29.4499	30.196	29.6306	30.4672	29.836
P01942	Hemoglobin subunit alpha	Hba	0	2701800000000	827	18	18	98.6	15.085	37.6451	37.8552	38.2683	37.546	37.8446	37.943	37.651	37.727	37.701	38.0029	38.407	37.829	37.7821	37.815	38.0345	37.7231
P02088	Hemoglobin subunit beta-1	Hbb-b1	0	3102900000000	1174	24	24	95.9	15.84	37.6162	37.8983	38.2196	37.5056	37.9059	38.1434	37.7038	38.0602	37.8226	38.3608	38.4312	38.0577	38.2183	38.1154	38.4605	37.9346
P02089	Hemoglobin subunit beta-2	Hbb-b2	0	440540000000	236	23	13	95.9	15.878	24.3835	24.6441	24.5088	25.1091	24.7092	25.108	24.2217	24.0224	35.8767	36.5773	36.4746	36.0736	35.4108	35.5506	36.369	36.0109
P84244;P02301	Histone H3.3;Histone H3.3C	H3f3a;H3f3c	0	112590000000	120	10	10	53.7	15.328	32.7682	33.4693	33.1476	33.0519	33.042	32.9608	33.3581	33.5835	33.331	33.4483	33.3069	33.3501	33.1773	32.9306	33.1399	32.9358
P02762;P04938	Major urinary protein 6;Major urinary proteins 11 and 8	Mup6;Mup8	0	26986000000	36	21	2	82.2	20.649	32.4143	33.1144	31.3618	31.7149	30.6655	30.4934	30.3946	30.9071	30.6873	30.1157	26.0778	31.3083	30.299	29.6818	29.2147	25.0334
P03911	NADH-ubiquinone oxidoreductase chain 4	Mtnd4	0	2722000000	50	5	5	12	51.881	26.261	28.9041	27.157	27.1816	27.3401	25.3742	27.768	27.6167	28.1474	27.8449	25.5018	27.7643	28.3969	24.5626	28.4016	27.16
P03921	NADH-ubiquinone oxidoreductase chain 5	Mtnd5	0	1881200000	44	3	3	8.2	68.474	24.4765	27.7283	26.4105	27.4443	25.1459	26.7829	27.6232	27.5958	27.9853	27.8168	26.3846	24.6264	28.0811	26.4701	28.0541	27.124
P03930	ATP synthase protein 8	Mtatp8	0.00059684	17311000000	30	3	3	31.3	7.7662	31.3449	31.2271	30.3672	30.1823	30.635	25.1776	30.0554	24.4509	31.5254	31.5307	31.4279	25.6524	25.8049	30.1969	30.6549	30.5384
P04117	Fatty acid-binding protein, adipocyte	Fabp4	0	4681300000	58	9	9	70.5	14.65	28.5793	29.0864	26.8916	29.0617	29.6308	30.2647	29.8919	29.4926	28.1994	24.5739	28.8123	24.936	29.2078	29.29	28.4552	29.229
P04186	Complement factor B;Complement factor B Ba fragment;Complement factor B Bb fragment	Cfb	0	3822900000	157	21	21	35.6	85.004	27.8823	27.3319	28.5844	28.4703	28.8397	28.8926	28.9462	28.7783	28.2208	28.3814	27.5767	27.7614	28.6719	28.6828	28.7479	28.6205
P04223	H-2 class I histocompatibility antigen, K-K alpha chain	H2-K1	0	4412200000	61	15	7	47.4	41.646	25.0941	24.8322	25.2471	26.3938	25.6778	24.7861	25.9636	24.5558	29.3438	29.1206	29.1494	28.9916	29.2282	29.1201	29.9586	30.2533
P04919	Band 3 anion transport protein	Slc4a1	0	11006000000	172	16	16	25.1	103.13	29.7537	29.9943	30.3407	28.8818	29.9916	29.2581	29.0704	29.2427	29.6748	30.683	29.9088	29.7891	29.983	28.2258	30.2802	29.6039
P04939	Major urinary protein 3	Mup3	0	24265000000	144	9	9	51.6	21.464	30.9141	31.5005	31.2686	31.7172	30.1413	30.0103	30.2076	29.9615	31.192	31.0139	31.4626	31.3512	30.6777	30.7453	30.8176	30.8628
P05063	Fructose-bisphosphate aldolase C	Aldoc	0	1239300000	63	15	13	56.2	39.394	27.4305	26.6917	26.7196	26.7369	26.6726	26.8167	24.2417	26.4406	26.9069	27.0719	26.7909	26.7784	26.9563	27.3182	26.9472	26.8007
P05064	Fructose-bisphosphate aldolase A	Aldoa	0	28278000000	267	23	22	70.3	39.355	31.65	31.0333	31.2842	31.067	31.3966	31.5051	31.4865	31.3165	31.0707	30.9688	31.261	31.1079	31.6402	31.1957	30.941	31.1741
P05201	Aspartate aminotransferase, cytoplasmic	Got1	0	108480000000	513	41	41	91.5	46.247	33.0611	33.1799	32.7738	32.715	33.2887	33.3157	33.4405	33.5412	33.3096	33.2975	33.3485	33.2864	33.3794	33.186	32.9358	32.9309
P05202	Aspartate aminotransferase, mitochondrial	Got2	0	519260000000	794	39	39	85.1	47.411	35.4074	35.4751	35.2079	35.2084	35.3417	35.269	35.1652	35.2784	35.6936	35.6921	35.7396	35.6168	35.5678	35.4892	35.4346	35.3216
P05213	Tubulin alpha-1B chain	Tuba1b	0	10097000000	33	34	2	81.6	50.151	29.8918	29.7508	29.5126	29.9087	30.0308	29.9204	29.7753	29.7698	29.9083	29.6814	29.6028	29.5998	29.6601	29.9628	29.7284	30.1467
P05366	Serum amyloid A-1 protein	Saa1	0	871410000	25	5	5	37.7	13.77	25.421	26.35	25.506	25.1126	26.7735	25.7807	24.5012	26.4997	25.8634	26.277	25.0865	24.7832	24.9385	28.9524	27.1891	28.3832
P05367	Serum amyloid A-2 protein;Amyloid protein A	Saa2	0	413270000	13	4	3	40.2	13.622	27.3523	26.8897	26.3065	23.4288	24.8827	26.0095	26.8666	26.0575	24.9532	25.5785	27.1856	25.2415	26.3919	28.258	26.5986	25.962
P05977	Myosin light chain 1/3, skeletal muscle isoform	Myl1	0	6377400000	51	12	12	68.1	20.594	27.949	28.2075	26.2653	25.7239	28.4257	28.1802	28.6215	25.1549	28.0343	27.8497	27.9708	28.2376	31.6149	28.1307	27.7802	26.7638
P06151	L-lactate dehydrogenase A chain	Ldha	0	384290000000	704	35	35	93.1	36.498	34.7073	35.2857	34.4779	34.8059	35.0167	35.1687	35.3502	35.2669	34.8245	34.9033	34.6709	34.8951	35.2858	35.2932	34.9271	34.683
P06683	Complement component C9	C9	0	1145900000	53	10	10	23	62.002	24.1186	26.1733	26.095	25.7061	25.3242	25.5989	25.3722	26.0989	26.919	27.3815	26.8798	27.2961	27.1376	27.2086	27.1791	26.5956
P06684	Complement C5;Complement C5 beta chain;Complement C5 alpha chain;C5a anaphylatoxin;Complement C5 alpha chain	C5	0	722310000	61	20	20	19.8	188.88	24.4365	26.5057	26.1356	25.8127	26.6248	26.6443	26.3083	26.5155	24.8647	26.0785	24.8146	25.904	26.2881	26.681	26.5425	26.2984
P06728	Apolipoprotein A-IV	Apoa4	0	13645000000	176	23	23	70.6	45.029	29.976	29.8661	30.2541	29.8261	29.648	29.8625	29.709	29.0045	30.5263	30.8214	30.5877	30.509	30.147	30.3009	30.2916	30.0779
P06745	Glucose-6-phosphate isomerase	Gpi	0	74545000000	510	33	33	73.1	62.766	32.8761	33.0382	32.5283	32.5197	32.5126	32.4924	32.4217	32.212	32.8355	32.74	32.4736	32.8446	32.6965	32.2089	32.4736	32.3314
P06797	Cathepsin L1;Cathepsin L1 heavy chain;Cathepsin L1 light chain	Ctsl	0	3171700000	81	6	6	41	37.547	27.4198	27.8282	28.3428	28.3822	28.8199	29.177	28.9876	28.9973	27.1648	27.4	27.8908	27.5688	28.245	28.4717	27.9754	28.1048
P06801	NADP-dependent malic enzyme	Me1	0	115220000000	727	42	42	78.1	63.953	33.2281	33.7738	33.1886	33.4481	32.6773	32.5935	32.4041	32.565	33.3611	33.4329	33.1562	33.8199	33.2389	32.657	32.8706	32.8186
P06909	Complement factor H	Cfh	0	11891000000	257	44	44	49.7	139.14	29.0257	28.7399	29.5411	29.3211	31.4348	31.6456	31.5042	31.2805	28.3561	28.7757	28.5349	28.5083	30.3511	30.3038	29.7576	30.0356
P07309	Transthyretin	Ttr	0	57299000000	216	10	10	67.3	15.776	32.5834	32.5381	32.308	32.0769	31.7075	31.6347	31.533	31.4997	32.6912	32.7809	32.6198	32.8545	32.0315	31.4742	31.9116	31.8331
P07356	Annexin A2	Anxa2	0	13177000000	197	23	23	69.6	38.676	30.0698	30.0087	29.8926	29.9708	30.8579	31.289	31.1848	30.7255	29.4527	29.4626	29.7635	29.4445	30.3804	30.5198	29.9211	30.405
P07724	Serum albumin	Alb	0	2045300000000	1838	74	74	91.4	68.692	37.2728	37.3808	37.4696	37.196	37.7224	37.7298	37.6344	37.6097	37.3481	37.546	37.3669	37.3161	37.4859	37.3557	37.486	37.1997
P07758	Alpha-1-antitrypsin 1-1	Serpina1a	0	19395000000	138	26	10	63.2	46.002	31.2995	30.6638	31.0272	30.2425	30.1648	30.1867	30.4332	30.2295	30.8337	31.1724	31.2325	30.6377	30.4935	30.7933	30.6525	30.4117
P07759	Serine protease inhibitor A3K	Serpina3k	0	90889000000	291	16	16	35.2	46.879	33.2225	32.861	33.3208	32.7455	32.9503	32.785	32.5734	32.7896	32.9604	33.1872	33.2273	33.0452	32.6386	32.7686	32.787	32.4207
P07901	Heat shock protein HSP 90-alpha	Hsp90aa1	0	78162000000	641	63	44	66	84.787	32.9207	32.8976	32.7931	32.9751	32.1076	32.4254	32.4023	32.1836	32.6955	32.6642	32.8067	32.7948	32.6138	32.9645	32.6779	32.7378
P08003	Protein disulfide-isomerase A4	Pdia4	0	106840000000	731	54	54	68	71.982	33.3437	33.1302	32.9118	32.9371	32.9749	33.0997	33.05	32.8826	33.0188	33.1092	33.1763	33.1215	33.3124	33.608	33.2808	33.3388
P08030	Adenine phosphoribosyltransferase	Aprt	0	3533500000	75	11	11	74.4	19.724	28.1073	28.0826	27.2621	27.5511	28.0334	28.7168	28.3753	28.2498	28.2808	28.3398	27.2474	28.3945	28.3069	28.6428	28.2479	25.8923
P08032	Spectrin alpha chain, erythrocytic 1	Spta1	0	3002700000	155	52	51	32.2	279.86	26.6942	27.7944	28.9015	26.7253	28.0392	27.0079	27.0722	28.1218	27.4122	29.2526	26.6465	28.0367	28.4132	27.6594	28.4298	24.8749
P08101;P08508	Low affinity immunoglobulin gamma Fc region receptor II;Low affinity immunoglobulin gamma Fc region receptor III	Fcgr2;Fcgr3	0.00033378	500290000	17	2	2	7.9	36.695	26.2257	26.2311	25.3548	25.2472	26.8633	25.8602	26.1997	26.3747	25.0709	25.6571	26.3878	25.9806	25.799	25.2642	25.6566	23.9791
P08113	Endoplasmin	Hsp90b1	0	361890000000	1091	68	66	67.2	92.475	34.7752	34.7167	34.7395	34.8394	34.7841	34.9028	34.8509	34.711	34.951	34.965	35.1033	34.9294	34.9634	35.3788	35.1115	35.2668
P08207	Protein S100-A10	S100a10	0	1908500000	29	3	3	49.5	11.186	28.2842	25.153	25.4082	27.0141	28.7186	28.3971	28.1162	29.1405	25.2735	26.3132	24.3448	25.2774	26.6244	27.1364	27.1655	23.6887
P08226	Apolipoprotein E	Apoe	0	63268000000	342	23	23	69.1	35.866	32.7393	32.4886	32.545	32.3114	32.4734	32.5115	32.4959	32.4353	32.3804	32.299	32.7381	32.276	32.2381	32.2571	32.0924	32.3762
P08228	Superoxide dismutase [Cu-Zn]	Sod1	0	456910000000	456	15	15	67.5	15.942	36.4724	35.2965	35.5433	35.4327	35.2509	35.0339	34.8016	35.0717	35.0997	35.0768	35.4064	35.1964	34.8089	34.9053	35.1317	35.1776
P08249	Malate dehydrogenase, mitochondrial	Mdh2	0	231090000000	441	28	28	71	35.611	34.3124	34.2915	34.1594	34.2515	34.3091	34.2613	34.25	34.1845	34.367	34.2721	34.6166	34.2539	34.2089	34.3186	34.2134	34.2948
P08607	C4b-binding protein	C4bpa	0	2021600000	57	7	7	20.9	51.523	24.0883	26.7222	25.6896	26.3503	27.8476	28.1437	27.6319	27.3446	27.5269	27.4101	27.2297	27.4559	27.9204	27.6589	27.9446	27.5807
P08752	Guanine nucleotide-binding protein G(i) subunit alpha-2	Gnai2	0	5426100000	126	19	19	62.8	40.489	28.033	28.9992	28.6755	28.5904	29.4497	29.2025	29.4502	29.2276	28.7849	28.5533	28.5878	28.5062	29.2826	28.6648	29.0201	29.3104
P09055	Integrin beta-1	Itgb1	0	4360800000	150	21	21	36.8	88.231	27.2933	28.3033	28.5216	28.5162	29.2836	29.283	29.4105	28.8842	28.4596	28.6963	28.9516	28.0856	28.6074	28.2175	28.6832	28.5555
P09103	Protein disulfide-isomerase	P4hb	0	632020000000	1232	55	55	82.7	57.058	35.9623	35.6093	35.522	35.6019	35.6903	35.6808	35.7211	35.5535	35.7508	35.8224	36.0328	35.8541	35.6498	35.9382	35.7273	35.7635
P09405	Nucleolin	Ncl	0	25900000000	273	33	33	40.6	76.722	31.2361	31.0851	31.0268	30.9944	31.2918	31.5261	31.3467	31.3933	31.033	31.0634	31.0764	31.136	30.9522	31.1504	31.0112	31.1914
P09411	Phosphoglycerate kinase 1	Pgk1	0	330590000000	739	43	43	94.5	44.55	35.1049	34.8408	34.9532	34.9696	34.7439	34.9188	34.7749	34.8169	34.7542	34.7708	34.9692	34.8474	34.6359	34.7586	34.5855	34.7834
P09528	Ferritin heavy chain;Ferritin heavy chain, N-terminally processed	Fth1	0	34079000000	265	14	14	71.4	21.066	31.1663	31.2368	30.8585	30.7065	31.6976	31.2246	31.7398	31.5102	31.5958	31.3644	31.3719	31.3652	31.859	31.8978	32.0184	32.0424
P09671	Superoxide dismutase [Mn], mitochondrial	Sod2	0	72474000000	265	15	15	86	24.603	32.4328	32.8277	32.1	32.5156	32.4063	32.3875	32.4149	32.4239	32.7881	32.8102	32.7895	32.8096	32.6811	32.8631	32.4301	32.3459
P09813	Apolipoprotein A-II;Proapolipoprotein A-II	Apoa2	0	11683000000	34	6	6	67.6	11.309	30.5648	24.6897	30.5832	29.2299	24.9157	24.2359	25.6495	24.9997	30.3369	30.3385	29.4663	30.4902	29.9184	29.1343	29.4431	30.1958
Q3THW5;P0C0S6	Histone H2A.V;Histone H2A.Z	H2afv;H2afz	0	13405000000	53	5	3	31.2	13.509	30.8168	30.3008	30.6927	25.1692	29.9197	29.6613	29.7647	29.5463	30.3256	30.3527	30.1469	30.2899	29.3611	29.6465	30.4894	25.3145
P10107	Annexin A1	Anxa1	0	2101500000	87	16	16	58.4	38.734	24.3676	25.8351	26.6703	27.3307	28.6507	28.8706	29.1766	28.4976	25.963	24.7146	25.1583	26.4305	28.2046	28.7053	27.7963	28.1612
P10126	Elongation factor 1-alpha 1	Eef1a1	0	717370000000	897	37	37	73.2	50.113	36.3292	36.0905	35.8896	36.0005	35.8947	35.9316	35.7964	35.7546	35.9883	35.9695	36.151	35.9998	35.5291	35.8227	35.8077	35.847
P10518	Delta-aminolevulinic acid dehydratase	Alad	0	109370000000	439	29	29	93.9	36.023	32.5075	32.3637	32.2436	32.4189	31.9673	32.0974	32.2142	32.0627	33.6076	33.5141	33.4589	33.5178	33.7467	33.7203	33.7714	33.5955
P10605	Cathepsin B;Cathepsin B light chain;Cathepsin B heavy chain	Ctsb	0	57240000000	305	17	17	60.2	37.279	32.2305	32.4834	31.7709	32.1512	32.5653	32.7401	32.9138	32.5178	32.114	31.9012	31.8763	32.0025	32.478	32.409	32.105	32.1679
P10630	Eukaryotic initiation factor 4A-II;Eukaryotic initiation factor 4A-II, N-terminally processed	Eif4a2	0	10253000000	145	29	14	77.1	46.402	29.9994	29.6286	29.912	30.072	29.4691	29.1809	29.0889	29.3033	29.634	29.7046	30.1041	29.7593	29.7054	30.0026	29.8405	29.7618
P10639	Thioredoxin	Txn	0	19887000000	108	10	10	73.3	11.675	30.9783	31.1855	31.3132	30.7218	30.4139	30.8442	31.1224	31.0105	30.3733	30.273	30.4693	30.4768	30.6494	30.2959	30.1282	30.666
P10649	Glutathione S-transferase Mu 1	Gstm1	0	769460000000	738	34	34	83.5	25.97	36.4261	36.5304	36.3328	36.5816	36.4073	36.718	36.3609	36.3906	35.5746	35.4672	35.5516	35.6304	35.5283	35.6688	35.4823	35.6667
P10833	Ras-related protein R-Ras	Rras	0	1275500000	44	5	5	29.4	23.764	24.5631	27.5756	24.5065	27.141	27.1029	27.1843	27.3055	27.1047	27.3271	27.3651	26.2202	27.2101	25.5692	25.3251	27.1366	27.2132
Q6ZWY9;Q64525;Q64478;P10854;Q8CGP2;Q64475;P10853;Q8CGP1;Q9D2U9;Q8CGP0	Histone H2B type 1-C/E/G;Histone H2B type 2-B;Histone H2B type 1-H;Histone H2B type 1-M;Histone H2B type 1-P;Histone H2B type 1-B;Histone H2B type 1-F/J/L;Histone H2B type 1-K;Histone H2B type 3-A;Histone H2B type 3-B	Hist1h2bc;Hist2h2bb;Hist1h2bh;Hist1h2bm;Hist1h2bp;Hist1h2bb;Hist1h2bf;Hist1h2bk;Hist3h2ba;Hist3h2bb	0	267460000000	180	9	9	58.7	13.906	34.647	34.1757	34.6975	34.5299	34.9266	34.9363	34.8568	34.8755	33.9635	34.0666	34.7385	34.1662	34.2321	34.3472	34.5084	34.8804
P10922	Histone H1.0;Histone H1.0, N-terminally processed	H1f0	0	11646000000	63	9	9	24.7	20.861	30.3739	30.0246	30.4015	29.8348	30.1563	28.9303	28.9296	29.7965	29.6544	30.5091	30.2957	30.184	29.9107	28.9181	30.0669	30.1732
P11031	Activated RNA polymerase II transcriptional coactivator p15	Sub1	0	732730000	28	6	6	52	14.427	25.2642	25.4908	27.3892	26.4729	27.0043	27.5208	26.771	26.7691	25.3239	25.2571	25.6912	25.0852	25.173	26.2701	25.5723	24.7337
P11087	Collagen alpha-1(I) chain	Col1a1	0	1186000000	22	4	4	4.1	138.03	28.0321	26.5914	27.1772	24.2983	27.8768	27.8614	27.6551	27.7799	24.9727	25.3416	25.0635	26.6348	26.1901	26.6544	25.5052	24.7838
P11276	Fibronectin;Anastellin	Fn1	0	43986000000	742	77	77	50.7	272.53	31.6314	31.5759	31.5603	31.5281	32.5677	32.7661	32.7998	32.4457	31.5437	31.5969	31.5147	31.604	32.0347	32.3086	31.9728	32.0308
P11352	Glutathione peroxidase 1	Gpx1	0	181030000000	330	19	19	85.6	22.329	34.338	34.2815	34.2141	34.3966	34.2307	34.1407	34.0227	34.081	33.6388	33.7242	33.9863	33.7567	33.4969	33.8046	33.5707	33.5247
P11438	Lysosome-associated membrane glycoprotein 1	Lamp1	0	2465000000	46	4	4	9.6	43.865	27.3428	27.3423	27.4465	27.6464	27.8314	27.9282	28.0631	27.5549	27.9176	27.7876	28.2507	27.5621	27.899	27.9326	27.9167	27.599
P11499	Heat shock protein HSP 90-beta	Hsp90ab1	0	379960000000	1242	72	72	69.8	83.28	35.2978	35.0921	34.9598	35.1973	34.5383	34.5891	34.5641	34.4943	34.9892	34.9895	35.2815	35.0534	34.8925	35.1075	34.9946	34.9926
P11588	Major urinary protein 1	Mup1	0	444260000000	618	21	21	82.2	20.648	34.8216	35.4658	34.7297	35.0275	33.4332	33.7156	33.8813	33.8685	35.4255	35.5651	35.2672	35.6972	35.9725	35.4222	35.3969	34.5947
P11589	Major urinary protein 2	Mup2	0	32478000000	59	20	4	77.8	20.663	31.5591	31.987	30.6783	30.9512	30.5192	30.0948	30.3016	30.4788	31.995	32.019	31.8767	32.0963	31.6002	30.7782	30.9988	30.7468
P11609;P11610	Antigen-presenting glycoprotein CD1d1;Antigen-presenting glycoprotein CD1d2	Cd1d1;Cd1d2	0	1685800000	48	8	8	29.5	38.554	25.9115	26.886	25.4207	27.3085	27.7878	27.985	27.5493	27.8259	27.0564	27.1516	25.0047	26.994	27.6798	27.2243	27.5122	26.9789
P11714	Cytochrome P450 2D9	Cyp2d9	0	137410000000	514	34	31	74.2	56.949	33.2504	33.8846	33.4384	33.4153	33.365	32.8514	33.07	33.0643	33.7888	34.0078	33.8957	33.658	33.5322	32.5109	33.6873	33.4741
P11725	Ornithine carbamoyltransferase, mitochondrial	Otc	0	486070000000	672	31	31	86.7	39.764	35.4999	35.4053	35.3953	35.379	35.1573	35.0919	35.1076	35.1515	35.4838	35.4334	35.5365	35.401	35.2863	35.3576	35.179	35.1451
P11862	Growth arrest-specific protein 2	Gas2	0	758560000	33	7	7	32.5	34.9	26.1838	26.4891	24.5886	24.8606	25.4808	26.3648	25.942	25.0852	26.7925	26.6788	27.0121	26.3069	25.8853	26.4565	26.5956	26.5863
P11930	Nucleoside diphosphate-linked moiety X motif 19, mitochondrial	Nudt19	0	4968300000	109	18	18	77.9	40.32	28.6433	28.5362	29.0509	28.9915	28.3502	28.3918	28.4596	28.4312	28.7681	28.7178	28.8845	28.5811	28.8727	28.7285	28.7832	29.1445
P11983	T-complex protein 1 subunit alpha	Tcp1	0	32100000000	416	34	34	68.5	60.448	31.3672	31.5687	31.4371	31.5097	31.1187	30.9468	31.0481	31.0278	31.3536	31.4073	31.4875	31.5538	31.3412	31.5245	31.2585	31.3195
P12246	Serum amyloid P-component	Apcs	0	2328600000	44	8	8	54.5	26.247	24.7457	25.7376	25.0358	25.6779	27.6929	28.8102	27.674	28.3426	25.3561	26.2003	24.9953	26.6004	29.2356	29.6046	28.66	28.9851
P12265	Beta-glucuronidase	Gusb	0	4611300000	144	19	19	39.8	74.194	28.1393	28.9549	28.5748	28.888	28.9123	29.051	29.1124	28.7696	28.479	28.3441	28.2845	28.6085	28.6959	28.7588	28.7191	28.2699
P12367	cAMP-dependent protein kinase type II-alpha regulatory subunit	Prkar2a	0	5880200000	118	16	16	47.6	45.389	29.4604	28.9008	29.0025	29.0796	28.8498	29.0933	28.9644	28.9056	28.911	28.534	29.0516	28.88	28.9179	29.12	29.1768	29.0395
P12382	ATP-dependent 6-phosphofructokinase, liver type	Pfkl	0	4022900000	119	19	19	43.1	85.359	27.7448	28.6656	28.0805	28.595	28.421	28.448	28.2893	28.2793	28.641	28.467	28.414	28.4521	28.465	28.4588	28.7173	28.5969
P12710	Fatty acid-binding protein, liver	Fabp1	0	997290000000	630	27	27	96.1	14.245	37.1622	36.06	36.299	36.1308	36.0369	35.8351	35.5369	35.7669	36.5009	36.474	37.5641	36.669	35.9238	36.1008	36.5226	36.5621
P12787	Cytochrome c oxidase subunit 5A, mitochondrial	Cox5a	0	117280000000	155	8	8	58.2	16.101	33.2866	33.4827	33.0467	33.1286	33.1606	32.8888	33.0229	33.0242	33.4792	33.4529	33.7562	33.7219	33.1167	33.1182	33.1673	33.2445
P12815	Programmed cell death protein 6	Pdcd6	0	5097400000	95	9	9	63.4	21.867	28.8084	28.5657	28.6364	28.747	29.0247	28.9626	28.826	29.196	28.2464	28.1599	28.8027	28.4805	28.8064	28.9758	28.8748	28.8926
P12970	60S ribosomal protein L7a	Rpl7a	0	63953000000	365	27	27	65	29.976	33.026	32.7101	32.1774	31.9232	32.368	31.6492	31.635	31.982	32.8222	32.8811	32.5412	32.6459	32.2699	31.7497	32.3517	32.3086
P13020	Gelsolin	Gsn	0	5527600000	140	16	16	32.4	85.941	28.8025	28.7588	29.3344	29.0198	29.2762	29.3694	29.4573	28.9615	28.5997	28.8288	28.7564	28.6992	28.7911	29.2966	28.9114	28.8706
P13439	Uridine 5-monophosphate synthase;Orotate phosphoribosyltransferase;Orotidine 5-phosphate decarboxylase	Umps	0	4765700000	133	20	20	58.4	52.292	27.733	28.3995	28.3167	28.0084	28.1007	28.3611	28.2357	28.3456	28.7303	28.7789	29.0053	28.9546	29.2099	28.8742	28.9149	28.9127
P13516	Acyl-CoA desaturase 1	Scd1	0	4741400000	51	6	6	28.5	41.046	27.4864	29.6441	27.4576	26.919	26.1808	25.208	25.4044	25.4806	29.55	29.7498	29.3353	30.0537	27.8568	24.3635	28.1452	27.4407
P13634	Carbonic anhydrase 1	Ca1	0	14978000000	165	14	14	80.1	28.33	29.0374	29.493	29.8404	29.0634	29.6994	29.5072	29.3859	29.3833	30.3239	31.0472	30.59	30.7002	31.2325	30.5105	31.0773	30.1441
P13707	Glycerol-3-phosphate dehydrogenase [NAD(+)], cytoplasmic	Gpd1	0	83851000000	358	32	32	80.5	37.572	33.0037	33.4183	33.1561	33.2777	32.8175	32.9299	32.9202	32.9415	32.5974	32.5791	32.6823	32.723	32.5134	32.5327	32.3838	32.237
P13745	Glutathione S-transferase A1;Glutathione S-transferase A1, N-terminally processed	Gsta1	0	5592900000	86	13	8	47.5	25.608	29.5198	29.67	28.294	29.1692	29.1222	30.0189	29.7579	29.0639	28.8648	27.9242	28.0746	28.4473	28.5458	28.6262	27.9751	28.7352
P14094	Sodium/potassium-transporting ATPase subunit beta-1	Atp1b1	0	10384000000	145	14	14	45.4	35.194	29.9943	29.9208	29.8167	29.907	29.9627	29.7317	29.6372	29.908	29.641	29.8846	29.8749	29.7044	29.7555	29.4725	29.9097	29.8104
P14115	60S ribosomal protein L27a	Rpl27a	0	30337000000	122	10	10	39.9	16.605	31.6001	31.3493	31.3794	31.1552	31.419	30.6568	30.9479	30.8937	31.5938	31.6429	31.6501	31.5747	31.2625	30.9868	31.383	31.4073
P14131	40S ribosomal protein S16	Rps16	0	37331000000	208	13	13	54.8	16.445	32.1014	31.8005	31.2577	31.3724	31.626	31.297	31.2909	31.4816	31.8066	31.7219	31.7811	31.6805	31.5566	31.7894	31.686	31.652
P14148	60S ribosomal protein L7	Rpl7	0	84974000000	403	31	31	68.5	31.419	33.0436	33.0433	32.7452	32.3278	32.6929	31.8975	31.9102	32.348	33.2524	33.417	32.9029	33.0667	32.5476	31.8862	32.8184	32.7389
P14152	Malate dehydrogenase, cytoplasmic	Mdh1	0	283890000000	441	20	20	57.2	36.511	34.3482	34.7171	34.5253	34.7262	34.4885	34.4199	34.3742	34.4182	34.7112	34.6207	34.8171	34.7918	34.5075	34.6404	34.4556	34.6105
P14206	40S ribosomal protein SA	Rpsa	0	142340000000	350	20	20	64.1	32.838	33.5881	33.3942	33.4644	33.4795	33.6462	33.7558	33.6767	33.6531	33.5084	33.5251	33.6411	33.6698	33.4983	33.87	33.6755	33.775
P14211	Calreticulin	Calr	0	201890000000	652	33	33	74.8	47.994	33.9364	34.0907	33.7655	34.0079	33.8871	34.1245	34.2112	33.9982	33.8733	33.9396	34.0624	33.9731	34.4212	34.5939	34.1962	33.9545
P14246	Solute carrier family 2, facilitated glucose transporter member 2	Slc2a2	0	9496400000	108	9	9	21.4	57.106	29.9443	29.8569	29.0755	29.3117	29.0787	29.0847	28.7461	28.8746	29.9187	30.0517	30.1336	29.7066	29.7411	28.8619	30.0099	29.8808
P14426	H-2 class I histocompatibility antigen, D-K alpha chain	H2-D1	0	2205500000	48	12	8	36.7	40.619	26.2016	25.8996	24.1765	24.6746	25.531	25.2655	25.6224	25.0297	28.393	28.3624	28.2575	28.0477	28.4924	28.2214	28.8868	28.8861
P14576	Signal recognition particle 54 kDa protein	Srp54	0	3996700000	134	22	22	60.3	55.72	28.562	28.8778	28.6731	28.1925	28.3306	28.1606	28.4683	28.4181	28.2469	28.1102	28.0019	28.2469	28.4585	28.4703	28.1053	27.9984
P14602	Heat shock protein beta-1	Hspb1	0	724990000	33	7	7	54.5	23.014	26.5676	27.2184	26.6915	28.0659	26.2046	26.0889	25.9285	26.3834	25.5065	25.7725	25.407	25.7886	26.0666	27.1037	25.9598	25.4018
P14685	26S proteasome non-ATPase regulatory subunit 3	Psmd3	0	16669000000	296	28	28	57.7	60.718	30.6189	30.6526	30.0356	30.3989	30.4232	30.2375	30.3265	30.1604	30.4659	30.5564	30.2668	30.4859	30.594	30.0902	30.4871	30.3088
P14733	Lamin-B1	Lmnb1	0	7821200000	266	35	33	57.8	66.785	29.7752	29.2914	29.2715	29.3	29.7995	29.7325	29.6685	29.6895	29.2292	29.1888	29.457	29.3082	29.4215	29.5722	29.4541	29.7057
P14824	Annexin A6	Anxa6	0	74973000000	676	61	61	81.7	75.884	32.95	32.8528	32.6208	32.8404	32.6837	32.7813	32.7107	32.552	32.4152	32.4185	32.6022	32.5388	32.6798	32.6798	32.4215	32.4527
P14869	60S acidic ribosomal protein P0	Rplp0	0	51510000000	219	17	17	60.9	34.216	31.624	32.1078	31.8994	31.9433	32.0759	32.1715	32.1379	32.1714	31.8723	32.1817	32.0181	32.2871	32.3581	32.5779	32.2357	32.0552
P15105	Glutamine synthetase	Glul	0	189360000000	477	28	28	71	42.119	34.4671	34.3925	34.3743	34.5556	34.3431	34.3686	34.1759	34.275	33.6131	33.467	33.6797	33.6663	33.5148	33.5815	33.6267	33.74
P15116	Cadherin-2	Cdh2	0	4032500000	85	13	13	22.2	99.795	28.6578	28.41	28.3704	27.9639	28.544	28.3471	28.1986	28.3901	28.3008	28.4258	28.4255	28.3057	28.6924	28.1608	28.7193	29.0212
P15327	Bisphosphoglycerate mutase	Bpgm	0	2398800000	90	11	11	59.5	29.978	27.729	28.05	28.4275	26.4151	27.6024	27.0261	26.9423	27.4778	27.8197	28.1936	27.2961	27.8254	27.7805	26.8902	27.4347	26.1359
P15508	Spectrin beta chain, erythrocytic	Sptb	0	1310000000	87	30	26	18.1	245.25	26.7397	27.2218	27.7753	25.7361	26.7984	25.914	25.7798	26.998	26.5873	27.6821	24.3555	26.3072	26.7103	26.0223	28.1939	26.0071
P15532	Nucleoside diphosphate kinase A	Nme1	0	18317000000	98	15	9	88.8	17.208	30.2407	30.4707	30.5429	30.4039	30.3902	30.4736	30.5364	30.2073	30.7336	30.9949	30.2361	30.9635	30.8334	31.0172	30.8147	30.549
P15626	Glutathione S-transferase Mu 2	Gstm2	0	22911000000	254	30	23	88.5	25.716	31.2009	31.1119	30.6621	31.14	31.3862	31.5647	31.4937	31.4285	30.6405	30.5148	30.7363	30.6842	30.8486	30.7769	30.5635	30.8395
P15864	Histone H1.2	Hist1h1c	0	3519900000	51	15	3	35.4	21.266	29.4837	28.4898	28.7759	28.1333	29	28.0899	28.2096	28.4737	27.5184	28.0237	27.5771	27.672	27.2383	26.6241	27.754	28.4807
P16015	Carbonic anhydrase 3	Ca3	0	1043900000000	821	34	34	91.9	29.366	36.4589	36.9878	36.4881	36.842	36.0329	35.6772	35.7647	36.0413	36.8147	36.707	36.4346	36.7866	36.4983	36.2187	36.3409	35.9025
P16045	Galectin-1	Lgals1	0	3325700000	48	7	7	88.1	14.866	27.9113	28.8254	27.8471	28.3817	29.162	29.7864	29.8391	29.1231	25.0112	25.7418	26.6577	25.6749	28.5188	27.956	27.8122	28.1134
P16110	Galectin-3	Lgals3	0	1771300000	25	6	6	24.6	27.515	25.3065	24.9346	25.5185	25.1279	29.0253	29.2322	29.4365	28.5843	25.8748	25.9479	26.5219	25.7257	27.5817	28.1906	27.6152	28.1891
P16125	L-lactate dehydrogenase B chain	Ldhb	0	1093900000	34	12	10	49.7	36.572	24.0124	26.8023	26.082	25.6006	24.2881	25.3121	25.2199	24.3412	27.4097	26.8326	24.6249	27.1615	28.1467	26.6458	26.6568	26.9167
P16330	2,3-cyclic-nucleotide 3-phosphodiesterase	Cnp	0	290180000	31	4	4	15.7	47.123	24.2975	25.3576	24.9334	25.2046	24.3636	24.8206	25.0662	24.4522	24.9106	25.1412	25.9763	25.3118	24.6605	24.9709	25.1942	25.3111
P16331	Phenylalanine-4-hydroxylase	Pah	0	211600000000	687	41	41	89.8	51.899	34.5946	34.4818	34.2351	34.0706	34.2446	34.3816	34.1864	34.2946	34.2871	34.2738	34.3249	34.2781	33.7151	33.3879	33.6791	33.5892
P16332	Methylmalonyl-CoA mutase, mitochondrial	Mut	0	44200000000	393	38	38	76.2	82.843	31.885	31.8834	31.9205	31.812	31.7835	31.7451	31.7981	31.8053	32.018	31.9592	32.1238	32.0162	31.9948	31.7833	31.8869	31.775
P16406	Glutamyl aminopeptidase	Enpep	0	2607300000	115	24	24	32.6	107.96	26.2031	27.979	27.3235	27.4677	27.043	26.767	26.4489	26.1402	28.575	28.2296	28.1413	28.2679	27.7836	27.4306	27.9407	27.7888
P16460	Argininosuccinate synthase	Ass1	0	1498000000000	1781	51	51	93	46.584	37.013	37.0758	37.0873	37.1149	36.8461	36.8824	36.9641	37.1039	37.09	37.1172	37.0589	37.1224	36.9508	36.9782	36.7704	36.7015
P16546	Spectrin alpha chain, non-erythrocytic 1	Sptan1	0	56481000000	1200	145	145	66.8	284.59	32.5782	32.2565	32.0374	32.0826	32.253	32.3324	32.2601	32.2554	32.2114	32.1153	32.1283	32.2206	32.4118	32.4247	32.1599	32.1749
P16675	Lysosomal protective protein;Lysosomal protective protein 32 kDa chain;Lysosomal protective protein 20 kDa chain	Ctsa	0	6709700000	138	14	14	32.7	53.844	28.9849	29.2739	29.1382	29.2527	29.4179	29.8484	30.2142	29.7347	29.0597	28.7113	28.7793	28.6323	29.3032	29.4055	28.9046	29.0501
P16858	Glyceraldehyde-3-phosphate dehydrogenase	Gapdh	0	1011900000000	1097	32	32	89.5	35.81	36.3598	36.4922	36.2607	36.5537	36.3454	36.405	36.2937	36.197	36.4251	36.3616	36.5042	36.6194	36.3096	36.3838	36.1451	36.2374
P17047	Lysosome-associated membrane glycoprotein 2	Lamp2	0	5148200000	82	7	7	15.4	45.681	29.3348	28.8052	28.4887	28.5893	28.9627	29.2532	29.1436	29.1669	28.4677	28.5643	28.8315	28.2634	28.8507	28.6146	28.4265	28.6224
P17182	Alpha-enolase	Eno1	0	483000000000	955	40	40	85.3	47.14	35.3657	35.3414	35.3277	35.5186	35.2707	35.2657	35.0998	35.0907	35.4895	35.3629	35.6662	35.5508	35.2172	35.2434	35.1769	35.2637
P17225	Polypyrimidine tract-binding protein 1	Ptbp1	0	20917000000	282	17	17	55.2	56.477	30.654	30.759	30.7136	30.674	30.9423	31.048	31.2482	31.0283	30.5082	30.7183	30.3702	30.7233	31.0589	31.1481	31.0005	30.8065
P17426	AP-2 complex subunit alpha-1	Ap2a1	0	2027700000	84	33	23	46.4	107.66	26.3436	27.7162	27.1239	27.3527	27.6318	27.7206	27.9506	27.6595	27.4833	27.4774	25.6677	27.0434	28.0245	27.2768	27.7042	27.2273
P17427	AP-2 complex subunit alpha-2	Ap2a2	0	22179000000	400	43	43	56.7	104.02	30.6325	30.9543	30.7142	30.6897	30.8734	30.8151	30.953	30.8871	30.9464	30.9335	30.7572	30.9483	30.9339	30.7409	31.0355	30.7146
P17439	Glucosylceramidase	Gba	0	1552400000	59	12	12	37.7	57.621	24.2903	27.4159	27.692	27.3984	27.2297	27.6596	27.6477	27.611	26.9223	26.6527	27.6063	26.1988	27.3492	27.2602	27.1242	27.3951
P17563	Selenium-binding protein 1	Selenbp1	0	35741000000	163	49	12	96.8	52.513	31.1552	31.5205	31.7128	32.223	32.2309	31.9695	31.7188	31.9548	31.5512	31.4239	31.6813	31.408	31.2257	31.4889	31.5904	31.5116
P17665	Cytochrome c oxidase subunit 7C, mitochondrial	Cox7c	0	1591200000	28	2	2	17.5	7.3325	24.7934	27.1521	25.0394	25.5832	24.8795	27.0882	26.3139	25.1322	27.4014	27.4287	27.6389	27.8054	27.5572	27.3293	27.1698	25.9646
P17717	UDP-glucuronosyltransferase 2B17	Ugt2b17	0	214440000000	521	32	32	63.6	60.855	34.5712	35.0852	34.151	34.2303	33.9386	33.7561	33.8526	33.7269	34.1892	34.3711	33.8798	34.0819	33.6931	32.7615	33.8758	33.387
P17742	Peptidyl-prolyl cis-trans isomerase A;Peptidyl-prolyl cis-trans isomerase A, N-terminally processed	Ppia	0	345590000000	333	17	17	86	17.971	34.976	34.7603	35.0342	34.9528	35.0068	35.1487	34.8965	35.0204	34.6615	34.66	35.0542	34.7157	34.4767	34.7899	34.6084	34.8955
P17751	Triosephosphate isomerase	Tpi1	0	234570000000	511	25	25	72.6	32.191	34.4939	34.2425	34.2878	34.3855	34.3913	34.3254	34.1379	34.3048	34.2242	34.092	34.435	34.2806	34.1444	34.2642	34.2007	34.2218
Q61696;P17879	Heat shock 70 kDa protein 1A;Heat shock 70 kDa protein 1B	Hspa1a;Hspa1b	0	6540700000	138	23	20	41.5	70.078	28.2182	29.4263	28.6057	29.1116	27.7879	28.3235	27.4365	27.2406	29.3337	29.3708	29.268	29.5823	29.1937	29.77	29.108	28.8987
P18242	Cathepsin D	Ctsd	0	47009000000	229	16	16	42.7	44.953	32.2276	31.9077	32.199	32.0337	32.6692	32.8233	32.8617	32.7315	31.2833	31.1885	31.7066	31.4846	31.7653	32.0047	31.8968	31.8424
P18572	Basigin	Bsg	0	7742600000	99	8	8	22.6	42.444	29.5827	29.1236	29.1762	28.9433	29.7141	29.5939	29.5081	29.5655	29.4679	29.4797	29.5664	29.6285	29.5928	29.3885	29.506	29.6681
P18760	Cofilin-1	Cfl1	0	75407000000	263	14	14	80.7	18.559	32.5076	32.5519	32.479	32.7391	33.0047	33.2681	33.3199	33.1919	32.4157	32.15	32.4231	32.2393	32.6189	32.8748	32.6636	32.8022
P19096	Fatty acid synthase;[Acyl-carrier-protein] S-acetyltransferase;[Acyl-carrier-protein] S-malonyltransferase;3-oxoacyl-[acyl-carrier-protein] synthase;3-oxoacyl-[acyl-carrier-protein] reductase;3-hydroxyacyl-[acyl-carrier-protein] dehydratase;Enoyl-[acyl-carrier-protein] reductase;Oleoyl-[acyl-carrier-protein] hydrolase	Fasn	0	597700000000	2451	169	169	74.6	272.43	35.3982	35.6367	35.2226	35.3025	34.3559	34.0645	33.7127	33.8008	36.222	36.1974	36.2153	36.4238	35.6177	35.2473	35.5145	35.546
P19157;P46425	Glutathione S-transferase P 1;Glutathione S-transferase P 2	Gstp1;Gstp2	0	1776600000000	833	23	23	72.9	23.609	37.2627	37.5225	37.5048	37.6086	36.4712	37.2494	37.0033	36.9529	37.2687	37.2355	37.6704	37.5083	36.9066	37.2817	37.2023	37.105
P19221	Prothrombin;Activation peptide fragment 1;Activation peptide fragment 2;Thrombin light chain;Thrombin heavy chain	F2	0	3799300000	107	21	21	36.4	70.268	28.2203	28.2068	28.2516	27.6529	28.5623	29.0121	28.6236	28.5605	28.3141	28.4529	28.3244	27.6192	28.95	28.4961	28.2941	28.4708
P19253	60S ribosomal protein L13a	Rpl13a	0	19039000000	129	16	16	53.2	23.464	30.448	30.9691	30.7399	30.3553	30.7481	29.7794	29.9887	30.2318	30.9503	31.0951	30.8195	30.9056	30.602	29.9946	30.7614	30.8582
P19258	Protein Mpv17	Mpv17	0	1043500000	31	4	4	30.1	19.686	26.3881	25.8343	26.9351	26.2184	27.2664	25.1489	25.0119	24.8642	26.5956	26.9556	25.9538	26.6877	25.2144	25.3777	25.0713	27.2185
P19324	Serpin H1	Serpinh1	0	3186900000	71	15	15	44.6	46.533	27.1637	27.9795	26.5792	27.7241	29.0222	29.6247	29.3869	28.5524	24.9728	26.6794	27.8826	27.3398	28.5154	29.0402	28.2293	28.378
P19536	Cytochrome c oxidase subunit 5B, mitochondrial	Cox5b	0	39113000000	173	8	8	55.5	13.813	31.9478	31.5737	31.4959	31.459	31.2572	31.4003	31.3064	31.4191	32.0261	31.9015	31.9689	32.0371	31.6395	31.7855	31.5986	31.464
P19639	Glutathione S-transferase Mu 3	Gstm3	0	20192000000	159	29	15	83	25.701	31.0242	31.1802	30.5147	31.0877	31.0241	31.6533	31.1777	30.924	30.5478	30.7745	30.5314	30.6861	30.4177	30.6622	30.5316	30.9365
P19783	Cytochrome c oxidase subunit 4 isoform 1, mitochondrial	Cox4i1	0	113460000000	226	16	16	64.5	19.53	33.382	33.432	32.8239	32.9567	33.0159	32.7167	32.7877	32.819	33.6451	33.7136	33.3258	33.5365	33.3586	33.0973	33.163	33.0877
P20029	78 kDa glucose-regulated protein	Hspa5	0	592430000000	1196	55	55	62	72.421	35.7709	35.6717	35.4109	35.4683	35.3975	35.479	35.3676	35.2703	35.6504	35.703	35.816	35.6926	35.7466	36.0784	35.6986	35.847
P20108	Thioredoxin-dependent peroxide reductase, mitochondrial	Prdx3	0	37803000000	195	13	13	54.9	28.127	31.9134	31.9454	31.5823	31.7486	31.8628	31.9984	31.6587	31.7354	31.6505	31.6806	31.9111	31.754	31.734	31.5514	31.548	31.7669
P20152	Vimentin	Vim	0	37233000000	442	41	40	79.6	53.687	31.9623	31.7529	31.7288	31.58	32.5386	32.8442	32.6316	32.33	30.3086	30.2693	30.9826	30.5376	31.5962	31.9958	31.1234	31.8352
P20852;P15392	Cytochrome P450 2A5;Cytochrome P450 2A4	Cyp2a5;Cyp2a4	0	6007600000	93	29	25	58.1	56.74	30.2413	30.2383	29.9706	29.6884	30.5449	29.8415	29.8469	30.1287	26.2069	25.4031	24.8866	25.5992	24.9512	24.4731	26.2151	26.3532
P20918	Plasminogen;Plasmin heavy chain A;Activation peptide;Angiostatin;Plasmin heavy chain A, short form;Plasmin light chain B	Plg	0	22225000000	339	45	45	67.2	90.807	30.491	30.7182	30.5404	30.4846	30.8049	30.9704	30.9818	30.8644	30.8484	30.9939	30.7883	30.8249	31.2235	31.3597	31.1167	30.8385
P21107	Tropomyosin alpha-3 chain	Tpm3	0	22975000000	170	23	12	55.1	32.994	31.2689	31.0718	30.7993	30.7464	31.016	31.0157	31.0578	30.9053	30.9894	30.872	30.8267	31.0139	30.8531	31.0863	30.8311	30.9659
P21278	Guanine nucleotide-binding protein subunit alpha-11	Gna11	0	1543800000	48	11	11	46.5	42.024	27.1744	27.2715	25.1695	26.7992	27.0513	26.8815	27.4723	27.0619	26.8664	27.5335	25.5008	27.0674	27.1014	26.4823	27.4168	27.3283
P21440	Multidrug resistance protein 3	Abcb4	0	811190000	47	20	19	22.3	140.38	26.7049	23.9538	26.077	26.7891	27.3953	26.7777	26.9266	27.0092	26.9043	26.5848	23.5731	26.3706	25.0388	24.8769	26.5761	25.0727
P21614	Vitamin D-binding protein	Gc	0	52219000000	527	40	40	85.7	53.6	32.0984	32.0514	31.95	32.1269	32.4226	32.4334	32.3106	32.3391	32.0875	31.9742	32.2366	32.06	32.2005	32.2458	32.0553	32.0036
P21619	Lamin-B2	Lmnb2	0	3932100000	138	30	25	51.7	67.317	28.5073	27.6103	28.5679	28.36	28.4741	28.2803	27.8844	28.49	28.6022	28.5321	28.9205	28.4652	28.5135	28.5034	28.6246	28.6608
P21981	Protein-glutamine gamma-glutamyltransferase 2	Tgm2	0	53706000000	488	47	47	73.5	77.06	31.6008	31.7946	31.5126	31.7654	33.193	33.487	33.6968	32.902	31.5016	31.347	31.6511	31.3955	32.0253	32.4543	31.9875	32.3867
P22315	Ferrochelatase, mitochondrial	Fech	0	20229000000	238	20	20	56.2	47.13	30.8948	30.5997	30.6589	30.4008	30.5727	30.5337	30.5332	30.4555	30.8184	30.7812	30.3934	30.8015	30.966	30.8525	30.7465	30.7457
P22437	Prostaglandin G/H synthase 1	Ptgs1	0	322530000	14	4	4	8.6	69.042	23.522	25.0717	26.3886	25.8701	26.6516	26.6	26.1233	25.9845	24.657	25.8816	25.1398	25.091	25.4483	25.7464	25.7824	26.1609
P22599	Alpha-1-antitrypsin 1-2	Serpina1b	0	112790000000	442	26	26	57.9	45.974	33.1334	33.212	33.3441	33.0667	33.1544	33.0346	33.0302	32.8896	33.1527	33.5435	33.3987	33.2246	33.5108	33.3263	33.2781	32.9444
Q8CGP6;Q8R1M2;Q8CGP7;Q8CGP5;Q8BFU2;P22752	Histone H2A type 1-H;Histone H2A.J;Histone H2A type 1-K;Histone H2A type 1-F;Histone H2A type 3;Histone H2A type 1	Hist1h2ah;H2afj;Hist1h2ak;Hist1h2af;Hist3h2a;Hist1h2ab	0	230570000000	151	6	6	35.9	13.95	34.4806	34.0357	34.1476	34.1252	34.7189	34.4796	34.1227	34.4315	34.1025	34.2923	34.5845	34.3634	33.9286	34.0317	34.295	34.4702
P22892	AP-1 complex subunit gamma-1	Ap1g1	0	1811700000	62	12	12	21.4	91.349	26.8134	27.2503	27.1572	26.8446	27.0988	27.5153	27.6926	27.2564	27.2485	27.1954	24.796	27.271	27.8278	27.3642	27.7461	27.0429
P22907	Porphobilinogen deaminase	Hmbs	0	2223200000	81	9	9	37.1	39.344	27.7888	27.3451	27.5389	27.4386	26.7585	27.4201	27.3017	27.5227	27.5113	27.4274	26.6477	27.8107	28.0354	27.4694	27.4987	27.4823
P23116	Eukaryotic translation initiation factor 3 subunit A	Eif3a	0	27509000000	661	72	72	51.7	161.93	31.1868	31.1842	31.2307	31.0278	31.0278	31.2566	31.1741	31.0621	31.2356	31.2526	31.1567	31.2895	31.2109	31.3492	31.217	31.3245
P23198	Chromobox protein homolog 3	Cbx3	0	3216500000	69	5	5	31.1	20.855	28.0975	27.7741	27.8808	27.9229	28.4041	28.5909	28.5058	28.3701	27.8991	27.7764	28.4516	27.9763	28.2418	28.1037	28.0564	28.5388
P23492	Purine nucleoside phosphorylase	Pnp	0	66556000000	310	21	21	79.2	32.277	32.3726	32.5774	32.0143	32.4797	32.4881	32.6361	32.5399	32.4861	32.5673	32.4261	32.4271	32.6011	32.4037	32.7186	32.4805	32.4398
P23506	Protein-L-isoaspartate(D-aspartate) O-methyltransferase	Pcmt1	0	1801200000	68	7	7	62.1	24.634	28.2653	27.136	27.3622	27.2436	27.4	26.9067	26.8013	26.9929	27.7086	27.536	27.5755	27.2702	27.0848	27.1879	27.131	27.1336
P23589	Carbonic anhydrase 5A, mitochondrial	Ca5a	0	4799300000	87	9	9	51.5	34.072	28.5915	28.6256	28.6091	28.5398	28.3837	28.1791	28.2049	28.3451	28.8754	28.9722	29.0656	28.7532	28.7962	28.7444	28.759	28.7302
P23591	GDP-L-fucose synthase	Tsta3	0	6275500000	154	14	14	57.3	35.877	29.1997	28.8774	28.9515	29.0737	29.0194	29.0566	29.0049	28.9373	29.0613	29.0604	29.099	28.9177	28.7938	29.1789	29.1444	28.9237
P23780	Beta-galactosidase	Glb1	0	649270000	20	9	9	20.6	73.12	25.1759	27.0428	25.5495	27.5377	27.3314	27.6442	27.2376	27.2076	26.3108	24.9875	23.7628	25.9228	26.2592	24.5398	25.1917	26.2289
P23953	Carboxylesterase 1C	Ces1c	0	16639000000	168	26	23	55.8	61.055	30.4076	30.9054	30.1228	30.2003	30.6043	31.2467	30.7474	30.911	30.3738	30.7975	30.337	30.6243	30.852	29.8733	30.3438	30.0556
P24270	Catalase	Cat	0	986600000000	1274	58	58	87.5	59.795	36.4926	36.3067	36.1599	36.1841	35.6231	35.4519	35.5321	35.599	36.7948	36.7481	36.7136	36.7673	36.5983	36.2522	36.4121	36.3681
P24369	Peptidyl-prolyl cis-trans isomerase B	Ppib	0	80917000000	288	21	21	69.9	23.713	32.8715	32.9023	32.2374	32.4539	32.6865	32.6564	32.7265	32.3639	32.7311	32.8429	32.9268	32.8345	32.8792	33.2355	32.8309	32.6607
P24452	Macrophage-capping protein	Capg	0	452930000	19	5	5	26.1	39.24	26.1552	25.6543	26.2076	25.8325	27.263	27.3938	27.8148	26.9	25.6893	25.2215	24.2391	25.3974	24.6513	26.7706	24.3132	26.7857
P24456	Cytochrome P450 2D10	Cyp2d10	0	78940000000	379	33	23	70	57.233	32.6847	33.3395	32.6064	32.7131	32.5668	32.0474	32.1482	32.3915	33.0628	33.093	32.6083	32.8048	32.5945	31.4807	32.8242	32.214
P24472	Glutathione S-transferase A4	Gsta4	0	17798000000	151	14	12	52.7	25.564	31.4133	30.7596	30.6934	30.7283	29.9527	30.1449	30.0817	29.7424	30.745	30.6772	30.6491	30.6609	30.5339	30.427	30.3011	30.5771
P24527	Leukotriene A-4 hydrolase	Lta4h	0	12618000000	234	31	31	61.4	69.05	30.4584	30.3174	30.0674	30.2794	30.3577	30.3236	30.1415	30.1538	29.9252	29.9272	29.9642	30.1089	29.9144	29.7549	29.8519	29.8008
P24547	Inosine-5-monophosphate dehydrogenase 2	Impdh2	0	1611900000	55	14	14	45.9	55.814	28.1076	27.0485	26.8086	26.8282	24.408	27.1278	26.6225	26.5041	27.3282	27.3439	24.8247	26.93	27.3738	27.0658	26.7501	26.9644
P24549	Retinal dehydrogenase 1	Aldh1a1	0	718490000000	928	51	51	87.6	54.467	35.869	36.1273	35.4593	35.9435	35.8268	35.6835	35.6354	35.7269	36.0005	35.8976	36.0182	36.1081	36.1495	36.0167	35.9185	35.7552
P24668	Cation-dependent mannose-6-phosphate receptor	M6pr	0	1635500000	38	7	7	35.3	31.172	26.9789	23.9757	25.0255	27.0869	27.6682	24.2462	27.4378	27.743	27.6765	25.4305	27.5247	27.6262	27.7801	26.742	27.2192	27.3154
P24721	Asialoglycoprotein receptor 2	Asgr2	0	3051300000	68	10	10	41.5	34.906	27.7528	28.0678	27.1176	27.8307	27.3589	27.3424	27.9178	27.1726	28.4126	28.388	28.3476	27.9573	28.4916	27.6069	28.2785	27.5406
P25444	40S ribosomal protein S2	Rps2	0	43483000000	190	19	19	54.9	31.231	32.3678	32.0977	31.622	31.6424	31.8305	31.7828	31.6	31.8499	31.9464	32.0036	31.9715	32.0529	31.9024	31.8644	31.7703	31.8338
P25688	Uricase	Uox	0	632450000000	869	36	36	88.4	35.039	36.0508	35.9105	35.5583	35.6995	34.8859	34.541	34.6523	34.5506	36.0836	35.9164	36.1746	36.1771	35.7565	35.6828	35.564	35.8296
P26039	Talin-1	Tln1	0	37019000000	879	106	106	61.6	269.82	32.1114	31.6814	31.4961	31.4621	31.974	31.998	31.9248	31.8424	31.3945	31.4625	31.5555	31.4671	31.7083	31.7135	31.5326	31.7593
P26040	Ezrin	Ezr	0	290930000	24	20	9	33.1	69.406	24.4254	26.6046	25.0242	24.9623	25.3322	25.7758	25.7451	25.1883	24.2366	25.2097	25.422	25.6286	25.6787	25.252	25.3308	25.5391
P26041	Moesin	Msn	0	7352300000	216	42	28	66.6	67.766	29.3362	29.1463	29.2079	29.2679	29.9527	30.1411	30.4234	29.8273	28.5166	28.6814	27.3204	28.2228	29.6235	29.7513	29.5557	29.805
P26043	Radixin	Rdx	0	53327000000	634	52	52	68.4	68.542	32.4358	32.3296	32.021	32.1935	31.8775	31.9276	31.8856	32.0242	32.2165	32.0965	32.2748	32.2525	32.127	32.1244	31.9266	32.1541
P26150;P26149	3 beta-hydroxysteroid dehydrogenase/Delta 5-->4-isomerase type 3;3-beta-hydroxy-Delta(5)-steroid dehydrogenase;Steroid Delta-isomerase;3 beta-hydroxysteroid dehydrogenase/Delta 5-->4-isomerase type 2;3-beta-hydroxy-Delta(5)-steroid dehydrogenase;Steroid Delta-isomerase	Hsd3b3;Hsd3b2	0	17945000000	166	16	14	49.6	42.031	30.435	30.7002	30.4212	30.469	30.4376	30.1482	30.0652	29.8984	30.8397	30.9794	30.7889	30.7989	30.5803	30.3586	30.6824	30.3279
P26231	Catenin alpha-1	Ctnna1	0	17016000000	353	50	50	72.1	100.11	30.5488	30.6829	30.3144	30.4263	30.5383	30.4697	30.5064	30.47	30.4442	30.4851	30.4776	30.3826	30.6917	30.7207	30.5869	30.588
P26350	Prothymosin alpha;Prothymosin alpha, N-terminally processed;Thymosin alpha	Ptma	0	997080000	22	2	2	26.1	12.254	25.4659	24.8764	26.3716	27.7902	26.9693	27.7709	26.8227	26.6072	25.5256	25.585	24.7931	23.908	25.3852	26.3144	25.289	27.5183
P26369	Splicing factor U2AF 65 kDa subunit	U2af2	0	2650300000	80	10	10	38.1	53.516	25.1446	27.3723	28.0802	27.9167	28.2433	28.5572	28.3327	28.3201	27.4374	27.2952	27.4727	27.6555	27.9981	28.1693	27.7297	28.0264
P26443	Glutamate dehydrogenase 1, mitochondrial	Glud1	0	1085500000000	1146	55	55	77.8	61.336	36.5159	36.5268	36.1518	36.4137	36.4243	36.5403	36.406	36.4588	36.5473	36.5607	36.8785	36.6071	36.5577	36.6803	36.5416	36.5265
P26516	26S proteasome non-ATPase regulatory subunit 7	Psmd7	0	13943000000	199	16	16	71.7	36.539	30.3683	30.3061	30.1923	30.0341	30.0396	30.0752	30.0688	30.1941	30.1312	30.2024	30.4204	30.2579	30.2528	30.2848	30.1561	30.1571
P26638	Serine--tRNA ligase, cytoplasmic	Sars	0	8690200000	207	21	21	52.1	58.388	29.4245	29.567	29.5398	29.8192	29.7691	29.6852	29.5896	29.4798	29.1912	29.381	29.7747	29.4238	29.6476	29.8581	29.5249	29.6376
P26883	Peptidyl-prolyl cis-trans isomerase FKBP1A	Fkbp1a	0	2441600000	25	4	4	50.9	11.922	26.0482	28.2928	26.1757	28.0484	28.2364	28.2642	28.2979	28.2392	25.2668	25.2388	24.8037	25.8575	24.0612	28.348	27.9919	25.6605
P27005	Protein S100-A8	S100a8	0	5691400000	40	4	4	74.2	10.294	24.7152	27.7697	25.6947	28.6933	30.1592	29.9127	30.3555	30.041	25.5667	25.6599	26.634	24.9083	28.9711	30.3352	29.768	29.6829
P27046	Alpha-mannosidase 2	Man2a1	0	6791500000	222	42	42	48.5	131.63	28.6963	29.2316	28.2402	28.8856	29.495	29.5004	29.7307	29.3329	29.2164	29.2166	28.6889	28.6031	29.6339	29.3183	29.7053	29.2808
P27048;P63163	Small nuclear ribonucleoprotein-associated protein B;Small nuclear ribonucleoprotein-associated protein N	Snrpb;Snrpn	0	3304900000	75	7	7	27.3	23.656	27.9361	28.0794	27.5582	28.3841	28.7267	28.5272	28.5563	28.3285	28.03	28.0157	28.5693	27.9415	27.9668	28.328	28.1223	28.2605
P27546	Microtubule-associated protein 4	Map4	0	2225300000	105	28	28	39.6	117.43	27.663	27.6082	27.7537	26.891	27.2084	27.1214	27.278	26.561	27.1837	27.936	28.1967	27.5436	27.9962	27.909	27.6267	28.2088
P27659	60S ribosomal protein L3	Rpl3	0	70425000000	438	30	30	56.8	46.109	32.9677	32.8949	32.4728	32.2815	32.4829	31.8295	32.0147	32.2666	32.9037	32.9323	32.5902	32.7898	32.4515	31.8695	32.5122	32.4023
P27773	Protein disulfide-isomerase A3	Pdia3	0	290640000000	849	49	49	69.7	56.678	35.0375	34.6518	34.44	34.3864	34.3462	34.3918	34.34	34.2016	34.6421	34.5937	34.6733	34.6867	34.6469	34.866	34.5745	34.6555
P28063	Proteasome subunit beta type-8	Psmb8	0	3069100000	57	8	8	43.5	30.26	25.8958	27.8684	24.0038	27.9882	28.0366	28.2928	27.9614	28.3157	27.7481	27.9769	28.041	28.1659	28.2797	28.5402	28.6939	28.7752
P28076	Proteasome subunit beta type-9	Psmb9	0	2313200000	51	8	8	65.3	23.396	25.9169	26.9915	24.8265	27.4508	27.5279	27.3273	26.5069	27.7147	27.9207	26.9867	28.0491	27.7415	27.6697	28.1644	28.2837	28.2374
P28230	Gap junction beta-1 protein	Gjb1	0	1832000000	51	9	9	26.1	32.003	27.7877	28.1308	27.0129	26.8482	27.6642	27.1696	27.5218	27.4977	27.1844	27.945	23.9632	27.1113	27.4436	24.7557	26.8169	27.6933
P28271	Cytoplasmic aconitate hydratase	Aco1	0	156450000000	923	62	62	71.4	98.124	33.9157	33.8664	33.7586	33.7494	33.5248	33.5137	33.4135	33.5471	33.7781	33.6998	33.6699	33.8025	33.5818	33.5657	33.5381	33.6153
P28352	DNA-(apurinic or apyrimidinic site) lyase;DNA-(apurinic or apyrimidinic site) lyase, mitochondrial	Apex1	0	3619800000	86	11	11	59	35.49	26.2597	28.0506	27.847	28.4985	28.6962	28.7438	28.8917	28.7582	28.0953	28.0259	28.3144	27.9054	28.7916	28.5857	28.545	28.5279
P28474	Alcohol dehydrogenase class-3	Adh5	0	154650000000	554	27	27	86.4	39.547	33.6069	33.804	33.8554	33.9682	33.5299	33.8624	33.9098	33.8477	33.6177	33.5605	33.7464	33.6742	33.6163	33.7558	33.6047	33.3753
P28656	Nucleosome assembly protein 1-like 1	Nap1l1	0	3366400000	53	10	7	35.3	45.345	28.2653	28.3658	28.0894	28.2323	28.6714	28.6348	28.7072	28.6143	27.8141	27.8955	28.4432	27.2171	27.8672	28.2854	28.3413	28.2789
P28659	CUGBP Elav-like family member 1	Celf1	0	1405100000	52	12	12	35	52.107	27.6468	26.7883	26.7966	26.9486	26.8756	27.0375	26.509	27.1018	26.8622	26.8898	25.1253	25.7196	27.403	27.2385	26.8822	27.1912
P28665	Murinoglobulin-1	Mug1	0	169970000000	928	67	67	59.6	165.3	33.429	33.695	33.6665	33.2771	33.8038	33.8015	33.8025	34.0711	33.8991	34.156	33.8043	33.9617	33.869	33.5823	33.9264	33.4159
P28666	Murinoglobulin-2	Mug2	0	1028900000	35	34	14	31.8	162.38	27.3613	28.2418	27.8684	28.0715	25.5262	27.6274	27.6484	25.2882	25.5599	24.5974	25.7524	24.8334	24.7878	24.8826	24.3714	25.1246
P28798	Granulins;Acrogranin;Granulin-1;Granulin-2;Granulin-3;Granulin-4;Granulin-5;Granulin-6;Granulin-7	Grn	0	9916500000	131	10	10	23.6	63.458	30.2752	29.3071	28.8843	30.2078	30.1947	30.4029	30.8328	30.5193	29.895	28.779	25.173	28.4286	30.1066	30.1526	29.408	29.3387
P28843	Dipeptidyl peptidase 4;Dipeptidyl peptidase 4 membrane form;Dipeptidyl peptidase 4 soluble form	Dpp4	0	22709000000	328	32	32	47.6	87.436	30.7826	31.0876	30.8284	31.0887	31.0428	30.8954	30.8395	31.0358	30.8869	30.9427	30.9103	30.8179	31.0503	30.8524	30.9927	30.9249
P29341	Polyadenylate-binding protein 1	Pabpc1	0	51696000000	436	37	37	61.6	70.67	32.2137	32.1336	31.8753	31.8663	32.0561	31.982	32.0117	32.0623	32.2522	32.2093	32.1148	32.1556	32.1015	32.2868	32.063	32.1133
P29351	Tyrosine-protein phosphatase non-receptor type 6	Ptpn6	0	710810000	44	15	15	39.5	67.558	24.5959	24.9517	24.9903	27.392	27.3659	27.3018	27.6418	27.1302	25.2952	25.2485	25.495	25.7296	24.7921	26.7235	26.4871	27.113
P29391;P49945	Ferritin light chain 1;Ferritin light chain 2	Ftl1;Ftl2	0	83531000000	233	14	14	73.2	20.802	32.2765	32.8741	32.2098	32.0184	32.5909	32.0257	32.6499	32.4026	33.2349	33.0263	33.1334	33.058	33.3531	33.112	33.2504	33.076
P29595	NEDD8	Nedd8	0	4196400000	57	4	4	55.6	8.9723	28.227	28.9169	28.946	27.9089	27.8153	27.998	27.9891	27.9924	29.0342	29.008	28.2101	29.3619	28.2154	28.4029	27.6676	27.9482
P29699	Alpha-2-HS-glycoprotein	Ahsg	0	44392000000	269	16	16	51.9	37.325	31.9819	31.6651	31.6747	31.2381	31.9836	32.219	32.2262	32.057	31.7405	31.927	31.6321	31.7723	32.0549	31.9327	31.5733	31.5842
P29758	Ornithine aminotransferase, mitochondrial	Oat	0	95636000000	489	31	31	82.5	48.354	33.6269	33.5811	33.4615	33.4337	34.0873	33.9575	34.0489	34.0111	31.8674	31.6208	31.8864	31.8524	32.0124	32.1993	31.851	31.939
P29788	Vitronectin	Vtn	0	3953500000	101	12	12	29.1	54.848	27.9942	28.0018	28.0366	28.0356	29.204	29.2755	29.4133	29.1098	27.081	27.8284	27.569	27.8988	28.609	28.9164	28.8344	28.9902
P30115	Glutathione S-transferase A3	Gsta3	0	443350000000	665	32	32	90.5	25.36	35.475	35.367	36.0952	35.4715	35.3421	35.1695	35.2655	35.3664	34.9527	34.8546	35.2614	34.9416	34.586	34.6634	34.7725	34.8653
P30416	Peptidyl-prolyl cis-trans isomerase FKBP4;Peptidyl-prolyl cis-trans isomerase FKBP4, N-terminally processed	Fkbp4	0	15769000000	276	32	32	72.9	51.572	30.7026	30.6007	29.9214	30.3504	29.0114	29.4498	29.3484	29.1009	30.7509	30.546	30.2501	30.6568	30.6598	30.5031	30.4163	30.0264
P30681	High mobility group protein B2	Hmgb2	0	1109400000	40	12	8	44.8	24.162	23.9046	26.6684	26.4663	26.2827	28.3339	28.1494	28	27.9535	25.2878	25.592	25.2616	25.8875	26.8006	27.0698	26.5516	27.6712
P30999	Catenin delta-1	Ctnnd1	0	8563000000	207	27	27	40.2	104.92	29.3313	29.2156	29.4658	29.4632	29.7986	29.6585	29.5957	29.675	29.4796	29.4033	29.5684	29.405	29.7728	29.611	29.6853	29.7667
P31001	Desmin	Des	0	1654100000	81	22	18	58.2	53.497	27.7922	24.9196	28.4643	28.0059	27.5341	28.8113	28.3202	27.8365	25.7906	25.5816	27.1874	24.9982	28.0464	27.6723	24.4529	26.5223
P31230	Aminoacyl tRNA synthase complex-interacting multifunctional protein 1;Endothelial monocyte-activating polypeptide 2	Aimp1	0	5109300000	97	13	13	58.1	33.997	29.1919	28.5971	28.9138	28.7484	28.7772	28.8159	28.69	28.6867	28.8503	28.468	28.8794	28.7013	28.767	28.7697	28.6989	28.6479
P31725	Protein S100-A9	S100a9	0	5990100000	55	7	7	46.9	13.049	27.9235	25.6192	28.8748	28.9031	30.0073	29.8682	30.0022	29.8414	27.3084	27.6229	25.8304	24.3527	29.9598	29.8389	29.518	30.2423
P31786	Acyl-CoA-binding protein	Dbi	0	404820000000	290	11	11	83.9	10	35.694	35.4374	34.8833	35.1253	35.1798	34.9714	34.7802	34.7973	34.9067	34.8655	35.1347	35.1881	34.8829	35.1272	34.9075	34.9235
P31809	Carcinoembryonic antigen-related cell adhesion molecule 1	Ceacam1	0	4039200000	78	7	7	17.9	57.015	28.1376	26.127	28.6104	28.6064	28.4186	28.0934	28.2264	28.3223	29.1218	29.043	28.8236	28.3142	28.5995	28.5476	28.8382	28.5021
P31938	Dual specificity mitogen-activated protein kinase kinase 1	Map2k1	0	1112400000	35	10	5	32.1	43.474	27.3964	27.1274	26.0082	24.9971	24.354	26.3117	26.6773	26.1239	26.7358	26.7133	25.3125	26.6561	26.8643	26.5319	26.3254	25.9037
P32020	Non-specific lipid-transfer protein	Scp2	0	809740000000	1109	50	50	74.8	59.125	36.0632	35.85	35.7919	35.8587	35.6947	35.4631	35.5275	35.5114	36.347	36.3942	36.5329	36.4488	36.1629	36.215	36.2591	36.2153
P32067	Lupus La protein homolog	Ssb	0	2812300000	96	14	14	35.4	47.756	27.8421	27.5323	27.8083	27.6797	28.0319	28.135	28.1113	27.9171	28.0243	28.0047	26.7913	27.9065	28.0006	27.7609	27.8448	28.1585
P32233	Developmentally-regulated GTP-binding protein 1	Drg1	0	692420000	37	6	6	29.4	40.512	24.6217	26.3516	25.7309	26.1529	25.8618	26.2423	25.5063	24.332	25.7936	26.2764	25.6699	26.1456	26.1042	25.7149	26.1388	26.0323
P32261	Antithrombin-III	Serpinc1	0	26668000000	296	25	25	56.1	52.003	30.9562	31.1945	31.0901	30.9104	30.8912	31.0948	30.9094	30.9262	31.1207	31.3242	30.991	31.3058	31.2703	31.2248	31.1889	31.1603
P32921	Tryptophan--tRNA ligase, cytoplasmic;T1-TrpRS;T2-TrpRS	Wars	0	2384100000	75	18	18	59.9	54.357	27.4013	27.3196	27.9582	27.2989	27.8059	27.7137	27.9143	27.7876	27.4233	27.5249	26.1336	27.5659	27.9527	28.4524	27.7662	27.8225
P33267	Cytochrome P450 2F2	Cyp2f2	0	191960000000	786	52	52	82.1	55.948	34.0354	34.3318	33.9302	33.8396	33.0582	32.8207	32.7677	32.7152	34.5644	34.6537	34.3925	34.3134	33.8695	32.8382	34.0288	34.0111
P33622	Apolipoprotein C-III	Apoc3	0	6249400000	57	3	3	50.5	10.982	29.1296	27.7549	29.5813	29.2389	28.9082	29.3448	28.9512	29.1147	29.1462	29.2784	29.2554	29.4904	28.3985	29.0791	29.0647	29.2654
P34022	Ran-specific GTPase-activating protein	Ranbp1	0	7550100000	104	9	9	65.5	23.596	29.1024	29.392	28.8627	29.4628	29.4078	29.5733	29.6557	29.5573	29.2758	28.8941	28.8316	29.3026	29.423	29.6966	29.243	29.5432
P34884	Macrophage migration inhibitory factor	Mif	0	13327000000	116	8	8	89.6	12.504	30.0168	30.3997	29.8454	30.1262	29.8768	29.9365	30.4463	30.2529	30.0839	30.1768	30.4239	30.0864	30.8929	30.3128	30.2235	30.1791
P34914	Bifunctional epoxide hydrolase 2;Cytosolic epoxide hydrolase 2;Lipid-phosphate phosphatase	Ephx2	0	471740000000	1035	44	44	79.4	62.515	35.503	35.5488	35.251	35.2927	34.7024	34.4765	34.7407	34.6901	35.6754	35.5187	35.389	35.6581	35.4174	35.0916	35.2315	35.1529
P34927	Asialoglycoprotein receptor 1	Asgr1	0	19054000000	205	13	13	37	32.591	30.7302	30.7199	29.9646	30.4768	30.4949	30.4661	30.3531	30.4572	30.7203	31.0021	30.9571	30.7207	31.1262	30.6412	30.8262	30.4178
P34928	Apolipoprotein C-I;Truncated apolipoprotein C-I	Apoc1	0	2991100000	31	4	4	25	9.6963	28.5615	28.0824	27.8526	28.1054	27.7421	28.1836	24.5606	25.8065	27.9094	28.2516	28.3179	27.7496	28.6183	28.6189	28.136	27.7995
P35278	Ras-related protein Rab-5C	Rab5c	0	4171900000	69	8	8	55.6	23.412	28.3833	28.7003	28.2431	28.2866	28.5667	28.6118	28.6568	28.4686	28.7186	28.6177	28.5319	28.4418	28.4894	28.1794	28.7534	28.7637
P35279;P61294	Ras-related protein Rab-6A;Ras-related protein Rab-6B	Rab6a;Rab6b	0	9904500000	69	9	9	40.9	23.59	30.0209	29.7374	29.0642	29.7868	29.002	29.0731	29.0234	29.0162	29.9456	30.0121	30.2718	29.8072	29.6608	29.4363	29.9769	29.8635
P35293	Ras-related protein Rab-18	Rab18	0	3060900000	69	13	13	67.5	23.035	27.806	28.1186	27.9561	28.4627	28.3023	27.7565	28.134	28.0633	28.0523	28.1233	27.5574	27.553	28.0939	27.8919	28.1639	27.5831
P35486	Pyruvate dehydrogenase E1 component subunit alpha, somatic form, mitochondrial	Pdha1	0	22561000000	257	30	30	67.9	43.231	30.9361	30.9727	30.4453	31.0392	30.9754	30.8906	31.1333	30.84	31.1836	30.9591	31.1024	31.1571	30.8754	30.8965	30.7483	30.6871
P35492	Histidine ammonia-lyase	Hal	0	83561000000	607	43	43	76.7	72.257	33.3324	32.8901	33.0917	33.0525	33.0135	33.1023	33.0694	32.9951	32.6939	32.6023	32.5457	32.6587	32.6666	32.4777	32.2947	32.2928
P35505	Fumarylacetoacetase	Fah	0	371400000000	545	26	26	83.5	46.175	35.1156	35.1027	34.8582	34.9196	34.9385	34.8352	34.9079	34.9459	34.9814	34.9924	34.7695	34.9911	35.0348	34.968	34.9184	34.9514
P35550	rRNA 2-O-methyltransferase fibrillarin	Fbl	0	12896000000	168	14	14	56.6	34.306	30.048	30.4796	29.931	30.0287	30.077	29.9404	30.0308	30.0066	30.3479	30.3925	30.2177	30.331	29.868	29.8619	29.9927	30.0727
P35564	Calnexin	Canx	0	46907000000	372	28	28	46.7	67.277	31.645	32.0867	31.8724	31.8694	32.1432	31.795	31.7325	31.8087	31.8019	32.0237	32.1811	31.8452	32.1623	31.5435	32.2243	32.1068
P35576	Glucose-6-phosphatase	G6pc	0	6145100000	68	4	4	23.5	40.472	29.3762	29.416	28.9233	28.8908	28.5908	28.3561	28.9266	28.7237	29.17	28.7532	28.0552	28.6693	29.5202	27.9622	29.4225	29.0974
P35585	AP-1 complex subunit mu-1	Ap1m1	0	1391700000	59	15	15	50.6	48.542	26.9706	26.7918	26.9329	26.569	27.0274	26.6875	26.5969	27.2514	26.6995	26.851	27.2264	26.7689	27.0997	27.1765	26.7083	26.7448
P35700	Peroxiredoxin-1	Prdx1	0	460490000000	581	25	25	86.4	22.176	35.7307	35.6959	35.1168	35.3486	35.2652	35.3786	35.2439	35.1913	35.2039	35.1596	35.3352	35.3468	35.0542	35.107	35.0247	35.0172
P35762	CD81 antigen	Cd81	0	2415500000	40	3	3	27.5	25.814	25.5877	27.7106	25.051	28.5455	28.2154	28.1015	28.5776	27.7777	27.7803	27.7708	26.8909	28.1342	24.545	27.4893	27.8967	26.12
P35979	60S ribosomal protein L12	Rpl12	0	38577000000	147	10	10	63	17.804	31.6317	31.759	31.7169	31.6282	31.6055	31.6896	31.7827	31.8447	31.8598	31.8527	31.8875	31.8991	31.7785	31.8832	31.7502	31.7606
P35980	60S ribosomal protein L18	Rpl18	0	35323000000	191	17	17	54.8	21.644	32.4533	31.7432	31.5669	30.8906	31.0821	30.5278	30.7072	30.7983	31.8499	31.8256	31.7782	31.6466	31.2851	30.7763	31.388	31.5163
P36536	GTP-binding protein SAR1a	Sar1a	0	1691600000	50	11	8	63.6	22.371	26.7203	27.495	26.298	27.2286	27.1561	26.5396	27.3911	26.1927	27.5841	27.3245	26.1645	26.8825	27.2085	27.1201	27.6044	26.5564
P36552	Oxygen-dependent coproporphyrinogen-III oxidase, mitochondrial	Cpox	0	16075000000	232	31	31	67.5	49.714	30.6808	30.8217	30.2846	30.6527	31.2497	31.0635	31.2163	31.1399	30.1258	30.0112	30.2545	30.0764	30.0972	30.1714	29.9915	29.9553
P37040	NADPH--cytochrome P450 reductase	Por	0	77715000000	701	52	52	71.4	77.043	32.5919	32.9498	32.5104	32.4276	33.3474	33.0849	33.1651	33.3255	32.6531	32.6367	32.6246	32.4164	32.651	32.0992	32.5137	32.4574
P38060	Hydroxymethylglutaryl-CoA lyase, mitochondrial	Hmgcl	0	58585000000	293	18	18	61.2	34.238	32.1712	32.1468	32.2127	32.2493	32.3189	32.2372	32.1973	32.2973	32.3451	32.2375	32.4568	32.2719	32.4071	32.2876	32.2836	32.3482
P38647	Stress-70 protein, mitochondrial	Hspa9	0	183770000000	822	50	50	68.6	73.46	34.0443	34.004	34.0839	34.0535	33.9245	33.9243	33.8302	33.8379	34.0087	33.9564	34.2995	34.0401	33.8861	33.9683	33.8234	33.9366
P39039	Mannose-binding protein A	Mbl1	0	1589400000	36	6	6	41.8	25.396	27.4641	26.956	24.5741	25.321	26.0104	26.3513	25.252	23.7141	24.9858	27.6592	26.1134	27.6985	27.6491	27.7622	27.4521	27.4551
P39054	Dynamin-2	Dnm2	0	4191200000	146	27	27	45.3	98.144	28.2998	28.4559	28.2043	28.3813	28.7096	28.7098	28.7873	28.5729	28.4262	28.4258	28.1662	28.4633	28.2945	28.7361	28.3932	28.3854
P39061	Collagen alpha-1(XVIII) chain;Endostatin	Col18a1	0	1557000000	35	10	10	9.2	182.17	27.2822	27.3221	27.0998	26.914	27.1631	27.6643	27.5295	27.3002	26.9224	26.0352	25.4882	25.5325	27.2129	27.6569	27.4262	27.115
P39447	Tight junction protein ZO-1	Tjp1	0	2473400000	137	18	18	16.7	194.74	28.0085	27.87	27.5449	27.677	27.6666	27.744	27.6569	27.7401	27.8006	27.8206	27.6905	27.6768	28.1525	27.8548	27.5995	27.7246
P39654	Arachidonate 15-lipoxygenase	Alox15	0	198240000	14	6	6	18.1	75.444	26.3872	27.2331	25.1005	25.834	26.7503	26.3588	27.1013	25.7692	25.0605	25.0149	26.051	25.8023	26.1461	24.4849	23.7822	25.958
P40124	Adenylyl cyclase-associated protein 1	Cap1	0	19126000000	322	37	37	82.3	51.564	30.6936	30.7261	30.3772	30.6227	30.5874	30.9279	31.0726	30.7519	30.5626	30.4409	30.1378	30.6831	30.6483	30.9533	30.7462	30.6429
P40142	Transketolase	Tkt	0	205990000000	831	48	48	87.3	67.63	34.2437	34.2562	34.2543	34.2208	34.0936	34.118	33.9886	34.1394	34.0753	34.1186	34.1798	34.2446	33.9902	33.9653	33.8923	34.0573
P40336	Vacuolar protein sorting-associated protein 26A	Vps26a	0	1841900000	44	9	9	41.3	38.113	24.7264	27.6034	27.2381	27.333	26.9972	27.4064	27.2153	27.2028	27.8521	27.6566	24.7603	27.2127	27.3083	27.5521	27.576	27.444
P40936	Indolethylamine N-methyltransferase	Inmt	0	145690000000	401	20	20	63.6	29.459	34.1049	34.148	33.6121	34.1425	34.0777	33.4421	33.4208	33.6671	33.6398	33.504	33.5279	33.526	33.4932	33.0111	33.2555	32.5988
P41105	60S ribosomal protein L28	Rpl28	0	11002000000	110	15	15	59.1	15.733	30.3742	29.947	29.765	29.4125	30.0266	29.1203	29.3846	29.1179	30.4084	30.4916	30.1449	30.1027	29.2988	29.1939	29.6041	29.9109
P41216	Long-chain-fatty-acid--CoA ligase 1	Acsl1	0	305130000000	861	52	52	70.8	77.951	34.5898	34.829	34.6764	34.8123	34.4578	34.1191	34.1893	34.3424	35.0237	34.9932	34.9809	34.8456	34.6229	34.2837	34.6729	34.4497
P41317	Mannose-binding protein C	Mbl2	0	1584700000	31	8	8	27	25.957	27.3069	27.439	25.0163	27.0049	25.7514	27.0256	24.6895	26.7248	27.0194	27.1866	26.0916	26.9947	27.3402	27.7118	26.9388	27.4516
P42125	Enoyl-CoA delta isomerase 1, mitochondrial	Eci1	0	73158000000	281	25	25	79.9	32.25	32.6309	33.043	32.3761	32.4507	32.2627	32.2065	32.7382	32.4969	32.5945	32.6134	32.4708	32.6274	33.1508	32.7707	32.4215	32.1184
P42208	Septin-2	2002-09-01	0	6617000000	154	16	16	54.3	41.525	28.9209	29.1952	28.89	29.007	29.3549	29.477	29.5168	29.3217	29.1612	29.0949	29.016	29.2078	29.3809	29.5071	29.107	29.2382
P42225	Signal transducer and activator of transcription 1	Stat1	0	2881800000	70	20	20	33.1	87.196	27.5779	26.81	25.1461	27.1099	27.3821	25.4047	27.6142	26.7322	27.2074	27.3388	26.5556	27.1047	28.2219	29.0178	29.5138	30.2821
P42227	Signal transducer and activator of transcription 3	Stat3	0	5224600000	159	28	28	55.5	88.053	28.4666	28.6169	27.271	28.3469	29.4431	29.4958	29.3712	29.5421	28.1627	28.2217	26.9223	27.9703	29.6495	29.258	29.2534	29.1019
P42232	Signal transducer and activator of transcription 5B	Stat5b	0	482100000	36	9	9	16.4	90.001	25.0522	25.8703	25.8052	25.435	25.1139	25.6106	25.7521	25.0272	25.6766	25.7223	25.5811	27.2361	25.7813	25.7509	25.5915	25.7271
P42669	Transcriptional activator protein Pur-alpha	Pura	0	7675900000	121	15	15	54.8	34.883	29.39	29.2397	29.559	29.5607	29.5071	29.4877	29.7109	29.4046	29.6299	29.5456	29.4275	29.2455	29.5496	29.6803	29.2476	29.2072
P42925	Peroxisomal membrane protein 2	Pxmp2	0	2467400000	60	6	6	32	22.265	26.9209	28.444	26.7811	26.9662	26.3151	27.0505	27.5479	24.9689	27.9734	27.8843	27.4504	27.4706	28.6507	27.6757	28.2514	27.0344
P42932	T-complex protein 1 subunit theta	Cct8	0	27220000000	308	36	36	65.7	59.555	31.0933	31.4157	31.1582	31.3185	31.0258	31.0848	30.9723	30.7688	31.2251	31.1899	31.3409	31.3438	30.9879	31.3767	31.218	31.246
P43024	Cytochrome c oxidase subunit 6A1, mitochondrial	Cox6a1	0	78965000000	162	4	4	61.3	12.352	33.1766	32.788	32.3898	32.4239	32.3732	32.1985	32.3036	32.5001	32.8997	33.0357	32.8133	33.3109	32.9639	32.9074	32.6356	32.643
P43274	Histone H1.4	Hist1h1e	0	20572000000	94	16	6	39.7	21.977	32.2036	30.132	31.8186	30.1973	31.1691	29.6184	29.6086	30.5757	30.6909	30.7176	30.9418	30.1727	30.2096	29.3509	30.4624	31.1434
P43275	Histone H1.1	Hist1h1a	0	1547200000	52	8	5	38	21.785	28.3586	25.2516	27.2229	26.4083	28.0731	27.7798	27.5045	27.9116	27.1101	27.6834	25.1638	24.6019	27.4952	26.5525	27.1954	27.875
P43276	Histone H1.5	Hist1h1b	0	2407400000	62	11	8	37.7	22.576	28.4116	28.1705	27.328	27.611	28.6295	28.1173	28.2595	28.1347	24.9825	27.8968	27.087	27.1392	27.5422	26.9968	27.6517	27.8692
P43277	Histone H1.3	Hist1h1d	0	46545000000	182	16	16	39.4	22.099	32.8504	32.0884	32.6475	31.5685	32.4868	31.2067	31.2412	31.9602	31.9558	32.0245	31.7407	31.7074	31.1694	30.4189	31.6769	32.2277
P43883	Perilipin-2	Plin2	0	3871700000	89	17	17	62.1	46.646	26.5358	28.2859	25.5205	28.4423	28.0081	25.804	25.0388	27.0453	29.2387	28.8761	28.6412	29.6709	29.0243	24.7358	28.5773	28.8413
P45376	Aldose reductase	Akr1b1	0	4729700000	104	15	15	58.2	35.732	28.5555	28.4785	28.0284	28.2374	28.5722	28.8748	28.7898	28.538	27.9941	28.5588	28.8929	28.7745	29.0635	29.1288	28.7237	28.8418
P45377	Aldose reductase-related protein 2	Akr1b8	0	3075600000	44	6	6	27.5	36.12	26.4223	28.3753	28.3672	27.9367	27.8838	27.8364	28.4514	28.1926	28.0636	25.6679	24.6814	28.1255	27.8829	28.0524	27.1098	25.1724
P45591	Cofilin-2	Cfl2	0	3533300000	70	13	11	85.5	18.709	28.0907	28.1369	28.615	28.3572	28.3316	28.4797	28.4107	28.3783	28.0839	27.9596	28.1897	28.1873	28.2796	28.3509	27.9746	28.4586
P45700	Mannosyl-oligosaccharide 1,2-alpha-mannosidase IA	Man1a1	0	968500000	54	9	9	20.3	73.275	24.1115	26.6242	26.2256	25.8667	26.7634	25.8341	25.6426	25.7027	26.5506	26.5734	26.3507	26.6411	26.9503	26.2394	26.5709	26.444
P45878	Peptidyl-prolyl cis-trans isomerase FKBP2	Fkbp2	0	7692800000	99	10	10	65	15.344	29.5209	29.3872	29.759	29.6794	29.8253	29.6447	29.6184	29.5766	29.2404	29.6575	29.6323	29.1009	28.9749	29.3652	28.8359	29.5411
P45952	Medium-chain specific acyl-CoA dehydrogenase, mitochondrial	Acadm	0	115260000000	473	32	32	63.9	46.481	33.3959	33.1367	33.1541	33.1563	33.4077	33.4098	33.2094	33.3964	33.313	33.2478	33.3164	33.2309	33.2331	33.1851	33.0801	33.2429
P46061	Ran GTPase-activating protein 1	Rangap1	0	1010300000	43	15	15	35.8	63.53	24.5015	26.5691	25.7692	24.5955	26.5622	26.6231	26.8289	26.3212	25.8948	25.4207	23.9171	27.0767	27.1716	26.8243	27.1797	25.5341
P46467	Vacuolar protein sorting-associated protein 4B	Vps4b	0	1400100000	39	9	9	31.5	49.419	25.7246	27.0687	26.8274	27.4618	27.1947	24.9123	27.1231	26.8848	27.2884	26.791	24.4287	26.8196	27.3433	27.103	27.11	27.5033
P46471	26S protease regulatory subunit 7	Psmc2	0	15851000000	246	27	27	71.1	48.647	30.4479	30.1223	30.4439	30.3629	30.2874	30.2802	30.2938	30.1968	30.3228	30.3334	30.563	30.216	30.2339	30.5463	30.4198	30.4522
P46638;P62492	Ras-related protein Rab-11B;Ras-related protein Rab-11A	Rab11b;Rab11a	0	7277800000	120	13	13	61	24.489	28.078	29.4403	29.0557	29.3731	29.4525	29.3809	29.4852	29.4039	29.349	29.1473	29.4496	28.9329	29.3396	29.3984	29.4883	29.5851
P46656	Adrenodoxin, mitochondrial	Fdx1	0	10162000000	77	6	6	31.4	20.123	30.1696	30.2726	30.1027	30.0136	29.5709	29.6837	29.4199	29.4911	29.8451	29.9683	29.7526	30.23	30.2334	30.0389	29.7086	29.3573
P46735	Unconventional myosin-Ib	Myo1b	0	7507500000	193	39	39	44.5	128.56	29.1332	29.4832	29.337	29.166	29.6896	29.3023	29.2997	29.493	29.4596	29.3849	29.4312	29.219	29.2038	28.8168	29.5302	29.6108
P46935	E3 ubiquitin-protein ligase NEDD4	Nedd4	0	2396600000	99	21	21	33.4	102.71	28.3464	27.9937	27.929	27.6041	27.8097	27.9037	28.0091	27.9119	27.6893	27.5961	27.2268	27.599	27.7789	27.4197	27.2923	27.7181
P46978	Dolichyl-diphosphooligosaccharide--protein glycosyltransferase subunit STT3A	Stt3a	0	11276000000	184	19	19	22.1	80.597	29.0418	30.2871	29.2987	29.6182	29.9622	29.9461	30.0292	29.962	30.0892	30.1834	30.0133	29.7929	30.2577	29.0951	30.4221	29.5396
P47199	Quinone oxidoreductase	Cryz	0	37440000000	285	20	20	70.7	35.268	32.0427	31.6455	31.6012	31.5386	31.3542	31.2647	31.4552	31.3727	31.7424	31.7073	31.8053	31.8141	31.651	31.7343	31.3622	31.4616
P47738	Aldehyde dehydrogenase, mitochondrial	Aldh2	0	689260000000	1014	48	46	83.6	56.537	35.7677	36.0164	35.7831	35.9061	35.9141	35.9837	36.0454	36.0463	35.7528	35.7565	36.0211	35.8549	35.9002	35.8932	35.742	35.6659
P47740	Fatty aldehyde dehydrogenase	Aldh3a2	0	38318000000	375	25	25	66.7	53.97	32.1865	32.4938	32.2251	32.2281	32.3229	31.4018	31.586	31.7687	31.3175	31.129	31.3154	31.2041	31.1694	30.3089	31.2675	31.5508
P47753	F-actin-capping protein subunit alpha-1	Capza1	0	2450800000	51	10	7	51.7	32.939	24.9005	28.0971	27.8284	27.9766	28.0989	28.3099	28.3017	28.1889	27.7419	27.6371	27.7165	27.8155	27.8383	27.9622	27.847	28.0779
P47754	F-actin-capping protein subunit alpha-2	Capza2	0	10284000000	118	14	14	74.1	32.967	29.4988	29.7038	29.8746	29.8368	29.8903	30.0392	29.9362	29.903	29.5646	29.7348	30.1079	29.89	29.8606	30.0842	29.9023	30.1914
P47757	F-actin-capping protein subunit beta	Capzb	0	12234000000	149	14	14	65	31.345	30.2272	29.9025	29.893	29.9043	29.991	30.1082	30.3301	30.0633	30.1225	29.8515	29.8428	30.1071	30.0458	30.2515	30.0437	30.071
P47758	Signal recognition particle receptor subunit beta	Srprb	0	2526200000	72	14	14	52.8	29.579	25.6255	27.9273	27.9156	27.8966	28.0223	27.6923	27.9531	27.7606	27.9377	28.281	28.0153	27.6775	27.7369	24.3047	28.2758	27.9588
P47791	Glutathione reductase, mitochondrial	Gsr	0	13573000000	179	22	22	67	53.662	30.296	30.0514	29.9358	30.1366	30.0493	30.2672	30.3968	30.1255	30.3476	30.1887	30.5412	30.4321	30.3848	30.4588	30.1633	30.3926
P47802	Metaxin-1	Mtx1	0	3177300000	83	13	13	47.6	35.623	27.9707	28.4416	27.5906	28.0793	28.1252	27.7053	27.9761	27.9457	28.3502	28.2921	27.9896	28.365	28.0995	27.8684	28.0667	27.9381
P47811	Mitogen-activated protein kinase 14	Mapk14	0	666430000	34	8	8	38.6	41.287	24.7907	25.4891	26.3979	24.4987	26.7283	26.8775	26.2882	26.6096	26.2957	24.6848	25.4289	26.7539	23.8107	26.9136	24.3019	26.792
P47856	Glutamine--fructose-6-phosphate aminotransferase [isomerizing] 1	Gfpt1	0	512810000	38	10	10	18.8	78.538	24.0488	24.3867	24.8941	25.4912	25.549	25.8326	24.1816	25.2026	24.4329	23.919	26.2176	25.5019	26.1568	26.2325	25.9308	25.8642
P47911	60S ribosomal protein L6	Rpl6	0	43918000000	206	16	16	44.3	33.509	32.063	32.3088	31.835	31.5408	31.7361	31.3869	31.5264	31.5114	32.0829	32.0794	31.9074	31.9127	31.7939	31.1787	31.9996	31.9121
P47915	60S ribosomal protein L29	Rpl29	0	5099500000	45	4	4	20.6	17.587	30.2839	29.0902	28.4097	25.2178	27.8864	26.3771	26.918	27.5615	29.1465	28.6601	29.1381	29.3506	28.3542	27.2593	27.7394	28.2548
P47934	Carnitine O-acetyltransferase	Crat	0	367920000	36	6	6	13.7	70.839	25.9392	24.5388	24.3073	24.9094	24.963	25.2511	25.0361	24.7131	25.5419	25.5313	25.4864	25.5173	24.3527	25.3713	25.0404	24.8244
P47955	60S acidic ribosomal protein P1	Rplp1	0	55557000000	125	6	6	84.2	11.475	31.6826	31.6222	32.4806	32.3516	32.8263	32.7368	32.5743	32.5122	31.7614	31.4114	32.1101	32.0335	32.0477	32.4411	32.128	32.4891
P47962	60S ribosomal protein L5	Rpl5	0	54638000000	291	28	28	64.6	34.4	33.0163	32.1655	31.8869	31.9019	31.8866	31.7835	31.8184	31.8669	32.3076	32.2204	32.1776	32.2584	32.108	31.9259	32.1055	32.2126
P47963	60S ribosomal protein L13	Rpl13	0	48305000000	251	15	15	54.5	24.305	32.2645	32.1003	31.9857	31.7596	31.9711	31.293	31.2203	31.6555	32.313	32.3217	32.1058	32.1999	31.6378	31.503	32.015	32.2406
P47964	60S ribosomal protein L36	Rpl36	0	12413000000	79	8	8	34.3	12.215	30.5774	30.3106	30.2638	29.9731	30.0986	29.4677	29.6901	30.03	30.4721	30.5985	30.2852	30.4825	26.3031	29.0945	30.1947	30.3375
P48024	Eukaryotic translation initiation factor 1	Eif1	0	9281700000	55	7	7	85	12.746	29.9205	29.6448	24.0831	29.5044	29.6662	29.3298	29.4804	29.7131	29.8528	29.4122	29.7572	29.7524	29.5599	29.655	29.348	29.3992
P48036	Annexin A5	Anxa5	0	49869000000	336	29	29	79.6	35.752	32.1007	32.3308	32.0672	32.1272	32.4801	32.5289	32.6414	32.4238	31.6134	31.6369	31.9815	31.7515	32.0506	32.292	31.9745	32.2164
P48193	Protein 4.1	Epb41	0	4484500000	138	22	22	36.5	95.91	28.2243	29.0133	28.4334	28.4432	28.6086	28.6715	28.5011	28.628	28.4951	28.6987	28.6831	28.7049	28.713	28.5986	28.6193	28.3988
P48428	Tubulin-specific chaperone A	Tbca	0	1943100000	31	4	4	27.8	12.758	27.9707	27.2911	27.4822	27.299	27.114	27.2036	27.4737	27.1838	27.5194	27.2339	24.4173	27.5113	27.456	25.92	25.5867	27.1364
P48678	Prelamin-A/C;Lamin-A/C	Lmna	0	28798000000	450	50	50	68.3	74.237	31.6456	31.327	30.9865	31.2143	31.4427	31.6097	31.5112	31.4052	31.2511	31.3496	31.394	31.2254	31.233	31.3387	31.1421	31.2977
P48758	Carbonyl reductase [NADPH] 1	Cbr1	0	49580000000	339	28	28	82.3	30.641	32.2637	32.3881	31.991	32.2891	32.3994	32.512	32.54	32.3012	31.7538	31.8352	31.9857	31.8299	31.7912	31.9542	31.7751	31.6845
P48771	Cytochrome c oxidase subunit 7A2, mitochondrial	Cox7a2	0	17429000000	57	5	5	62.7	9.2908	29.8159	30.6993	29.8794	30.4321	30.4189	30.458	30.4588	30.2976	30.8365	30.7345	30.7618	30.9152	30.4668	30.8231	30.523	30.3343
P48774	Glutathione S-transferase Mu 5	Gstm5	0	970320000	37	11	10	47.8	26.635	25.3629	26.9043	26.6228	26.6891	24.7304	26.8775	25.4478	25.9831	24.3263	25.5644	24.0964	25.7021	27.5144	27.1144	27.0204	27.5679
P48776	Tryptophan 2,3-dioxygenase	Tdo2	0	5667500000	139	24	24	69.7	47.756	28.5114	29.2892	28.8459	28.9266	29.768	29.5555	29.4158	29.7202	28.9359	28.9899	28.2533	28.4968	28.419	28.5571	28.4093	28.1239
P49290	Eosinophil peroxidase;Eosinophil peroxidase light chain;Eosinophil peroxidase heavy chain	Epx	0	590450000	35	17	17	30.7	81.379	25.7556	24.2521	25.2486	25.6843	28.9748	27.6853	28.4654	25.9884	24.6224	25.9457	25.3265	27.0515	25.709	25.2407	25.9126	24.4679
P49312	Heterogeneous nuclear ribonucleoprotein A1;Heterogeneous nuclear ribonucleoprotein A1, N-terminally processed	Hnrnpa1	0	7492100000	136	18	18	56.2	34.196	29.0678	28.7851	29.2757	29.2978	29.9208	29.9904	30.0797	29.7573	28.9446	28.9974	28.866	28.7428	29.3435	29.7898	29.4681	29.5941
P49429	4-hydroxyphenylpyruvate dioxygenase	Hpd	0	371260000000	773	47	47	92.4	45.054	34.9815	34.9891	34.813	35.0249	35.0924	35.1669	35.0931	35.2776	35.0295	35.0531	35.1456	35.0866	34.7273	34.8022	34.6015	34.4338
P49443	Protein phosphatase 1A	Ppm1a	0	2301000000	63	15	15	53.4	42.432	27.5423	27.8115	27.9615	28.3797	28.2384	28.0836	28.5832	28.0574	25.7556	27.1138	27.7244	27.8396	27.3397	27.5345	27.9756	28.0419
P49586	Choline-phosphate cytidylyltransferase A	Pcyt1a	0	1479200000	59	11	11	39.8	41.666	26.3638	26.9337	24.8307	26.7035	27.2731	27.0579	27.1818	27.0847	27.4071	27.3974	27.2955	27.1588	26.9556	27.1842	26.6853	27.7077
P49722	Proteasome subunit alpha type-2	Psma2	0	18746000000	223	14	14	67.5	25.926	30.4633	30.7062	30.7738	30.9582	30.8994	30.878	30.9043	30.764	30.4949	30.6374	30.3806	30.7204	30.6545	30.7356	30.7545	30.8642
P49935	Pro-cathepsin H;Cathepsin H mini chain;Cathepsin H;Cathepsin H heavy chain;Cathepsin H light chain	Ctsh	0	10329000000	71	6	6	33.6	37.17	29.6922	30.0222	30.0903	30.0367	29.9234	30.663	30.547	30.5979	29.2459	29.2611	29.5437	29.2778	29.8327	29.8705	29.8511	29.5077
P50136	2-oxoisovalerate dehydrogenase subunit alpha, mitochondrial	Bckdha	0	50262000000	328	29	29	62	50.37	31.2446	31.3429	31.2005	31.3099	31.428	31.3198	31.3111	31.3793	32.4344	32.4421	32.693	32.4501	32.4212	32.483	32.298	32.2927
P50171	Estradiol 17-beta-dehydrogenase 8	Hsd17b8	0	11955000000	127	10	10	54.1	26.588	30.2115	30.1059	29.801	29.9321	29.8331	29.6647	29.8209	29.6855	30.1676	30.0589	30.3911	30.1593	30.0813	30.0313	29.978	29.9027
P50172	Corticosteroid 11-beta-dehydrogenase isozyme 1	Hsd11b1	0	61517000000	278	23	23	70.5	32.364	31.7704	32.8537	31.91	32.217	31.9353	31.5785	31.9292	31.7566	32.6634	32.4415	32.239	32.4802	32.6177	32.1895	32.4849	31.9761
P50247	Adenosylhomocysteinase	Ahcy	0	632720000000	933	45	45	87	47.688	35.9981	35.8666	35.7339	35.8259	35.6939	35.6225	35.6948	35.7574	35.8049	35.8107	35.9454	35.8462	35.6935	35.5905	35.4389	35.2501
P50285	Dimethylaniline monooxygenase [N-oxide-forming] 1	Fmo1	0	30303000000	267	26	26	59.6	59.914	31.1707	31.6883	31.0544	31.1539	31.443	31.2348	31.2182	31.2628	31.551	31.7159	31.5079	31.4553	31.3672	29.9434	31.3235	31.0115
P50295	Arylamine N-acetyltransferase 2	Nat2	0	1748500000	52	8	8	34.8	33.701	27.4985	27.0804	27.6075	27.5938	27.5011	27.0909	27.1343	27.4547	27.6179	27.0169	27.443	25.5006	27.0272	26.1866	27.2714	27.5984
P50396	Rab GDP dissociation inhibitor alpha	Gdi1	0	5743000000	130	24	16	61.5	50.521	28.8764	29.2881	29.0934	29.2272	28.8332	29.1461	28.9519	28.8036	28.7711	28.7793	28.7533	28.8048	28.8993	29.0904	28.8456	29.1241
P50427	Steryl-sulfatase	Sts	0	921300000	44	12	12	24.7	66.59	27.5411	27.4055	25.2706	26.5114	27.6452	27.2669	27.6303	27.5431	25.339	27.2861	25.9811	25.1255	26.0439	23.6939	26.2325	26.8455
P50428	Arylsulfatase A	Arsa	0.00060168	72823000	10	2	2	10.7	53.748	26.2996	24.0805	25.2101	24.698	24.6426	25.1446	25.0143	24.6795	25.2099	25.0852	25.1818	25.4704	25.3971	23.8935	25.2018	25.8927
P50431	Serine hydroxymethyltransferase, cytosolic	Shmt1	0	141930000000	616	43	43	87	52.6	33.1681	33.356	33.2184	33.3538	33.1357	33.0965	33.1029	33.077	33.8755	33.8313	33.9749	33.9778	33.8121	33.7487	33.6959	33.5979
P50462	Cysteine and glycine-rich protein 3	Csrp3	0	596540000	34	8	8	56.7	20.895	25.1014	25.2425	25.5841	24.1766	26.2326	26.6067	26.2975	26.4831	26.1235	24.4877	26.0975	23.4539	26.7688	25.9467	25.8943	26.1803
P50516	V-type proton ATPase catalytic subunit A	Atp6v1a	0	7843900000	217	29	29	66.6	68.325	29.4128	29.4253	29.5912	29.5676	29.8741	30.0132	29.7666	29.77	29.0188	29.0318	29.2965	29.035	29.1285	29.5099	29.3843	29.7845
P50518	V-type proton ATPase subunit E 1	Atp6v1e1	0	1245600000	41	6	6	42	26.157	26.666	26.7646	26.7486	27.0882	27.2853	27.1145	27.5356	27.0669	26.3594	26.1706	27.0348	26.1601	26.9543	27.1151	26.5062	27.3285
P50544	Very long-chain specific acyl-CoA dehydrogenase, mitochondrial	Acadvl	0	129960000000	767	53	53	78	70.875	33.2362	33.2717	33.2219	33.3598	33.6635	33.7685	33.7135	33.7339	33.3598	33.4228	33.5871	33.4203	33.575	33.5433	33.5111	33.4249
P50580	Proliferation-associated protein 2G4	Pa2g4	0	33082000000	308	30	30	68.5	43.698	31.62	31.7118	31.2258	31.4309	31.4208	31.5965	31.5163	31.4036	31.3236	31.329	31.569	31.4296	31.4167	31.476	31.3055	31.2321
P51150	Ras-related protein Rab-7a	Rab7a	0	7354300000	96	14	14	78.3	23.489	29.0214	29.8103	28.7509	29.3406	29.4215	29.3677	29.6577	29.3098	29.1446	29.1125	29.4238	29.0163	29.4056	29.0305	29.3082	29.1914
P51174	Long-chain specific acyl-CoA dehydrogenase, mitochondrial	Acadl	0	106090000000	411	28	28	53.3	47.907	32.6519	32.9061	32.7384	32.9887	33.3141	33.1539	33.1606	33.1162	33.3124	33.136	33.3638	33.2197	33.2332	33.3394	33.2702	33.178
P51175	Protoporphyrinogen oxidase	Ppox	0	923120000	42	9	9	32.5	50.87	24.9251	26.7872	25.1705	26.2849	26.5639	26.0886	26.6877	26.6068	26.5497	26.8566	25.7934	25.504	26.7634	26.8027	26.289	26.5407
P51410	60S ribosomal protein L9	Rpl9	0	27677000000	183	13	13	74	21.881	30.7995	30.5708	31.1593	31.1571	31.3796	31.5416	31.2808	31.4635	31.0397	31.0623	31.2413	31.0904	31.0734	31.5586	31.4064	31.3392
P51658	Estradiol 17-beta-dehydrogenase 2	Hsd17b2	0	16339000000	221	22	22	58.3	41.835	30.47	31.2602	30.3276	30.1209	30.5279	30.3346	30.3005	30.3114	30.4251	30.8113	30.1153	30.4257	30.3247	27.7786	30.4061	30.036
P51660	Peroxisomal multifunctional enzyme type 2;(3R)-hydroxyacyl-CoA dehydrogenase;Enoyl-CoA hydratase 2	Hsd17b4	0	187560000000	759	48	48	70.3	79.481	34.2089	34.0752	33.875	33.8645	33.6965	33.6337	33.8008	33.6197	34.0975	34.0576	34.1291	34.1367	34.0572	33.8613	33.9233	33.9727
P51855	Glutathione synthetase	Gss	0	10630000000	152	21	21	57.4	52.246	29.0858	29.8417	29.7318	29.9614	29.8102	30.2551	30.1851	29.7077	29.6842	29.7888	29.958	29.7674	29.7866	30.2771	29.7401	30.0405
P51859	Hepatoma-derived growth factor	Hdgf	0	9477700000	105	13	13	74.3	26.268	28.9311	29.79	29.5832	29.7423	29.919	29.9538	29.6596	29.9158	29.469	29.486	29.4721	29.4856	29.7438	29.7375	29.5783	29.5278
P51863	V-type proton ATPase subunit d 1	Atp6v0d1	0	3040400000	73	11	11	35.9	40.301	25.3122	28.1577	28.1294	28.3664	27.9006	28.1242	28.1489	28.0819	28.2107	27.8634	28.0029	28.2108	27.9249	28.2914	28.1113	28.0202
P51880	Fatty acid-binding protein, brain	Fabp7	0.00033278	203140000	11	3	3	28.8	14.893	25.6119	24.6654	24.6075	25.5887	25.9171	26.0411	26.6169	25.759	25.2612	26.3725	24.5936	25.8665	25.8637	25.565	25.3417	24.9631
P51881	ADP/ATP translocase 2;ADP/ATP translocase 2, N-terminally processed	Slc25a5	0	235960000000	554	35	35	80.9	32.931	34.3832	34.1325	34.1843	34.4242	34.396	34.2891	34.3038	34.3991	34.3586	34.364	34.5767	34.1669	34.2313	33.8486	34.2461	34.4065
P51885	Lumican	Lum	0	1432600000	35	8	8	28.1	38.265	26.9118	27.2357	28.0468	27.0686	27.276	28.3771	28.0163	27.7491	25.2047	25.7268	27.031	25.2575	25.865	27.1926	26.9948	24.6039
P52196	Thiosulfate sulfurtransferase	Tst	0	131100000000	385	22	22	63.6	33.466	33.7218	33.5419	33.5154	33.4515	33.4677	33.3619	33.0902	33.3398	33.6395	33.5856	33.7901	33.676	33.5428	33.4169	33.4505	33.4355
P52430	Serum paraoxonase/arylesterase 1	Pon1	0	26875000000	170	13	13	55.5	39.565	30.6288	31.1984	30.7115	30.8107	31.2624	31.5504	31.4809	31.4879	31.4082	31.4341	30.975	31.3429	31.213	30.59	30.9979	30.5585
P52479	Ubiquitin carboxyl-terminal hydrolase 10	Usp10	0	3030100000	73	12	12	26.6	87.021	27.81	28.397	27.3636	28.241	27.8879	28.3239	28.1815	28.0314	27.9001	28.3637	28.1978	28.1384	27.9621	28.0028	28.0973	27.8767
P52480	Pyruvate kinase PKM	Pkm	0	12114000000	232	33	31	78.3	57.844	29.4962	29.237	28.348	29.2448	30.9364	31.3372	31.7102	30.995	27.7634	27.6472	27.6675	27.2261	30.7941	30.5482	30.0205	30.776
P52503	NADH dehydrogenase [ubiquinone] iron-sulfur protein 6, mitochondrial	Ndufs6	0	22207000000	190	8	8	65.5	13.02	31.26	30.5531	30.5828	30.6217	30.5087	30.4547	30.475	30.5138	31.1199	30.8868	30.7204	31.1021	30.9923	30.9443	30.8873	30.7026
P52760	Ribonuclease UK114	Hrsp12	0	222550000000	324	15	15	95.6	14.255	34.6015	34.1979	34.5023	34.6304	34.3639	34.4615	34.2286	34.2334	34.145	34.1106	34.3888	34.1756	33.9519	34.1962	34.0748	34.1204
P52792	Glucokinase	Gck	0	7761700000	147	19	19	45.4	52.088	29.6607	29.3492	28.7564	29.0937	28.2243	26.4953	27.0822	26.6298	30.0158	29.7373	29.827	29.9864	29.6917	28.9692	29.215	28.5553
P52825	Carnitine O-palmitoyltransferase 2, mitochondrial	Cpt2	0	69344000000	678	48	48	69.6	73.98	32.5316	32.6515	32.3517	32.412	32.6526	32.393	32.7211	32.684	32.5204	32.465	32.3847	32.4777	32.6293	32.5384	32.5543	32.4462
P52840	Sulfotransferase 1A1	Sult1a1	0	61637000000	394	24	24	70.4	33.974	31.9295	32.1025	31.7542	31.7908	33.083	33.3461	33.1421	32.9171	32.2404	32.2043	32.2122	32.0498	32.4891	32.5698	32.3665	32.301
P52843;P50236	Bile salt sulfotransferase 1;Bile salt sulfotransferase 2	Sult2a1;Sult2a2	0	7404500000	30	2	1	7.4	33.213	24.7805	30.5327	27.7341	29.044	28.0378	27.7735	28.1985	28.0614	29.585	29.8021	29.2123	29.747	30.0136	28.8838	29.0622	28.0415
P53026	60S ribosomal protein L10a	Rpl10a	0	41778000000	173	13	13	54.4	24.916	31.8379	31.9953	31.4189	31.5049	31.7671	31.498	31.4809	31.5149	32.0072	32.0175	31.9993	31.9091	31.5582	31.529	31.7906	31.8278
P53395	Lipoamide acyltransferase component of branched-chain alpha-keto acid dehydrogenase complex, mitochondrial	Dbt	0	47647000000	369	28	28	60.8	53.246	31.9966	31.9697	31.8098	31.8772	31.9345	31.7367	31.7965	31.8707	32.1088	32.0888	32.27	32.1242	31.91	32.1352	31.8449	32.0853
P53657	Pyruvate kinase PKLR	Pklr	0	91600000000	542	41	41	65	62.308	33.4625	33.3304	33.19	33.6051	32.7878	32.4552	32.0774	32.3879	32.8814	32.8482	33.0534	33.1468	32.5399	32.2771	32.4929	32.517
P53808	Phosphatidylcholine transfer protein	Pctp	0	846290000	38	10	10	69.2	24.785	25.6432	26.805	25.0916	27.1858	26.6694	27.2512	27.6082	27.6395	25.221	25.6147	24.9254	26.4028	26.7546	26.5813	26.2616	25.3984
P53810	Phosphatidylinositol transfer protein alpha isoform	Pitpna	0	1947100000	50	9	8	51.3	31.893	25.5743	28	26.9665	27.5592	27.1237	27.75	27.3434	27.4623	27.6536	27.737	25.7469	27.7123	27.259	27.4462	27.2209	26.4955
P53811	Phosphatidylinositol transfer protein beta isoform	Pitpnb	0	4665400000	62	14	14	69.4	31.487	28.7268	28.6245	28.6104	28.7285	28.2113	28.6101	28.1851	28.4374	28.8844	28.7365	28.3981	28.5763	29.0433	28.9004	28.3063	28.6028
P53986	Monocarboxylate transporter 1	Slc16a1	0	1099800000	46	7	7	18.9	53.267	25.3396	26.4287	26.3641	26.5272	26.8062	26.259	26.5425	26.3848	26.9597	26.9853	26.4236	26.2621	26.8586	26.0907	26.5004	26.871
P53994	Ras-related protein Rab-2A	Rab2a	0	5966900000	126	14	14	67.9	23.547	28.2905	29.4353	28.767	29.0121	29.0594	29.0075	28.9321	28.8425	28.9769	29.1391	29.0381	28.719	28.8687	28.6547	29.1522	29.1966
P53996	Cellular nucleic acid-binding protein	Cnbp	0	4391200000	93	10	10	52.8	19.592	29.096	28.2092	28.5445	28.598	28.7021	28.5977	28.6663	28.6075	28.7103	27.8307	27.6205	27.9731	29.0748	28.6287	27.9813	28.5578
P54071	Isocitrate dehydrogenase [NADP], mitochondrial	Idh2	0	70766000000	423	32	31	66.2	50.906	32.4139	32.5786	32.1326	32.5325	32.8633	32.697	32.6578	32.6818	32.6055	32.4386	32.7387	32.4232	32.7224	32.7281	32.4901	32.8165
P54116	Erythrocyte band 7 integral membrane protein	Stom	0	2035500000	66	10	10	50	31.375	25.2348	27.6273	27.5816	27.4155	27.8788	27.3541	27.8034	27.712	27.5596	27.8987	27.1033	26.118	28.166	27.0922	27.8611	27.6975
P54728	UV excision repair protein RAD23 homolog B	Rad23b	0	9873800000	164	13	13	30.8	43.512	30.1953	29.4598	30.0969	29.7921	29.8185	29.7035	29.4206	29.7926	29.5165	29.2887	29.7877	29.5595	29.8944	29.5653	29.5588	30.0709
P54729	NEDD8 ultimate buster 1	Nub1	0	224920000	42	7	7	13.5	70.306	24.8266	24.2891	25.3656	24.355	24.2728	24.3069	24.8439	24.5706	24.7278	26.2582	25.3418	24.6166	24.849	24.9932	24.4218	24.5368
P54775	26S protease regulatory subunit 6B	Psmc4	0	20579000000	357	31	31	85.4	47.408	30.8528	30.7694	30.5255	30.6661	30.5006	30.7022	30.6873	30.5919	30.7964	30.7321	30.8282	30.8346	30.8306	30.9853	30.6812	30.6927
P54822	Adenylosuccinate lyase	Adsl	0	3656700000	105	20	20	49.4	54.866	28.5154	28.4137	28.2465	28.1792	28.3145	28.5055	28.1222	28.2269	28.0049	28.1408	28.1674	28.353	28.1139	28.5553	28.0258	27.8917
P54823	Probable ATP-dependent RNA helicase DDX6	Ddx6	0	2187300000	53	15	15	46.8	54.191	25.5227	27.6331	25.0509	27.5164	27.3793	28.0522	28.0255	27.917	27.6938	27.6062	27.1048	27.7301	28.1172	27.9934	27.6794	27.55
P54869	Hydroxymethylglutaryl-CoA synthase, mitochondrial	Hmgcs2	0	702810000000	1020	48	48	75	56.822	35.4934	35.6083	35.4772	35.7066	36.1818	36.091	36.1404	36.2903	35.9814	35.9535	36.0602	35.9281	36.0543	35.8769	35.9104	35.8314
P55050	Fatty acid-binding protein, intestinal	Fabp2	0	11407000000	92	10	10	56.8	15.126	30.2144	30.0776	30.0709	29.9265	29.7924	29.3991	29.0124	29.5936	30.3133	30.2766	30.8709	30.2232	29.9607	29.3758	29.8262	30.0643
P55096	ATP-binding cassette sub-family D member 3	Abcd3	0	91994000000	502	34	34	52.8	75.474	33.0123	33.4249	32.6947	32.6429	32.5345	31.9119	32.2132	32.1581	33.3527	33.4064	33.0922	33.0294	33.1021	31.8185	33.0786	32.5419
P55258	Ras-related protein Rab-8A	Rab8a	0	1612000000	48	5	4	28	23.668	27.2393	27.4527	27.0396	26.6162	27.0192	26.8689	26.7257	26.6539	27.0762	27.1845	27.1834	27.2126	27.3159	26.5098	27.1453	27.2093
P55264	Adenosine kinase	Adk	0	170710000000	535	33	33	69	40.148	34.286	34.1725	33.8191	33.7652	33.9275	33.8735	32.9569	34.0773	33.8714	33.7531	33.8497	33.8129	33.9804	33.7607	33.6519	33.6051
P55302	Alpha-2-macroglobulin receptor-associated protein	Lrpap1	0	3713200000	114	17	17	43.3	42.215	28.2904	28.1153	28.1727	28.2965	28.409	28.3593	28.2565	28.2593	28.1099	28.4936	28.6224	28.4236	28.4215	28.6316	28.4213	28.1837
P56135	ATP synthase subunit f, mitochondrial	Atp5j2	0	52972000000	80	8	8	52.3	10.344	32.483	31.9815	32.1669	31.8779	32.2526	31.6637	31.7371	31.9016	32.3858	32.491	32.7913	32.3464	31.4955	31.7507	32.0739	32.6007
P56213	FAD-linked sulfhydryl oxidase ALR	Gfer	0	4469700000	113	10	10	62.1	22.876	29.1613	28.8716	28.7977	28.8831	28.3736	28.3167	28.5523	28.5048	28.4396	28.2757	27.7674	28.1927	28.5039	28.3408	28.2964	28.4595
P56376	Acylphosphatase-1	Acyp1	0	1106700000	25	6	6	71.7	11.241	27.1789	26.953	26.3364	26.9307	26.5546	26.6897	26.517	26.6122	26.5314	26.6458	27.0021	25.6031	26.3718	26.6133	24.6908	26.2264
P56382	ATP synthase subunit epsilon, mitochondrial	Atp5e	0	10099000000	35	5	5	59.6	5.8378	30.0924	29.6794	29.8057	29.7003	29.3238	29.4437	29.4841	29.2736	30.2283	30.188	30.1215	30.153	29.1376	29.8678	25.0016	29.5307
P56391	Cytochrome c oxidase subunit 6B1	Cox6b1	0	74564000000	171	9	9	75.6	10.071	32.2454	32.5565	32.3289	32.7607	32.6346	32.6535	32.6348	32.5675	32.7843	32.6964	33.0165	32.8023	32.7937	32.8177	32.6414	32.6222
P56395	Cytochrome b5	Cyb5a	0	219050000000	223	13	13	67.2	15.241	34.766	34.5248	33.9994	34.224	34.2361	34.0779	34.2173	34.1623	34.3263	34.2388	34.4163	34.2592	34.1857	33.8012	33.8565	33.766
P56399	Ubiquitin carboxyl-terminal hydrolase 5	Usp5	0	16477000000	308	32	32	54.1	95.832	30.6471	30.5565	30.6081	30.5514	30.5067	30.5963	30.6709	30.5289	30.3122	30.3231	30.1685	30.4637	30.6463	30.5788	30.4428	30.6243
P56480	ATP synthase subunit beta, mitochondrial	Atp5b	0	1459000000000	1294	41	41	83.9	56.3	36.7801	36.7501	36.8108	36.8254	36.8008	36.7629	36.8405	36.8692	37.0185	37.0058	37.2529	37.1335	36.9607	37.1666	37.0085	37.0848
P56528	ADP-ribosyl cyclase/cyclic ADP-ribose hydrolase 1	Cd38	0	839970000	38	8	8	35.5	34.407	25.3251	27.0426	25.8666	23.3801	25.7724	26.3951	27.0812	26.8125	25.9242	26.4321	25.3759	26.0944	26.8275	25.9448	26.4548	26.037
P56565	Protein S100-A1	S100a1	0	1318400000	51	5	5	29.8	10.505	25.6276	26.9024	25.2962	27.235	27.201	27.694	27.9547	28.0116	26.5931	27.1059	25.1272	27.0954	27.113	26.8778	26.6604	25.6591
P56593	Cytochrome P450 2A12	Cyp2a12	0	72189000000	609	50	50	76.6	56.179	32.2161	33.1211	31.9739	32.3538	32.6877	32.3683	32.5717	32.407	32.8029	32.9387	32.7007	32.5708	32.5	31.6787	32.6356	32.1104
P56654	Cytochrome P450 2C37	Cyp2c37	0	3765400000	69	31	14	63.5	55.606	29.7303	29.1538	29.5853	29.239	30.2287	28.7562	28.0547	28.9707	25.8442	27.452	25.4525	25.3685	24.6569	26.1917	25.2508	27.4421
P56657	Cytochrome P450 2C40	Cyp2c40	0	12091000000	200	21	21	40.3	55.763	30.196	30.6396	29.5443	30.04	30.7636	30.4864	30.4659	30.3885	29.8221	30.0192	29.7134	29.6028	29.7478	26.5691	30.1965	29.4985
P56959	RNA-binding protein FUS	Fus	0	2425800000	75	9	9	23.4	52.673	27.4574	26.9833	26.5119	27.0505	27.972	28.2438	28.4842	27.9663	27.7338	28.041	27.4918	26.898	28.1253	28.0509	27.8112	27.7776
P57759	Endoplasmic reticulum resident protein 29	Erp29	0	5125500000	76	13	13	61.1	28.823	28.8916	28.7636	28.0178	28.6312	28.4947	28.832	28.7523	28.3063	28.6475	28.7219	28.7695	28.7164	29.0157	29.0975	28.8294	28.8984
P57776	Elongation factor 1-delta	Eef1d	0	42124000000	174	13	13	49.5	31.293	32.0689	31.7894	31.8081	31.7592	31.8044	31.8483	31.7797	31.7569	31.6712	31.6699	31.8988	31.861	31.7805	32.0097	31.7844	31.8605
P57780	Alpha-actinin-4	Actn4	0	122530000000	970	77	77	77.2	104.98	33.4681	33.5347	33.1737	33.2486	33.5475	33.4803	33.4642	33.3942	33.2743	33.2919	33.3496	33.3396	33.3292	33.3525	33.2612	33.2069
P58021	Transmembrane 9 superfamily member 2	Tm9sf2	0	1484400000	49	12	12	23	75.329	25.1058	27.4062	25.4075	26.0473	27.1818	27.4289	27.377	26.8782	27.3334	27.4661	24.8092	26.5009	27.8095	26.8797	27.8508	25.1057
P58044	Isopentenyl-diphosphate Delta-isomerase 1	Idi1	0	11518000000	190	18	18	73.6	26.289	29.9577	30.1761	29.5581	30.0836	29.7601	30.44	29.7357	30.1724	29.9513	30.0491	30.0012	30.0623	29.887	30.292	29.8948	30.0221
P58137	Acyl-coenzyme A thioesterase 8	Acot8	0	966150000	44	4	4	20.9	35.827	25.01	25.7838	26.073	26.7794	26.0829	26.7816	26.6991	26.4928	26.5195	26.7647	26.8982	26.7372	26.7646	26.7794	26.6577	26.8883
P58252	Elongation factor 2	Eef2	0	292880000000	1098	72	72	75.4	95.313	34.587	34.5839	34.3855	34.4306	34.3832	34.5305	34.6634	34.4543	34.6771	34.6282	34.4288	34.6934	34.6877	34.903	34.6458	34.647
P58281	Dynamin-like 120 kDa protein, mitochondrial;Dynamin-like 120 kDa protein, form S1	Opa1	0	5987200000	215	37	37	47.2	111.34	28.8464	29.1812	29.1983	28.8703	28.8839	28.5303	28.6578	28.9299	29.108	28.9822	28.2379	29.0773	29.216	28.8969	28.7456	28.8948
P58389	Serine/threonine-protein phosphatase 2A activator	Ppp2r4	0	1452800000	71	8	8	41.5	36.71	27.0357	26.7256	27.223	26.9736	27.2353	27.1706	27.1025	27.2599	27.1662	27.1329	25.4139	27.0848	27.2831	27.2371	27.1403	27.3108
P58710	L-gulonolactone oxidase	Gulo	0	45787000000	358	33	33	64.3	50.478	31.5094	32.3956	31.3985	31.9207	31.9025	31.6853	31.9792	31.6946	32.1091	32.0371	31.8501	31.7017	32.0945	31.3482	32.2416	31.5735
P58735	Sulfate anion transporter 1	Slc26a1	0	2827800000	80	14	14	24.9	75.787	28.1931	27.7472	25.5305	27.8676	28.0335	27.0202	27.2614	27.8545	28.143	28.4153	24.5299	28.0635	27.579	27.1485	28.4614	28.2927
P58771	Tropomyosin alpha-1 chain	Tpm1	0	3788100000	62	25	11	64.1	32.68	29.1886	27.8197	24.5604	27.7876	27.8826	28.6948	28.4107	28.1254	27.4552	27.6106	25.5713	27.729	29.8646	27.5709	28.1461	27.8195
P58871	182 kDa tankyrase-1-binding protein	Tnks1bp1	0	974330000	71	26	26	24	181.82	25.0718	26.4415	26.2237	26.0716	25.3465	26.3313	26.1053	25.7794	26.1801	26.7607	25.9629	26.8513	27.2028	27.7071	27.3441	26.7282
P59017	Bcl-2-like protein 13	Bcl2l13	0	1357900000	44	5	5	18.4	46.719	27.0467	27.1274	25.1073	26.5287	26.8884	26.5057	26.8241	26.6374	27.1813	26.9189	26.4086	26.8383	26.9669	26.6996	27.0231	26.9174
P59242	Cingulin	Cgn	0	2318200000	83	24	24	23.7	136.45	28.8476	27.4909	28.1519	27.6976	27.1116	27.1822	26.7049	27.0674	27.3634	27.3416	27.107	27.5549	27.714	27.263	27.4896	27.6209
P59325	Eukaryotic translation initiation factor 5	Eif5	0	7593900000	153	13	13	31.7	48.968	29.6165	29.3805	29.169	29.0355	29.2143	29.2873	29.3181	29.3226	29.331	29.3603	29.4637	29.6066	29.2061	29.4917	29.0811	29.1907
P59999	Actin-related protein 2/3 complex subunit 4	Arpc4	0	12191000000	97	9	9	57.1	19.667	30.1057	30.2293	29.5121	29.9495	30.153	30.1649	30.1828	30.098	29.8427	29.89	29.9431	29.854	29.9839	30.0656	29.9064	29.819
P60122	RuvB-like 1	Ruvbl1	0	1900300000	55	10	10	37.1	50.213	27.3061	27.2929	27.3453	27.3319	27.365	27.5755	27.7749	27.3013	27.269	27.2698	27.4348	27.5253	27.5394	27.5293	27.4202	27.5206
P60229	Eukaryotic translation initiation factor 3 subunit E	Eif3e	0	6430900000	159	23	23	58.7	52.22	28.8829	29.1885	28.5944	28.9451	28.8899	28.976	29.2162	28.9326	29.1281	29.0378	28.5454	29.0433	29.4002	29.2093	29.1806	29.02
P60334	Cysteine dioxygenase type 1	Cdo1	0	1319200000	38	5	5	48	23.026	25.4235	26.652	26.9068	27.6206	27.2989	27.7023	27.6072	27.4599	25.3582	26.2353	25.3562	27.0745	27.1385	24.6876	24.1029	24.957
P60335	Poly(rC)-binding protein 1	Pcbp1	0	47198000000	260	15	15	77	37.497	32.0682	31.9253	32.0017	31.9975	31.9007	32.1101	32.0223	31.9537	31.9078	31.882	32.1006	32.0469	31.7975	32.0669	31.9196	32.0648
P60670	Nuclear protein localization protein 4 homolog	Nploc4	0	2352300000	74	14	14	32.7	68.016	28.0914	28.1341	27.7098	27.9711	27.7554	27.5629	27.8806	27.8017	27.7064	27.3926	25.6568	27.0381	27.7297	27.8969	27.6371	27.8764
P60766	Cell division control protein 42 homolog	Cdc42	0	7729700000	122	8	8	52.9	21.258	29.5454	29.5905	29.2212	29.298	29.5128	29.4158	29.6062	29.2879	29.4576	29.5659	29.3301	29.1356	29.4632	28.8007	29.5219	29.5779
P60843	Eukaryotic initiation factor 4A-I	Eif4a1	0	107960000000	468	33	33	79.8	46.153	33.1603	33.2204	33.0495	33.1907	33.2316	33.332	33.2133	33.186	33.1107	33.1406	33.3307	33.1665	33.2035	33.3834	33.1629	33.2136
P60867	40S ribosomal protein S20	Rps20	0	35015000000	144	9	9	54.6	13.373	31.896	31.5899	30.9428	31.075	31.4113	31.105	31.135	31.3431	31.5725	31.6422	31.7791	31.7601	31.6388	31.2755	31.3772	31.2575
P61027	Ras-related protein Rab-10	Rab10	0	1335700000	41	6	5	40.5	22.541	25.4103	27.5013	26.9927	26.7715	26.4765	26.4053	26.6122	26.2513	27.7166	27.9797	27.0623	27.2395	26.506	26.242	26.8663	26.9393
P61079	Ubiquitin-conjugating enzyme E2 D3	Ube2d3	0	4196200000	56	4	4	42.9	16.687	28.8757	28.429	28.7011	28.7043	28.5748	28.5008	28.571	28.7052	28.5035	28.2241	28.5951	28.4488	28.4978	28.4746	24.2365	28.4875
P61087	Ubiquitin-conjugating enzyme E2 K	Ube2k	0	2004700000	41	9	9	62	22.406	27.7672	27.5167	27.2252	27.6284	27.4751	27.4539	27.3799	27.524	27.4505	27.5604	26.3844	27.4481	27.3815	27.6855	27.4539	27.4316
P61089	Ubiquitin-conjugating enzyme E2 N	Ube2n	0	11965000000	153	11	11	79.6	17.138	29.8515	30.3056	28.997	29.8744	29.8438	30.0317	30.1765	29.8749	30.1333	30.131	29.9906	30.1197	30.2133	30.2847	29.8711	29.3536
P61161	Actin-related protein 2	Actr2	0	17019000000	262	22	22	60.2	44.76	30.5849	30.6595	30.3255	30.5338	30.7778	30.6128	30.6424	30.7735	30.2069	30.2826	30.341	30.3184	30.6429	30.4411	30.5011	30.5111
P61164	Alpha-centractin	Actr1a	0	5657600000	89	11	11	53.2	42.613	28.9772	28.6302	28.9771	28.8411	28.9427	28.9505	29.0508	29.0087	28.5852	28.8406	28.8158	28.8258	28.6527	29.5062	28.9023	29.1127
P61202	COP9 signalosome complex subunit 2	Cops2	0	1815000000	64	18	18	61.2	51.596	27.189	27.4532	27.8026	27.3217	27.382	27.6068	27.4461	27.4193	27.2056	26.7262	24.4646	27.5383	27.3088	27.5251	27.4719	27.2668
P61211	ADP-ribosylation factor-like protein 1	Arl1	0	3056100000	64	6	6	37	20.411	27.6024	28.0484	27.0701	27.6045	27.6087	27.6589	27.7554	27.7376	27.8866	27.8439	27.4147	27.8379	28.5957	27.8995	28.2031	27.6867
P61222	ATP-binding cassette sub-family E member 1	Abce1	0	8608200000	188	23	23	54.1	67.314	29.881	29.6284	29.4899	29.4095	29.3222	29.4973	29.4304	29.4387	29.5101	29.4573	29.4238	29.6236	29.3653	29.3707	29.2783	29.5792
P61255	60S ribosomal protein L26	Rpl26	0	16304000000	162	18	18	57.9	17.258	31.3482	30.374	30.1392	29.7322	30.2084	29.3631	29.0989	29.919	31.1719	30.8724	30.2817	30.8038	30.1031	29.4924	30.1338	29.8641
P61358	60S ribosomal protein L27	Rpl27	0	38052000000	186	10	10	54.4	15.798	31.9983	32.0954	31.2536	31.3141	31.5844	30.9193	31.0097	31.0924	31.9409	32.1226	32.1337	31.9271	31.6795	31.0409	31.7471	31.6552
P61458	Pterin-4-alpha-carbinolamine dehydratase	Pcbd1	0	54846000000	183	11	11	77.9	11.985	32.5244	32.1317	31.9905	32.2007	31.9917	31.7983	31.5674	31.9156	32.4527	32.4804	32.6108	32.4682	32.2805	32.2003	32.1586	32.2739
P61514	60S ribosomal protein L37a	Rpl37a	0	7195600000	64	4	4	42.4	10.275	29.1946	29.3108	29.2803	29.4224	29.6651	29.1901	29.2711	29.3042	29.4271	29.2212	29.4312	28.9796	29.2618	28.8696	29.4088	29.4073
P61620	Protein transport protein Sec61 subunit alpha isoform 1	Sec61a1	0	9642600000	147	12	12	30.9	52.264	29.6469	29.6512	29.5522	29.231	29.6298	29.3542	29.5297	29.3556	30.006	30.0652	29.5839	29.7828	29.857	28.7863	29.8563	29.2263
P61750	ADP-ribosylation factor 4	Arf4	0	3168000000	72	14	8	85	20.396	25.8171	28.1886	28.3378	27.9966	28.024	27.9348	28.3082	28.0845	28.166	28.2567	27.6925	28.1808	28.3549	28.0635	28.1161	28.221
P61804	Dolichyl-diphosphooligosaccharide--protein glycosyltransferase subunit DAD1	Dad1	0	1952800000	28	3	3	28.3	12.497	27.0878	28.2387	27.1187	27.1085	27.6508	27.4848	27.8376	27.605	27.3457	27.4232	27.5653	27.606	25.4458	27.4757	25.8819	27.6125
P61922	4-aminobutyrate aminotransferase, mitochondrial	Abat	0	69686000000	515	38	38	79.6	56.451	32.4781	32.53	32.2337	32.618	32.7687	32.3136	32.364	32.6031	32.7201	32.561	32.6162	32.5542	32.7265	32.457	32.4956	32.3305
P61924	Coatomer subunit zeta-1	Copz1	0	6624100000	56	5	5	35	20.198	29.3286	28.7567	29.2337	29.2471	29.2818	29.2851	29.0588	29.153	29.0801	29.0597	29.3549	28.9247	29.1007	29.1209	29.3573	29.3644
P61961	Ubiquitin-fold modifier 1	Ufm1	0	5856500000	49	3	3	68.2	9.1175	29.3181	29.0481	29.2343	28.8556	28.8478	28.7951	28.8748	28.7872	28.8339	28.814	29.064	28.9436	28.7872	28.7671	29.1477	28.8863
P61979	Heterogeneous nuclear ribonucleoprotein K	Hnrnpk	0	46667000000	376	26	26	61.1	50.976	31.9187	32.1354	31.8917	31.8178	32.0488	32.1898	32.0918	32.1293	32.0797	32.1404	31.8035	32.0834	32.0412	32.169	31.9058	31.937
P61982	14-3-3 protein gamma;14-3-3 protein gamma, N-terminally processed	Ywhag	0	27536000000	246	21	17	73.7	28.302	31.421	31.232	30.9781	31.1619	30.6223	30.8709	31.1423	30.9131	31.3099	31.2477	31.2719	31.3419	31.269	31.291	31.0182	31.0637
P62073	Mitochondrial import inner membrane translocase subunit Tim10	Timm10	0	2767400000	47	3	3	32.2	10.333	28.4281	27.7991	28.2472	27.6406	27.8081	24.4883	27.6905	27.5882	28.0103	28.0437	28.0327	27.8431	27.1327	27.7675	27.5326	28.026
P62075	Mitochondrial import inner membrane translocase subunit Tim13	Timm13	0	13394000000	114	8	8	78.9	10.458	30.1657	30.3458	30.358	30.3342	30.3719	30.1887	30.3075	30.1096	30.5004	30.1304	30.2902	30.1328	30.2351	30.3143	30.2982	30.3905
P62077	Mitochondrial import inner membrane translocase subunit Tim8 B	Timm8b	0	1993800000	42	4	4	50.6	9.2864	24.2547	27.5868	27.2894	27.6714	27.2845	27.5161	27.4058	27.3416	27.835	27.5904	27.6535	27.5444	27.2121	27.6512	27.3925	27.4121
P62082	40S ribosomal protein S7	Rps7	0	60600000000	321	24	24	77.8	22.127	32.1586	32.3249	31.9512	32.0148	32.1484	32.3578	32.2117	32.2048	32.4305	32.4482	32.4154	32.5296	32.5672	32.3927	32.2708	32.1972
P62137	Serine/threonine-protein phosphatase PP1-alpha catalytic subunit	Ppp1ca	0	6515800000	118	18	18	63.6	37.54	29.2751	29.201	29.085	28.8078	29.0976	29.2867	29.5226	29.4505	28.5043	28.6012	28.7298	28.7796	29.5835	29.2195	29.1849	28.8358
P62141	Serine/threonine-protein phosphatase PP1-beta catalytic subunit	Ppp1cb	0	1668300000	42	15	6	55.7	37.186	25.2121	27.5739	26.7341	27.5802	27.0561	26.8376	27.1267	27.2883	27.1858	26.7638	27.3298	26.984	27.253	27.2201	27.0035	27.3239
P62192	26S protease regulatory subunit 4	Psmc1	0	15097000000	273	26	26	65	49.184	30.6345	30.133	30.4951	30.3265	30.2807	30.2285	30.1458	30.2604	30.334	30.2071	30.0844	30.2708	30.4656	30.2234	30.4247	30.4295
P62196	26S protease regulatory subunit 8	Psmc5	0	16820000000	251	25	25	71.9	45.626	30.3715	30.3214	30.4675	30.531	30.3694	30.6675	30.5673	30.4908	30.2283	30.3151	30.6311	30.5083	30.3699	30.8154	30.521	30.6521
P62204	Calmodulin	Calm1	0	47394000000	171	10	10	85.2	16.837	31.002	32.255	31.558	31.5905	32.1067	32.2002	32.1928	32.0811	31.5327	31.8333	32.0585	32.0993	32.1856	32.4753	32.0705	31.2826
P62242	40S ribosomal protein S8	Rps8	0	56141000000	294	21	21	61.5	24.205	32.1579	32.5217	32.2793	32.1717	32.4266	31.7709	31.8847	32.0981	32.5641	32.4521	32.5435	32.3377	32.0189	31.7505	32.3857	32.2956
P62245	40S ribosomal protein S15a	Rps15a	0	35165000000	150	12	12	70	14.839	30.8194	31.9008	30.881	31.4132	31.3901	31.525	31.5139	31.2973	31.8543	31.827	31.6376	31.8093	31.8094	31.6324	31.6901	31.3569
P62259	14-3-3 protein epsilon	Ywhae	0	60738000000	315	26	26	77.6	29.174	32.3085	32.4378	32.111	32.4477	32.2193	32.4018	32.5768	32.146	32.3543	31.9959	32.3918	32.3903	32.5773	32.657	32.2788	32.1736
P62264	40S ribosomal protein S14	Rps14	0	32699000000	224	13	13	70.2	16.273	31.6908	31.3613	31.3221	31.153	31.2351	31.1596	31.2005	31.3014	31.7296	31.6301	31.9489	31.7286	31.5076	31.385	31.2734	31.3018
P62267	40S ribosomal protein S23	Rps23	0	11817000000	104	8	8	49.7	15.807	29.7253	30.3143	30.1841	29.774	29.8344	29.442	29.8144	30.0786	30.1833	30.2123	29.9904	30.2021	30.02	29.8217	29.9826	30.0125
P62270	40S ribosomal protein S18	Rps18	0	41659000000	202	21	21	67.1	17.718	31.832	31.8277	31.4849	31.6232	31.6987	31.5647	31.2265	31.6164	32.0814	32.0752	31.9121	31.985	31.6721	31.5404	31.9024	31.8129
P62274	40S ribosomal protein S29	Rps29	0	6793100000	53	4	4	48.2	6.6767	29.319	29.1325	29.3761	28.5611	28.937	28.8808	28.6263	29.0068	29.5733	29.2561	29.7256	29.077	28.9749	29.0439	29.1694	29.0404
P62281	40S ribosomal protein S11	Rps11	0	37279000000	180	19	19	68.4	18.431	32.4543	31.8266	31.3847	31.2938	31.4759	31.036	30.7385	31.2252	31.9034	31.8989	31.8597	31.778	31.466	31.3755	31.5344	31.3213
P62301	40S ribosomal protein S13	Rps13	0	47067000000	235	15	15	63.6	17.222	32.165	32.0737	31.859	31.7176	32.0624	31.3941	31.3767	31.6495	32.0783	32.2492	32.4603	32.0695	31.6192	31.3978	32.0674	32.0966
P62309	Small nuclear ribonucleoprotein G	Snrpg	0	1448800000	26	2	2	26.3	8.496	25.5299	25.9862	27.3013	27.2986	27.5611	27.8237	27.6457	27.9804	25.6312	27.1413	27.1889	26.7723	26.9081	27.6063	27.3363	24.7692
P62315	Small nuclear ribonucleoprotein Sm D1	Snrpd1	0	2619700000	50	4	4	54.6	13.281	28.3448	27.8783	27.0751	27.6025	27.563	27.9478	27.8274	28.1038	27.7316	27.5776	24.0228	27.9979	27.7279	27.2428	27.9646	27.6782
P62317	Small nuclear ribonucleoprotein Sm D2	Snrpd2	0	2351400000	50	8	8	61.9	13.527	24.3639	27.6351	27.9894	28.2551	27.8292	28.3944	28.2353	28.318	27.3256	27.6433	28.3084	27.7777	27.0568	28.2559	27.8175	28.335
P62320	Small nuclear ribonucleoprotein Sm D3	Snrpd3	0	4286400000	57	7	7	54.8	13.916	28.4555	28.2018	28.0385	28.6165	29.1468	29.1058	28.9343	28.8307	28.111	28.2487	28.7832	28.2348	28.3776	28.8791	28.8026	28.728
P62331	ADP-ribosylation factor 6	Arf6	0	6496900000	112	12	12	80	20.082	28.1403	29.413	29.3072	29.0436	29.345	29.0464	29.3146	29.2484	29.0768	29.2099	28.4145	28.9797	29.3142	28.882	29.2264	29.1702
P62334	26S protease regulatory subunit 10B	Psmc6	0	18846000000	278	26	26	71.5	44.172	30.8478	30.6713	30.7523	30.6923	30.6582	30.686	30.7129	30.6049	30.5822	30.5049	30.8056	30.6873	30.6855	30.7817	30.6488	30.733
P62702	40S ribosomal protein S4, X isoform	Rps4x	0	75479000000	445	30	30	71.5	29.597	33.0351	32.7445	32.3493	32.3766	32.6202	32.4044	32.2686	32.4814	32.8017	32.7565	32.7488	32.7664	32.3938	32.3289	32.6535	32.5799
P62717	60S ribosomal protein L18a	Rpl18a	0	18633000000	180	18	18	62.5	20.732	30.6343	30.9386	30.2853	30.521	30.6396	30.1706	30.2284	30.1731	31.0705	30.8732	30.6651	30.6333	30.2451	30.1551	30.8235	30.4901
P62743	AP-2 complex subunit sigma	Ap2s1	0	1213500000	32	6	6	33.8	17.018	25.7108	26.8908	26.3683	25.5392	25.7579	25.7238	27.2051	26.8818	26.7494	26.9446	25.0101	26.8701	27.2845	26.7145	26.9791	26.8241
P62751	60S ribosomal protein L23a	Rpl23a	0	32039000000	204	13	13	47.4	17.695	31.7923	31.5026	31.0824	31.1341	31.1487	30.983	30.9033	30.9774	31.7229	31.7579	31.6328	31.846	31.2388	31.0118	31.4105	31.3394
P62754	40S ribosomal protein S6	Rps6	0	60212000000	267	17	17	45.4	28.68	33.1087	32.2082	32.5784	32.304	32.4061	32.0458	31.8589	32.5237	32.4988	32.5046	32.753	32.2204	31.5753	31.3275	32.2364	32.6139
P62774	Myotrophin	Mtpn	0	6780600000	102	9	9	91.5	12.861	28.9926	29.2872	29.1586	29.301	29.1908	29.5575	29.5403	29.3945	29.1932	28.8753	29.6407	29.3428	29.754	29.3763	29.0953	29.093
P62806	Histone H4	Hist1h4a	0	340290000000	346	17	17	66	11.367	35.1387	34.9057	34.577	34.6362	35.1026	34.7238	34.6473	34.9156	34.8273	34.7776	35.0577	34.8253	34.7044	34.6896	34.7973	34.9144
P62814	V-type proton ATPase subunit B, brain isoform	Atp6v1b2	0	3666400000	118	22	22	64.4	56.55	28.2107	28.3953	28.3202	28.2508	28.8585	28.7707	28.9123	28.4916	27.895	28.043	27.9554	28.2929	28.6054	28.4396	28.1161	28.1481
P62821	Ras-related protein Rab-1A	Rab1A	0	12772000000	142	15	15	82	22.677	30.3806	29.827	30.3668	30.2779	30.3707	30.3688	30.1506	30.2364	29.7687	29.5953	29.8367	29.7299	29.7353	29.8328	30.3476	30.4363
P62827	GTP-binding nuclear protein Ran	Ran	0	28577000000	210	18	18	54.2	24.423	30.9684	31.2075	31.1294	31.2305	31.1676	31.2983	31.1941	31.115	31.2395	31.436	31.4306	31.2853	31.1576	31.4031	31.2701	31.4305
P62830	60S ribosomal protein L23	Rpl23	0	32332000000	161	12	12	55	14.865	31.5991	31.1365	31.2348	31.0807	31.465	31.394	31.3	31.337	31.6234	31.6225	31.7556	31.6062	30.9933	31.3444	31.5155	31.4929
P62843	40S ribosomal protein S15	Rps15	0	25199000000	121	7	7	67.6	17.04	31.1552	31.0434	30.8987	30.8616	31.0141	31.0274	31.1715	31.1033	31.1592	31.0145	30.3043	31.1528	31.1422	31.0147	31.1069	31.4066
P62849	40S ribosomal protein S24	Rps24	0	15503000000	87	6	6	36.1	15.423	29.9157	30.575	30.1978	30.2806	30.4656	30.2393	30.2545	30.6122	30.5586	30.6528	30.2624	30.3677	30.1375	30.2177	30.5363	30.5868
P62852	40S ribosomal protein S25	Rps25	0	28521000000	80	7	7	37.6	13.742	30.8536	31.4515	30.8006	31.0723	31.2044	31.2158	31.1985	31.0889	31.5322	31.5261	31.545	31.5277	31.254	31.1459	31.414	31.0569
P62855	40S ribosomal protein S26	Rps26	0	10885000000	49	4	4	31.3	13.015	30.3271	29.8513	29.4867	29.9027	29.9694	29.7769	29.8358	29.6226	29.9211	29.9694	29.8429	29.8461	29.6796	29.7432	30.0627	30.0969
P62858	40S ribosomal protein S28	Rps28	0	15006000000	96	7	7	60.9	7.8409	30.2873	30.0772	30.9671	30.7273	30.729	30.6829	30.4516	30.6013	30.0393	29.8978	30.9025	29.991	29.2848	30.5496	30.6377	31.0877
P62862	40S ribosomal protein S30	Fau	0	2768100000	19	3	3	20.3	6.6478	25.8135	25.3815	25.8559	24.8897	26.1258	26.5571	24.7481	26.2058	28.3022	28.5565	28.1874	27.3759	24.6195	26.2571	26.3566	25.4832
P62869	Transcription elongation factor B polypeptide 2	Tceb2	0	1179500000	38	6	6	81.4	13.17	24.8739	23.5671	27.427	26.5396	26.2218	27.2874	27.1388	23.8896	27.0884	25.2379	24.9117	27.1682	27.1167	27.0896	26.714	26.7667
P62874	Guanine nucleotide-binding protein G(I)/G(S)/G(T) subunit beta-1	Gnb1	0	3247900000	75	12	6	37.1	37.377	27.953	27.688	28.3668	28.0912	28.5265	28.6509	28.4278	28.4111	27.8983	27.9019	28.0842	27.7992	28.0658	28.2096	28.0779	28.4151
P62880	Guanine nucleotide-binding protein G(I)/G(S)/G(T) subunit beta-2	Gnb2	0	12475000000	144	17	17	68.8	37.331	30.0822	30.1506	30.0016	30.0901	30.298	30.1877	30.0766	30.1261	29.9349	29.7484	29.9067	29.9491	30.0989	30.2535	30.1903	30.1176
P62889	60S ribosomal protein L30	Rpl30	0	30743000000	145	10	10	68.7	12.784	31.383	31.3216	31.0639	31.2309	31.5771	31.4482	31.4619	31.4866	31.2476	31.1456	31.4783	31.166	31.5409	31.5599	31.3724	31.4552
P62892	60S ribosomal protein L39	Rpl39	0	7041900000	42	3	3	23.5	6.4066	29.4575	29.4285	28.8401	28.9138	29.0852	28.5466	28.6206	28.8294	29.4946	29.5059	29.353	29.7115	28.4426	28.6798	29.2324	28.9705
P62897	Cytochrome c, somatic	Cycs	0	17470000000	177	13	13	61.9	11.605	30.9983	30.635	30.3067	30.5059	30.1127	29.9586	30.0212	30.0556	30.9345	30.7247	30.8773	30.6746	30.66	30.4052	30.1905	30.4626
P62900	60S ribosomal protein L31	Rpl31	0	12145000000	66	9	9	54.4	14.463	29.6412	30.4285	29.3819	29.7307	29.8588	29.8149	29.8056	29.7492	29.8563	29.9962	30.2048	30.296	30.4507	30.0503	30.05	29.7987
P62908	40S ribosomal protein S3	Rps3	0	81555000000	380	25	25	78.6	26.674	32.6353	32.7571	32.4095	32.6798	32.7224	32.8669	32.707	32.7742	32.8789	32.861	32.9606	32.9014	32.7011	33.0974	32.9234	32.7527
P62911	60S ribosomal protein L32	Rpl32	0	18613000000	141	13	13	50.4	15.86	30.8015	30.7108	30.3094	30.2718	30.5096	29.9335	29.6448	30.1562	31.0295	30.8042	30.7694	30.7617	30.5845	30.0718	30.5847	30.4074
P62918	60S ribosomal protein L8	Rpl8	0	53149000000	277	22	22	62.3	28.024	32.6647	32.3119	32.1082	31.8395	32.2343	31.4122	31.6216	31.6278	32.3524	32.4974	32.1697	32.2613	31.9844	31.4161	32.1219	32.0847
P62960	Nuclease-sensitive element-binding protein 1	Ybx1	0	20984000000	228	13	13	63.7	35.73	31.0081	30.9825	30.6337	30.9094	30.722	30.8345	30.7897	30.8104	30.742	30.7209	30.7146	30.7873	31.2926	31.1646	30.8563	30.7173
P62983;P62984;P0CG49;P0CG50	Ubiquitin-40S ribosomal protein S27a;Ubiquitin;40S ribosomal protein S27a;Ubiquitin-60S ribosomal protein L40;Ubiquitin;60S ribosomal protein L40;Polyubiquitin-B;Ubiquitin;Polyubiquitin-C;Ubiquitin;Ubiquitin-related 1;Ubiquitin-related 2	Rps27a;Uba52;Ubb;Ubc	0	44131000000	240	14	14	67.3	17.951	32.4536	31.8972	31.7476	31.7963	31.6607	31.6094	31.7449	31.6201	32.1409	32.1355	32.0899	32.1626	32.026	31.6932	31.6735	31.6912
P62996	Transformer-2 protein homolog beta	Tra2b	0	1968500000	53	8	8	27.8	33.665	25.766	27.5938	27.5617	27.5516	27.6402	27.833	27.9989	27.942	27.7055	27.79	27.5993	27.7201	25.0213	27.9193	27.7114	27.5019
P63001;P60764	Ras-related C3 botulinum toxin substrate 1;Ras-related C3 botulinum toxin substrate 3	Rac1;Rac3	0	8551200000	100	9	9	41.1	21.45	30.226	29.5684	29.1056	29.1088	29.4325	29.3599	29.4439	29.2494	29.7351	29.5483	29.4603	29.3018	29.3943	28.6501	29.4739	29.6346
P63005	Platelet-activating factor acetylhydrolase IB subunit alpha	Pafah1b1	0	2710900000	76	12	12	42	46.67	27.884	28.2576	27.4824	27.9854	27.6684	27.9417	27.8936	27.6777	27.5919	27.7725	27.434	27.8693	28.0208	27.9655	27.8397	27.6782
P63017	Heat shock cognate 71 kDa protein	Hspa8	0	425250000000	796	49	47	72.3	70.87	35.4175	35.308	35.0536	35.1641	34.8454	34.8129	34.7338	34.7439	35.22	35.1933	35.3868	35.2855	35.189	35.1832	35.0805	35.1353
P63028	Translationally-controlled tumor protein	Tpt1	0	25888000000	99	9	9	56.4	19.462	30.383	30.818	30.8293	31.0878	31.0496	31.2716	31.273	31.1034	31.2912	31.4385	31.2815	31.3762	30.7504	31.4485	31.1916	31.3308
P63030	Mitochondrial pyruvate carrier 1	Mpc1	0	10669000000	98	10	10	67	12.454	29.3191	29.7347	29.3609	30.0897	30.1442	29.9403	30.3403	30.3218	29.8082	29.6287	28.2979	29.4578	30.1231	29.6546	30.1738	30.0698
P63037	DnaJ homolog subfamily A member 1	Dnaja1	0	15105000000	259	22	22	71.8	44.868	30.0434	30.5492	30.574	30.4064	30.0422	30.1315	30.0456	30.1182	30.3829	30.4896	30.0567	30.4372	30.2554	30.4562	30.2748	30.2368
P63038	60 kDa heat shock protein, mitochondrial	Hspd1	0	603140000000	1688	62	62	86.4	60.955	35.7396	35.5128	35.7396	35.6609	35.3711	35.4838	35.4208	35.4375	35.8051	35.7606	35.9836	35.8081	35.517	35.8047	35.5762	35.6231
P63073	Eukaryotic translation initiation factor 4E	Eif4e	0	5908300000	96	9	9	48.8	25.053	28.7799	28.9014	29.0886	29.0384	29.0378	29.185	29.0778	28.9996	29.0862	28.7685	29.0681	28.8372	28.8189	29.0723	29.0145	29.2131
P63085	Mitogen-activated protein kinase 1	Mapk1	0	2070600000	73	16	16	72.1	41.275	27.4523	27.7838	26.8912	27.3275	27.6678	27.6885	27.4027	27.2012	27.5891	27.2146	27.4122	27.439	28.1632	27.3277	25.2463	27.2424
P63094;Q6R0H7	Guanine nucleotide-binding protein G(s) subunit alpha isoforms short;Guanine nucleotide-binding protein G(s) subunit alpha isoforms XLas	Gnas	0	1381300000	55	15	14	49.2	45.663	25.086	27.3166	26.8457	26.8753	27.2881	27.0012	27.1185	26.7788	26.573	27.2289	26.9325	26.7652	26.5408	26.6378	27.0821	26.9309
P63101	14-3-3 protein zeta/delta	Ywhaz	0	35691000000	224	22	18	67.3	27.771	31.9188	31.7165	31.266	31.5271	31.5899	31.8413	31.94	31.6433	31.4927	31.248	31.2681	31.4139	31.7089	31.5332	31.4234	31.4452
P63158	High mobility group protein B1	Hmgb1	0	31342000000	214	16	16	49.8	24.893	31.8692	31.6259	31.0283	30.8274	31.4906	31.2891	31.2835	31.2443	31.5002	31.4805	31.262	31.2736	31.3239	31.2475	31.1226	31.013
P63242	Eukaryotic translation initiation factor 5A-1	Eif5a	0	62173000000	306	17	17	78.6	16.832	32.1114	32.3963	32.145	32.3706	32.3266	32.5537	32.6531	32.4595	32.3516	32.2012	32.2724	32.4409	32.7119	32.6903	32.3073	32.2269
P63254	Cysteine-rich protein 1	Crip1	0	1297000000	42	3	3	67.5	8.5497	23.8933	26.5919	26.7534	26.7015	27.7756	27.8979	27.8928	27.785	26.3636	25.1372	24.8881	25.5772	27.4637	27.9055	27.1934	27.5503
P63260	Actin, cytoplasmic 2;Actin, cytoplasmic 2, N-terminally processed	Actg1	0	1137100000000	974	41	41	90.1	41.792	36.5583	36.3732	36.4972	36.525	36.7691	36.9265	36.9306	36.7016	36.4488	36.465	36.6674	36.5365	36.6213	36.7024	36.5832	36.8006
P63276	40S ribosomal protein S17	Rps17	0	42434000000	188	11	11	63.7	15.524	32.1918	31.8065	31.6237	31.4511	31.8199	32.0144	31.7765	31.9378	31.7078	31.6264	31.8767	31.8264	31.885	31.9478	31.8732	31.9524
P63321;Q9JIW9	Ras-related protein Ral-A;Ras-related protein Ral-B	Rala;Ralb	0	781160000	36	4	4	18.9	23.553	26.7347	25.4732	25.4647	25.943	26.4125	26.2888	26.5266	26.2128	26.2071	26.185	26.3611	25.9298	26.607	26.155	26.4954	25.1619
P63323	40S ribosomal protein S12	Rps12	0	40176000000	238	13	13	68.9	14.525	32.1569	31.4746	31.5979	31.7447	31.7462	32.0042	31.764	31.9434	31.5913	31.4075	31.7291	31.5271	31.6049	31.7885	31.7651	31.8511
P63325	40S ribosomal protein S10	Rps10	0	33002000000	215	17	17	71.5	18.916	31.3172	31.441	31.0713	31.2413	31.4469	31.567	31.4786	31.4934	31.379	31.4499	31.5764	31.5926	31.4164	31.7173	31.5189	31.4692
P63330;P62715	Serine/threonine-protein phosphatase 2A catalytic subunit alpha isoform;Serine/threonine-protein phosphatase 2A catalytic subunit beta isoform	Ppp2ca;Ppp2cb	0	5019100000	88	14	14	68.3	35.608	24.2539	28.9354	28.3952	29.1341	29.228	29.0375	29.2123	28.9833	28.8522	28.5841	29.0275	28.8252	28.9843	29.0616	28.7423	28.6533
P67778	Prohibitin	Phb	0	91556000000	386	26	26	89.3	29.82	32.7328	32.7616	32.9581	32.8952	32.8719	32.6802	32.7755	32.875	33.096	33.0686	33.3082	32.9398	32.9817	33.014	32.9961	33.0644
P67984	60S ribosomal protein L22	Rpl22	0	30430000000	110	9	9	57.8	14.759	31.8898	31.1274	31.6301	31.4653	31.2547	31.1217	30.7117	31.2264	31.6346	31.6385	31.5147	31.706	30.7381	30.9547	31.3281	31.418
P68037	Ubiquitin-conjugating enzyme E2 L3	Ube2l3	0	12241000000	135	10	10	74	17.861	30.2893	29.8167	30.3299	30.2094	30.1005	30.1658	30.3695	30.1505	29.8451	29.731	29.9137	29.774	30.1189	30.0575	30.1667	30.0471
P68040	Guanine nucleotide-binding protein subunit beta-2-like 1;Guanine nucleotide-binding protein subunit beta-2-like 1, N-terminally processed	Gnb2l1	0	106920000000	449	29	29	95	35.076	32.8599	33.1332	32.6591	33.2216	33.2534	33.4136	33.3396	33.2605	33.077	33.1668	33.216	33.1798	33.3505	33.5612	33.2927	33.15
P68134	Actin, alpha skeletal muscle	Acta1	0	224940000000	222	34	15	77.5	42.051	34.5988	33.9221	34.6149	34.0019	34.3268	34.7388	34.5461	34.0231	33.6538	33.5937	34.2083	33.7474	35.3366	34.1364	33.9745	33.9897
P68181	cAMP-dependent protein kinase catalytic subunit beta	Prkacb	0	1104600000	48	9	9	24.8	40.707	26.9263	26.9018	26.5532	26.0379	26.3166	26.0963	25.9318	26.3451	27.1072	26.8567	26.3238	26.2674	26.5892	26.1424	26.6269	26.669
P68254	14-3-3 protein theta	Ywhaq	0	10831000000	176	20	15	70.2	27.778	29.36	30.1518	29.6994	29.6013	29.3747	29.5809	29.9352	29.6673	30.0534	29.9185	29.8191	30.0343	30.1765	30.0166	29.7025	29.5449
P68368	Tubulin alpha-4A chain	Tuba4a	0	22201000000	128	33	12	81.7	49.924	30.1507	31.0672	30.9835	30.8923	30.7284	30.9591	31.308	30.9978	30.8647	30.7796	30.8947	31.014	31.0287	31.136	30.9425	30.9927
P68369;P05214	Tubulin alpha-1A chain;Tubulin alpha-3 chain	Tuba1a;Tuba3a	0	8744600000	41	35	2	81.6	50.135	29.3563	29.5059	29.4422	29.7611	30.0705	30.6347	30.6726	30.0053	28.6311	28.9163	29.1141	29.1224	29.4176	29.9389	29.5942	29.9909
P68372;Q9D6F9	Tubulin beta-4B chain;Tubulin beta-4A chain	Tubb4b;Tubb4a	0	313890000000	762	37	37	84.7	49.83	34.8273	34.7551	34.6404	34.7653	34.8519	34.9183	34.8419	34.7748	34.6517	34.585	34.7591	34.6114	34.5836	34.9218	34.756	34.9109
P68373	Tubulin alpha-1C chain	Tuba1c	0	164300000000	516	36	36	86.2	49.909	33.7086	33.7815	33.6135	33.758	33.8236	34.0452	33.9412	33.7992	33.6437	33.5708	33.8252	33.7147	33.8972	34.0153	33.9235	33.9221
P68433	Histone H3.1	Hist1h3a	0	3976200000	34	9	1	53.7	15.404	25.6999	28.6109	28.0937	27.6491	27.4359	28.3535	29.4726	29.7499	28.0645	28.3106	25.9687	28.5073	29.1724	28.5194	28.2103	27.7806
P68510	14-3-3 protein eta	Ywhah	0	6329800000	125	16	13	60.2	28.211	29.2238	29.3951	29.1563	28.7135	28.8226	29.2467	29.493	29.1002	28.9741	28.8598	29.0011	29.299	29.6692	29.2683	28.8669	29.225
P70122	Ribosome maturation protein SBDS	Sbds	0	2094700000	71	11	11	52.8	28.78	28.2269	27.4575	27.5759	27.6558	27.7698	27.6191	27.6693	27.6488	27.3558	27.7064	27.6968	27.6741	27.1725	27.4684	27.7161	27.3227
P70168	Importin subunit beta-1	Kpnb1	0	12870000000	338	34	34	53.8	97.183	30.2723	30.2841	29.8267	29.7589	29.8124	30.1234	30.1851	29.855	30.1524	30.1975	29.7935	30.1276	30.2748	29.9749	29.9787	29.9068
P70194	C-type lectin domain family 4 member F	Clec4f	0	611810000	32	8	8	16.4	61.268	25.1771	26.5558	25.0397	26.4484	26.8055	26.5176	26.874	26.5915	23.4364	25.5647	24.4012	24.0827	26.1958	26.6516	26.5083	26.8224
P70195	Proteasome subunit beta type-7	Psmb7	0	6366400000	95	10	10	42.6	29.891	28.7614	29.3402	28.7628	29.3734	29.015	29.2913	29.3445	29.0528	29.0484	29.0234	28.7354	29.1646	29.1806	29.1844	28.8904	28.8254
P70266	6-phosphofructo-2-kinase/fructose-2,6-bisphosphatase 1;6-phosphofructo-2-kinase;Fructose-2,6-bisphosphatase	Pfkfb1	0	3380700000	108	20	20	47.3	54.849	28.4393	28.591	28.2557	28.4445	27.4882	28.08	27.7316	27.8374	28.2236	28.1521	28.3699	27.8376	27.9812	28.2185	28.2598	28.1229
P70290	55 kDa erythrocyte membrane protein	Mpp1	0	983030000	26	11	11	39.3	52.227	26.2548	26.4992	25.5061	25.6955	26.9052	26.737	27.1822	26.9608	26.676	26.8089	25.2852	25.3532	24.2777	26.8248	26.7884	25.6284
P70296	Phosphatidylethanolamine-binding protein 1;Hippocampal cholinergic neurostimulating peptide	Pebp1	0	126000000000	326	19	19	95.7	20.83	32.7247	32.8795	32.441	32.7905	32.5604	32.6174	32.6645	32.5915	33.8024	33.7318	33.9874	33.8996	33.7955	33.9314	33.7536	33.6153
P70302	Stromal interaction molecule 1	Stim1	0	552880000	40	9	9	20.4	77.566	25.298	25.8027	25.7983	25.59	25.9767	25.7241	25.6808	25.3739	25.7919	25.8351	25.4189	25.4085	25.8365	25.2622	25.7691	25.7997
P70333	Heterogeneous nuclear ribonucleoprotein H2	Hnrnph2	0	13371000000	164	14	13	45.9	49.279	29.9753	30.2923	29.8726	29.9639	30.3603	30.3724	30.4268	30.5109	30.0218	29.9364	29.8458	30.0182	30.3261	30.3915	30.0702	30.0688
P70349	Histidine triad nucleotide-binding protein 1	Hint1	0	75048000000	171	12	12	79.4	13.777	33.1306	33.0334	32.6337	32.6517	32.6743	32.6005	32.6897	32.6748	32.4674	32.5724	32.8928	32.6412	32.5647	32.4645	32.3544	32.4665
P70362	Ubiquitin fusion degradation protein 1 homolog	Ufd1l	0	1342700000	46	7	7	25.1	34.481	25.1595	27.2721	26.1074	26.7982	25.2979	26.5914	26.8352	26.6676	27.0923	27.1907	26.9054	26.9024	26.9479	27.0303	26.813	26.9454
P70372	ELAV-like protein 1	Elavl1	0	3012000000	112	16	16	52.8	36.169	26.7207	28.3268	27.7816	28.1228	28.3636	28.3812	28.4927	28.3437	27.9201	28.0103	27.9061	28.2714	28.1494	28.1407	28.2806	28.3772
P70398	Probable ubiquitin carboxyl-terminal hydrolase FAF-X	Usp9x	0	1493200000	96	34	34	21.6	290.71	25.0938	27.9879	27.0742	26.968	26.5565	27.3724	27.9212	26.8355	26.76	26.6998	24.9709	27.0165	27.7136	26.6907	26.9274	27.1402
P70404	Isocitrate dehydrogenase [NAD] subunit gamma 1, mitochondrial	Idh3g	0	7842900000	131	15	15	48.6	42.785	29.218	29.2604	29.1394	29.3895	29.5652	29.7846	29.4072	29.4199	29.3481	29.3226	29.3207	29.5323	29.5359	29.4769	29.5148	29.4322
P70441	Na(+)/H(+) exchange regulatory cofactor NHE-RF1	Slc9a3r1	0	26282000000	260	24	24	77.7	38.6	31.4807	31.1625	31.2912	31.2133	31.1615	31.0755	30.8495	30.9841	31.1071	31.0554	31.1851	31.2043	31.1001	31.0739	31.1223	31.1332
Q60817;P70670	Nascent polypeptide-associated complex subunit alpha;Nascent polypeptide-associated complex subunit alpha, muscle-specific form	Naca	0	16208000000	127	10	10	35.8	23.384	30.3348	30.7806	29.8686	30.3212	30.3861	30.3228	30.4484	30.4722	30.3841	30.3639	30.6532	30.6424	30.6357	30.6267	30.3716	30.1747
P70694	Estradiol 17 beta-dehydrogenase 5	Akr1c6	0	487270000000	711	36	36	83	37.047	35.3932	35.7206	35.3538	35.3706	35.3719	35.3703	35.2984	35.3784	35.3617	35.3731	35.3881	35.3903	35.3413	35.2342	35.3134	35.2914
P70697	Uroporphyrinogen decarboxylase	Urod	0	7053800000	114	17	17	57.8	40.691	29.3102	29.4408	28.841	29.0388	29.3402	29.0635	29.2879	29.0737	29.2222	29.3724	29.0719	29.4696	29.3464	29.2028	29.0672	28.9326
P70699	Lysosomal alpha-glucosidase	Gaa	0	5599800000	133	23	23	29	106.25	29.0964	29.1506	29.1398	29.4788	29.0165	29.4004	29.5336	29.2061	28.6998	28.6691	28.143	28.6659	28.3382	28.872	28.745	28.7561
P80313	T-complex protein 1 subunit eta	Cct7	0	22481000000	328	30	30	72.4	59.652	31.0754	31.0661	30.9256	31.0476	30.6513	30.5195	30.6039	30.3824	30.9245	30.984	31.1202	31.1416	30.8274	30.904	30.806	30.9579
P80314	T-complex protein 1 subunit beta	Cct2	0	43180000000	493	36	36	77.6	57.477	32.1633	32.07	31.8191	31.9088	31.5559	31.566	31.4425	31.3021	31.8948	31.9045	31.8739	31.938	31.7607	31.8474	31.7377	31.7771
P80315	T-complex protein 1 subunit delta	Cct4	0	27457000000	306	28	28	62.9	58.066	31.3749	31.2069	31.1841	31.3748	30.9998	30.9801	30.9407	30.7825	31.2581	31.282	31.4168	31.1943	31.1086	31.3452	31.153	31.2623
P80316	T-complex protein 1 subunit epsilon	Cct5	0	33457000000	421	38	38	76.3	59.623	31.613	31.5135	31.4724	31.6675	31.1765	31.2719	31.3799	31.1547	31.5413	31.4369	31.4874	31.5454	31.3235	31.5284	31.4787	31.4353
P80317	T-complex protein 1 subunit zeta	Cct6a	0	27877000000	376	30	30	61.2	58.004	31.2998	31.2686	31.4447	31.5144	30.8695	31.1407	31.1592	30.9727	31.2287	31.2305	31.4198	31.2684	31.1056	31.2915	31.2902	31.3367
P80318	T-complex protein 1 subunit gamma	Cct3	0	42426000000	403	35	35	72.1	60.629	32.1077	32.0189	31.8404	31.9368	31.578	31.5214	31.4944	31.3343	31.9077	31.8551	31.9806	32.0001	31.6837	31.8411	31.7016	31.7584
P83882	60S ribosomal protein L36a	Rpl36a	0	7362700000	105	12	12	51.9	12.441	28.8192	28.9329	29.6645	29.1542	29.1498	28.5486	28.6586	28.921	29.9946	29.9466	29.6172	29.4662	28.843	28.5654	29.3168	29.1279
P83940	Transcription elongation factor B polypeptide 1	Tceb1	0	2242900000	67	8	8	64.3	12.473	26.333	27.6162	27.7995	27.8187	27.5934	27.7052	27.7146	27.5213	27.8395	27.6989	27.7519	27.5882	27.9365	27.7004	27.4198	27.6218
P84078	ADP-ribosylation factor 1	Arf1	0	31263000000	206	15	15	84.5	20.697	30.153	31.7214	30.7912	30.9466	31.167	31.2072	31.4717	31.1427	31.2858	31.4846	31.1681	31.379	31.686	31.5299	31.8891	31.1362
P84084	ADP-ribosylation factor 5	Arf5	0	2211700000	37	14	9	85	20.529	25.2327	28.4418	27.6263	27.8422	27.5676	26.2101	27.9304	28.0468	27.6486	27.4217	26.946	27.5694	27.8693	27.3475	27.6834	25.3637
P84089	Enhancer of rudimentary homolog	Erh	0	4119000000	65	7	7	62.5	12.259	23.682	28.0772	29.0945	28.4151	28.8633	28.5636	28.408	28.5661	28.9572	28.8525	29.1935	28.9488	25.6621	28.5437	28.434	28.5944
P84091	AP-2 complex subunit mu	Ap2m1	0	7502400000	122	19	19	51.7	49.654	29.468	29.4466	29.1424	28.9655	29.1892	29.1353	29.5152	29.3802	29.3206	29.5123	29.3991	29.1762	29.3377	28.8648	29.3617	29.163
P84099	60S ribosomal protein L19	Rpl19	0	13018000000	131	14	14	40.8	23.466	30.8223	30.0727	30.4345	29.371	30.1437	29.4957	28.9166	29.8572	30.3683	30.4541	30.3655	30.302	29.5376	29.0828	29.9408	30.249
P84104	Serine/arginine-rich splicing factor 3	Srsf3	0	7809100000	56	6	6	43.9	19.329	29.7785	29.322	29.1469	29.2783	29.6579	26.5454	29.5087	29.7295	29.1171	29.3521	29.5778	29.3136	29.3584	29.4305	29.4197	29.5847
P84228	Histone H3.2	Hist1h3b	0	10480000000	73	10	2	53.7	15.388	28.1443	30.2208	30.2488	28.6412	28.8591	30.1336	30.8351	30.9738	29.5813	29.7414	25.598	30.0384	29.7762	29.6274	29.5369	29.644
P85094	Isochorismatase domain-containing protein 2A, mitochondrial	Isoc2a	0	29415000000	182	11	11	76.2	22.417	30.7898	31.4128	31.3605	31.2696	31.2374	31.2038	31.4266	31.4537	31.5407	31.4246	31.3484	31.5175	31.4045	31.3864	31.0863	31.1072
P97290	Plasma protease C1 inhibitor	Serping1	0	1796200000	49	10	10	23.8	55.584	27.2708	27.1279	26.869	26.972	26.6438	27.3539	27.1822	27.243	26.0269	27.2921	27.0838	27.0358	27.3245	27.7847	27.3399	27.4869
P97300	Neuroplastin	Nptn	0.00032342	636470000	24	3	3	10.8	44.373	25.6998	25.827	26.0086	26.2462	26.4603	26.4242	26.2642	26.2421	25.4909	26.3442	25.4539	25.8068	24.9572	26.565	26.2049	26.2638
P97314	Cysteine and glycine-rich protein 2	Csrp2	0	198780000	20	4	4	26.9	20.926	25.5139	25.5628	24.9363	25.3038	24.9414	25.2492	24.8365	25.012	27.1201	26.3414	26.6548	24.9302	25.0913	24.7852	25.2331	25.6304
P97328	Ketohexokinase	Khk	0	60249000000	326	21	21	82.6	32.75	32.1493	32.0083	32.3641	32.5685	32.1366	31.9008	31.7464	31.808	32.5261	32.484	32.6527	32.8171	32.2254	32.3419	32.3646	32.2617
P97351	40S ribosomal protein S3a	Rps3a	0	78541000000	370	27	27	65.9	29.885	32.9828	32.7224	32.6818	32.6316	32.8719	32.7022	32.5627	32.6666	32.726	32.7614	32.9271	32.9109	32.4648	32.7407	32.7363	32.8383
P97364	Selenide, water dikinase 2	Sephs2	0	53268000000	295	19	19	61.5	47.833	32.4266	32.167	32.3206	32.356	31.7782	31.9607	32.0167	32.0436	32.3069	32.1958	32.1443	32.2825	31.9689	32.2003	31.9547	32.0131
P97371	Proteasome activator complex subunit 1	Psme1	0	26340000000	211	19	18	72.3	28.673	30.8616	31.2816	30.8444	31.1664	31.0436	31.1956	31.3536	31.0694	31.1962	31.0392	31.2295	31.2108	31.2269	31.4252	31.2324	31.2169
P97372	Proteasome activator complex subunit 2	Psme2	0	22804000000	268	19	19	87.4	27.057	31.2607	31.111	30.7367	30.7593	30.5825	30.8009	31.0156	30.6701	31.0341	30.9682	30.5878	31.0133	31.1883	30.9242	31.0095	31.0252
P97379	Ras GTPase-activating protein-binding protein 2	G3bp2	0	5204600000	122	10	9	29.3	54.087	29.3589	28.7592	28.7104	28.467	28.4923	28.56	28.7907	28.8588	28.604	28.5414	28.736	28.8748	28.9754	28.6825	28.4791	28.681
P97384	Annexin A11	Anxa11	0	2150000000	70	14	14	34.8	54.079	28.5748	27.6998	27.4865	27.323	27.5609	27.7457	27.6861	27.586	27.3904	27.3308	27.3806	27.4468	27.422	27.5848	27.6739	27.2903
P97425	Eosinophil cationic protein 2	Ear2	0	337350000	10	4	3	39.7	17.62	25.6171	25.8116	24.4935	24.877	27.3994	26.9453	27.448	26.7516	25.0699	24.5745	25.4323	25.5531	25.2927	26.2045	25.5215	26.5941
P97426	Eosinophil cationic protein 1	Ear1	0	848440000	16	4	4	45.2	17.296	27.0752	24.9198	24.3393	25.3885	28.8865	28.5646	29.0835	27.8247	26.0095	26.39	24.3628	25.6634	25.3906	24.8572	25.3652	25.6179
P97429	Annexin A4	Anxa4	0	9495300000	141	21	21	60.5	35.915	29.764	29.4553	29.4421	29.275	29.5957	29.7204	29.7187	29.4494	29.7339	29.475	29.8287	29.6849	29.7359	29.9585	29.804	29.5092
P97449	Aminopeptidase N	Anpep	0	8670700000	228	31	31	45.9	109.65	29.2785	30.0414	29.2327	29.674	29.7616	29.8096	29.8938	29.7308	29.4091	29.4307	27.8006	29.2916	29.9342	29.4933	29.7152	29.2895
P97450	ATP synthase-coupling factor 6, mitochondrial	Atp5j	0	34254000000	116	10	10	57.4	12.496	31.0467	31.1535	31.7557	31.767	31.6353	31.4217	31.3226	31.5784	31.5562	31.3995	32.1483	31.7202	31.5224	31.7998	31.6703	31.9077
P97461	40S ribosomal protein S5;40S ribosomal protein S5, N-terminally processed	Rps5	0	17991000000	219	15	15	58.3	22.889	30.017	30.5753	30.4781	30.4983	30.3382	30.3004	30.5606	30.727	30.8483	30.7429	30.2856	31.0399	30.6985	30.6381	30.5896	30.5737
P97478	5-demethoxyubiquinone hydroxylase, mitochondrial	Coq7	0	2362900000	44	8	8	55.8	24.041	28.2554	27.7133	27.8897	27.6391	27.7852	27.7011	28.0139	27.6682	27.6022	27.4194	27.8336	27.5156	27.5426	27.4161	27.3772	27.1732
P97493	Thioredoxin, mitochondrial	Txn2	0	4621200000	50	5	5	41.6	18.255	28.1153	28.0067	28.934	28.7969	28.6345	28.9562	28.8158	28.8733	28.3847	28.5347	28.4192	28.4071	28.6329	29.0396	29.0268	28.9657
P97494	Glutamate--cysteine ligase catalytic subunit	Gclc	0	39752000000	422	37	37	69.2	72.571	31.7732	32.1476	31.6457	31.8762	31.6775	31.7547	31.7125	31.5007	31.6664	31.8267	31.8618	31.6714	31.6299	31.4689	31.6905	31.6568
P97742	Carnitine O-palmitoyltransferase 1, liver isoform	Cpt1a	0	29237000000	350	31	31	52.5	88.25	31.0216	31.4308	30.9367	30.8256	31.4389	31.055	31.2914	31.2951	31.5371	31.5903	31.3329	31.2326	31.4101	30.3493	31.3527	31.2975
P97807	Fumarate hydratase, mitochondrial	Fh	0	121150000000	450	28	28	65.5	54.356	33.4189	33.3859	33.353	33.4259	33.4054	33.4018	33.431	33.4581	33.1832	33.2821	33.358	33.3715	33.3159	33.5724	33.2193	33.2697
P97821	Dipeptidyl peptidase 1;Dipeptidyl peptidase 1 exclusion domain chain;Dipeptidyl peptidase 1 heavy chain;Dipeptidyl peptidase 1 light chain	Ctsc	0	3780800000	71	9	9	31	52.376	27.8776	28.2207	28.5126	28.5383	29.39	29.5821	29.6759	29.4179	25.6687	25.2454	27.1389	27.2887	28.4126	28.8201	28.2591	28.4615
P97823	Acyl-protein thioesterase 1	Lypla1	0	27619000000	215	13	13	83.9	24.687	30.8349	31.2502	31.0312	31.2748	31.0673	31.07	31.0891	31.0219	31.3718	31.3444	31.3393	31.4267	31.2775	31.3272	31.269	31.269
P97855	Ras GTPase-activating protein-binding protein 1	G3bp1	0	7555800000	180	16	16	47.5	51.828	29.0418	29.2841	29.239	29.2108	29.3765	29.564	29.5337	29.5199	29.3461	29.2414	29.3631	29.4328	29.4094	29.604	29.1974	29.276
P97872	Dimethylaniline monooxygenase [N-oxide-forming] 5	Fmo5	0	143060000000	584	38	38	67.4	60	33.604	33.9045	33.3865	33.5335	33.5892	33.6538	33.6311	33.3982	33.9069	33.8383	33.7093	33.6094	33.325	32.7661	33.3544	33.2388
P99024	Tubulin beta-5 chain	Tubb5	0	26248000000	123	34	7	80.6	49.67	30.9662	30.921	31.0933	30.9302	31.4902	31.6593	31.7296	31.4173	30.8121	30.8391	30.9006	30.9725	31.1683	31.4351	31.3058	31.8538
P99025	GTP cyclohydrolase 1 feedback regulatory protein	Gchfr	0	21792000000	133	6	6	95.2	9.584	30.9895	30.5398	31.1688	31.1054	31.0313	30.8498	30.7369	30.9602	30.7943	30.7545	31.1875	30.9065	30.4735	30.8613	30.6775	30.9268
P99026	Proteasome subunit beta type-4	Psmb4	0	10720000000	121	9	9	47.7	29.116	29.7646	29.8062	29.4348	29.8049	29.6576	29.9356	29.8999	29.861	29.7767	29.884	29.6003	29.9429	29.6852	29.906	29.7385	29.8003
P99027	60S acidic ribosomal protein P2	Rplp2	0	87242000000	216	12	12	82.6	11.651	32.2368	32.6717	32.295	32.8349	32.9029	33.1857	33.0111	32.9446	32.8942	32.8341	32.9123	32.9183	33.1029	33.3659	33.0245	32.7168
P99028	Cytochrome b-c1 complex subunit 6, mitochondrial	Uqcrh	0	24037000000	69	6	6	73	10.435	30.3868	31.4146	31.0198	31.0317	30.7933	30.4787	30.9575	30.4448	31.3613	30.9575	31.1931	31.2754	31.2477	31.2389	31.0665	30.8256
P99029	Peroxiredoxin-5, mitochondrial	Prdx5	0	100940000000	243	16	16	58.6	21.897	33.2752	33.1588	33.2804	33.4116	33.1558	33.1627	33.1825	33.2223	33.0659	33.0031	33.3901	33.1658	32.9148	33.0287	32.8642	32.7871
Q00519	Xanthine dehydrogenase/oxidase;Xanthine dehydrogenase;Xanthine oxidase	Xdh	0	26439000000	500	61	60	56.7	146.56	31.3206	31.6925	31.1406	31.3306	31.5362	31.5871	31.755	31.5022	31.067	30.8944	29.7499	31.0064	31.06	30.8602	30.9292	31.0304
Q00612	Glucose-6-phosphate 1-dehydrogenase X	G6pdx	0	424880000	29	12	12	30.9	59.262	26.0415	26.8805	25.4014	25.7682	26.9152	26.8389	27.0848	26.7246	25.5528	27.2642	24.6699	25.7473	24.9317	26.5564	24.2306	26.7425
Q00623	Apolipoprotein A-I;Proapolipoprotein A-I;Truncated apolipoprotein A-I	Apoa1	0	176300000000	465	29	29	79.2	30.615	33.72	33.9443	33.8424	33.4077	33.3987	33.2877	33.0709	33.2604	34.1077	34.4769	34.0812	34.1858	34.0691	33.7014	33.9302	33.5213
Q00724	Retinol-binding protein 4	Rbp4	0	3508400000	83	10	10	60.2	23.206	28.693	28.0657	28.5388	27.9625	28.9813	28.5536	28.1575	28.639	28.1232	28.0892	28.3336	28.3284	27.8982	27.9021	28.0681	28.1044
Q00896	Alpha-1-antitrypsin 1-3	Serpina1c	0	13946000000	57	24	1	54.4	45.823	26.7456	29.6252	30.2469	28.6708	27.8588	28.9401	29.129	29.772	29.8659	30.3673	27.1076	30.1857	30.3597	29.484	29.6527	28.9881
Q00897	Alpha-1-antitrypsin 1-4	Serpina1d	0	20893000000	171	26	11	51.6	45.998	30.4216	30.7169	31.0898	30.4932	30.2301	30.5097	30.702	30.6408	30.8527	31.1224	30.1439	31.1071	31.0086	30.7519	30.7669	30.4832
Q00898	Alpha-1-antitrypsin 1-5	Serpina1e	0	32790000000	170	23	11	41.6	45.891	31.2121	31.1553	31.4223	31.0022	30.5547	31.0359	31.4037	31.1002	31.3397	31.8731	30.7197	31.6811	31.9569	31.8163	31.5932	31.3473
Q00915	Retinol-binding protein 1	Rbp1	0	6600400000	105	10	10	79.3	15.846	28.3933	28.8593	27.9144	28.8541	29.6588	29.9599	29.9475	29.7328	28.7811	28.9716	28.9631	28.8046	29.0856	29.7235	29.4112	29.6148
Q00PI9	Heterogeneous nuclear ribonucleoprotein U-like protein 2	Hnrnpul2	0	3130400000	82	21	21	35.3	84.939	27.8546	28.1815	28.3076	28.003	28.7633	28.6581	28.549	28.4846	27.7515	27.7611	26.1571	28.0554	28.3794	27.7591	28.2056	28.3555
Q01279	Epidermal growth factor receptor	Egfr	0	28079000000	481	47	47	54	134.85	31.5645	31.2336	30.9112	31.0761	30.6825	30.49	30.5161	30.5348	31.2554	31.3437	31.3165	31.1186	31.525	31.2696	31.545	31.53
Q01339	Beta-2-glycoprotein 1	Apoh	0	7425100000	151	16	16	52.5	38.618	29.1978	28.7997	29.0865	29.0516	29.7493	29.904	29.7447	29.803	29.1006	29.5608	29.4283	29.3285	29.7585	29.4925	29.2414	29.1651
Q01405	Protein transport protein Sec23A	Sec23a	0	33324000000	430	37	37	62.5	86.161	31.4776	31.8109	31.2493	31.4565	31.6981	31.6568	31.6842	31.6149	31.4709	31.4107	31.2706	31.4895	31.6324	31.5432	31.5177	31.2546
Q01730	Ras suppressor protein 1	Rsu1	0	2280300000	65	11	11	54.9	31.55	27.2772	27.8393	25.7379	27.1018	27.9285	28.2984	28.6151	28.0328	27.1993	27.5903	26.8055	27.8157	27.5828	28.4498	27.768	27.6232
Q01768	Nucleoside diphosphate kinase B	Nme2	0	254810000000	348	15	15	86.8	17.363	34.1966	34.1876	33.7153	34.0433	33.7642	33.8321	33.9153	33.6812	34.7168	34.7115	34.6783	34.729	34.8923	34.7345	34.5795	34.4006
Q01853	Transitional endoplasmic reticulum ATPase	Vcp	0	187350000000	994	68	68	83.4	89.321	33.982	34.1005	34.0706	34.0403	33.8666	33.889	33.9476	33.8715	33.9136	33.9558	33.9904	34.0312	33.9317	34.0875	33.9406	33.8967
Q02013	Aquaporin-1	Aqp1	0	5169700000	61	6	6	29.7	28.793	29.0371	28.8756	28.83	28.9847	29.2211	28.7419	28.507	28.5716	28.5088	28.9528	28.8503	28.7936	28.1249	28.3335	29.183	28.8378
Q02053	Ubiquitin-like modifier-activating enzyme 1	Uba1	0	65820000000	755	56	56	74.9	117.81	32.5924	32.5753	32.4317	32.5266	32.416	32.4523	32.5259	32.4744	32.3647	32.4098	32.4277	32.4107	32.4918	32.552	32.3995	32.3827
Q02248	Catenin beta-1	Ctnnb1	0	13000000000	277	29	29	56.7	85.47	30.148	30.2437	29.7923	29.8318	30.0128	30.0518	30.0345	30.0404	30.1971	30.1941	30.2128	30.2646	30.3086	30.0536	30.019	30.0309
Q02257	Junction plakoglobin	Jup	0	3016500000	94	26	23	54.9	81.8	26.919	28.5144	28.1484	28.251	28.5327	29.0259	29.0206	28.8472	27.6269	27.3645	24.9676	27.7864	27.6732	28.3924	27.9743	27.7545
Q02357	Ankyrin-1	Ank1	0	1244500000	73	29	29	27.6	204.22	25.9656	24.8026	29.4361	23.5607	25.8521	25.2696	25.099	26.3145	25.5253	28.1838	25.6509	25.0393	26.0759	26.0017	27.6963	24.4682
Q02788	Collagen alpha-2(VI) chain	Col6a2	0	2023500000	72	16	16	22.1	110.33	27.7314	27.6926	28.2802	28.1395	28.4141	28.9229	28.7374	28.7625	25.2624	25.0808	26.3741	27.3112	25.6491	27.3711	25.8136	26.9376
Q02819	Nucleobindin-1	Nucb1	0	10066000000	232	32	32	68.8	53.408	29.5533	29.6535	29.7735	29.4168	29.6863	29.8583	29.641	29.6932	29.6897	29.7914	29.8255	29.8685	29.8012	30.1424	29.9599	29.8856
Q03249	Galactose-1-phosphate uridylyltransferase	Galt	0	2861700000	63	13	13	59.1	43.232	28.1141	27.9529	27.9122	28.2927	28.0699	27.9869	27.761	27.9632	28.1579	27.9177	27.5042	27.9356	27.5511	27.9762	27.9742	27.9215
Q03265	ATP synthase subunit alpha, mitochondrial	Atp5a1	0	1032000000000	1079	58	58	74.7	59.752	36.3722	36.1558	36.2806	36.3972	36.2745	36.2918	36.1202	36.2415	36.6179	36.5773	36.9502	36.6299	36.3366	36.5688	36.4245	36.5076
Q03734	Serine protease inhibitor A3M	Serpina3m	0	2913000000	27	13	5	35.2	47.064	25.5397	24.495	24.7382	27.1286	25.6747	25.5527	28.0424	28.0272	28.6141	28.9188	24.8312	28.6847	28.877	27.9918	27.4042	26.6849
Q04447	Creatine kinase B-type	Ckb	0	2981700000	76	11	11	56.4	42.713	28.5196	28.0778	27.7587	28.2254	29.2306	29.5431	29.8615	28.8704	26.4265	24.6875	27.0712	26.7632	27.5095	28.5082	27.1933	27.9235
Q04750	DNA topoisomerase 1	Top1	0	996810000	61	16	16	28	90.875	27.0552	26.3184	26.6071	26.5997	26.3582	26.2286	25.9491	25.6556	26.7044	26.9539	23.9081	26.5997	26.7248	26.4054	26.5823	26.2444
Q04857	Collagen alpha-1(VI) chain	Col6a1	0	2971600000	67	20	20	28.8	108.49	29.1176	28.6954	28.6236	28.781	29.0679	29.478	29.0655	29.5436	26.1296	27.3342	28.2502	24.6926	25.2407	27.1533	25.2125	27.2114
Q05117	Tartrate-resistant acid phosphatase type 5	Acp5	0	3309400000	49	7	7	35.8	36.807	25.3971	28.5541	29.0494	28.7654	27.995	24.6465	28.6259	27.997	28.2525	28.3311	28.2447	27.9618	27.6844	28.1729	28.2471	28.4004
Q05421	Cytochrome P450 2E1	Cyp2e1	0	123780000000	607	51	51	68.2	56.804	33.0849	33.4756	32.9639	32.9963	34.4541	33.4284	33.6805	33.9074	33.4169	33.5736	33.3892	32.9653	33.3387	32.0375	33.3754	33.1768
Q05793	Basement membrane-specific heparan sulfate proteoglycan core protein;Endorepellin;LG3 peptide	Hspg2	0	8996400000	346	65	65	26.3	398.29	29.4357	29.7989	29.7624	29.8896	30.5662	30.3314	30.3381	30.4429	28.8769	29.1278	27.9244	28.585	29.63	29.4384	29.473	29.443
Q05816	Fatty acid-binding protein, epidermal	Fabp5	0	45189000000	235	16	16	85.9	15.137	31.0035	30.7609	30.5764	30.6799	30.9858	31.429	30.9719	31.2069	31.9149	31.9994	32.8353	32.6361	32.4464	32.6493	32.4151	32.6705
Q05920	Pyruvate carboxylase, mitochondrial	Pc	0	546780000000	1459	89	89	70	129.68	35.5917	35.3845	35.1146	35.2712	35.4918	35.4603	35.4651	35.4934	35.6169	35.6323	35.679	35.7136	35.5982	35.5922	35.4918	35.4504
Q05D44	Eukaryotic translation initiation factor 5B	Eif5b	0	2245000000	86	24	24	28	137.61	27.5428	27.9147	27.8192	27.6746	27.4081	27.5198	27.7271	27.539	27.6457	27.7732	27.9527	27.8122	27.9399	27.6173	27.6871	27.5119
Q06185	ATP synthase subunit e, mitochondrial	Atp5i	0	20617000000	86	9	9	77.5	8.2355	30.503	30.3733	30.9156	30.7065	30.6426	30.4227	30.1868	30.5017	31.3006	30.9584	31.3147	31.3325	30.3285	30.8134	30.7039	30.972
Q06890	Clusterin;Clusterin beta chain;Clusterin alpha chain	Clu	0	5771000000	90	15	15	32.8	51.655	29.1365	28.5189	28.8126	28.6824	29.0943	29.3987	29.5649	29.2645	28.4449	28.661	28.6728	28.5968	29.081	29.3513	28.9425	28.8817
Q07076	Annexin A7	Anxa7	0	8082300000	147	20	20	46	49.925	29.819	29.6408	29.6947	29.8579	29.8481	30.012	30.0142	29.9655	29.01	28.9822	29.0891	28.7757	28.8815	29.5184	29.2766	29.5977
Q07417	Short-chain specific acyl-CoA dehydrogenase, mitochondrial	Acads	0	137820000000	443	31	31	75.7	44.889	33.6864	33.5848	33.3955	33.4233	33.2223	33.2074	33.2586	33.2677	33.6851	33.5836	33.7445	33.7025	33.5997	33.5939	33.3832	33.4089
Q07456	Protein AMBP;Alpha-1-microglobulin;Inter-alpha-trypsin inhibitor light chain;Trypstatin	Ambp	0	1879100000	58	12	12	35.2	39.029	24.1695	26.9576	27.2388	27.0368	27.433	27.7535	27.8665	27.7713	27.3398	27.1087	25.667	27.3542	27.4548	28.0719	27.7917	27.6176
Q07797	Galectin-3-binding protein	Lgals3bp	0	3784500000	81	16	16	42.1	64.49	28.2951	28.4227	28.7596	28.9277	28.783	28.9737	29.0303	28.5331	27.9898	27.398	27.3499	27.5743	28.6515	28.5583	28.5936	29.1792
Q08857	Platelet glycoprotein 4	Cd36	0	795930000	24	7	7	24.2	52.697	25.0546	27.7144	24.9994	26.9785	28.4777	27.8976	27.9767	27.836	25.1554	25.1057	25.7994	25.4445	25.6974	26.4812	24.4607	24.5608
Q11011	Puromycin-sensitive aminopeptidase	Npepps	0	3039100000	91	23	23	38.2	103.32	28.3896	28.1547	28.1811	28.1326	28.0429	27.9601	28.1094	28.0389	27.9388	27.8918	27.4439	27.9364	28.0775	28.1148	27.9284	28.0224
Q11136	Xaa-Pro dipeptidase	Pepd	0	3449000000	88	14	14	37.3	55.028	28.3533	28.0244	28.1223	28.2119	28.1144	28.1663	28.1059	27.7427	28.1958	28.2587	28.2598	28.2516	28.2281	28.3764	27.9918	28.4918
Q14C51	Pentatricopeptide repeat domain-containing protein 3, mitochondrial	Ptcd3	0	1341000000	62	10	10	23.1	77.795	26.7521	27.2389	26.7135	26.9075	26.9326	27.052	27.5973	27.0394	27.1154	27.2835	26.408	26.9609	26.9313	26.7028	26.2808	26.385
Q14CH1	Molybdenum cofactor sulfurase	Mocos	0	1142700000	45	14	14	28	95.012	25.9286	27.1181	26.4975	26.8195	26.5069	26.5631	26.5435	25.9681	26.7094	26.8353	24.1318	26.6749	26.6998	26.5571	26.8675	27.0733
Q1HFZ0	tRNA (cytosine(34)-C(5))-methyltransferase	Nsun2	0	1168200000	48	15	15	35.3	85.451	25.5856	26.4615	24.474	24.8171	26.4699	26.8953	26.8474	27.0552	26.6352	26.9431	26.66	26.8817	27.1981	27.0496	27.0604	27.1493
Q283N4	2-oxo-4-hydroxy-4-carboxy-5-ureidoimidazoline decarboxylase	Urad	0	7764900000	138	10	10	70.2	20.016	29.2627	29.1806	29.0491	29.0417	29.0373	29.5634	29.5218	29.8344	29.2582	29.4554	29.3398	29.4536	29.5625	29.4064	29.0891	28.9069
Q2TPA8	Hydroxysteroid dehydrogenase-like protein 2	Hsdl2	0	9094200000	148	16	16	53.3	54.208	29.2591	29.4545	29.5901	29.8824	29.9086	29.7543	29.8805	29.76	29.5967	29.4458	29.5515	29.7616	29.7337	29.8503	29.8565	29.9014
Q31125	Zinc transporter SLC39A7	Slc39a7	0	1672800000	57	4	4	19.3	50.656	27.966	27.1108	26.9798	26.4057	25.7018	26.7642	26.5906	26.7081	27.2277	27.5779	26.1246	26.9915	27.3905	26.5753	27.176	26.9711
Q3B7Z2	Oxysterol-binding protein 1	Osbp	0	1169400000	57	14	14	25.5	88.796	26.6753	26.6085	26.8005	26.5023	26.6596	26.2682	24.918	26.5248	26.7295	26.5125	25.0693	26.8817	27.1042	26.8247	26.6937	26.4517
Q3TBW2	39S ribosomal protein L10, mitochondrial	Mrpl10	0	781250000	33	4	4	29	29.395	27.2029	26.4362	25.8678	25.7069	25.9044	25.9383	25.8427	26.3385	25.9467	25.487	25.449	26.2968	26.4235	26.3478	25.1861	24.9363
Q3TC72	Fumarylacetoacetate hydrolase domain-containing protein 2A	Fahd2	0	5023000000	60	8	8	43.1	34.69	29.2785	28.7389	28.4193	28.9184	28.8421	28.673	28.8555	28.6062	28.8847	28.3353	28.5994	28.8928	28.6434	28.7753	28.5322	28.4677
Q3TCH7	Cullin-4A	Cul4a	0	746920000	47	12	12	21.7	87.752	25.6898	26.2963	25.9942	26.2759	26.6308	26.8772	26.2613	26.68	25.2567	26.2936	26.1013	25.9941	26.6404	25.2147	26.8019	25.3052
Q3TDN2	FAS-associated factor 2	Faf2	0	2517100000	62	13	13	49.4	52.471	28.1699	27.6641	27.5419	27.4826	27.5865	27.4338	27.5513	27.6905	27.9527	27.8516	27.681	27.7089	28.0081	27.3571	27.6254	27.2906
Q3TDQ1	Dolichyl-diphosphooligosaccharide--protein glycosyltransferase subunit STT3B	Stt3b	0	1705500000	60	13	12	19	93.245	27.0634	27.5238	27.6001	26.9483	27.7757	24.7813	27.2432	27.482	27.4981	27.665	26.8578	27.138	27.117	26.4325	27.6213	27.9306
Q3THE2	Myosin regulatory light chain 12B	Myl12b	0	14044000000	110	10	10	50.6	19.779	29.3962	30.3745	29.6084	30.0003	30.2494	30.5528	30.9364	30.3835	29.7959	29.9695	29.8612	30.0206	30.8121	30.9828	30.2164	29.9799
Q3THK7	GMP synthase [glutamine-hydrolyzing]	Gmps	0	5726800000	185	30	30	61.9	76.723	28.4687	28.9489	29.1347	28.912	29.1769	29.5717	29.4356	29.446	28.842	28.8052	28.6771	28.9291	29.0238	29.0862	29.0122	29.1076
Q3THS6	S-adenosylmethionine synthase isoform type-2	Mat2a	0	948390000	30	12	6	28.6	43.688	24.8409	26.6473	26.8582	26.9681	25.563	26.8908	26.6819	26.9156	26.3928	25.499	27.043	26.2506	26.7433	26.859	26.8916	26.8869
Q3TJZ6	Protein FAM98A	Fam98a	0	861480000	39	10	10	30.3	55.055	24.8796	25.1995	26.1693	26.6588	26.2947	26.7786	26.7045	26.6481	24.4887	26.2215	26.06	26.1119	26.9866	26.6566	26.5782	26.5461
Q3TLP5	Enoyl-CoA hydratase domain-containing protein 2, mitochondrial	Echdc2	0	22246000000	182	16	16	65.5	31.852	30.8704	31.0166	30.8939	31.0494	30.8722	31.1298	31.114	31.0817	30.9601	30.9096	30.9271	31.0307	30.5374	30.9005	30.6441	30.8255
Q3TMH2	Secernin-3	Scrn3	0	4146700000	82	11	11	38.8	47.661	28.8205	28.9664	28.6887	28.6367	28.0028	28.0814	28.1078	28.2703	28.1847	28.4413	28.3476	28.6334	28.362	28.2435	28.907	28.2626
Q3TNA1	Xylulose kinase	Xylb	0	16236000000	234	22	22	59	59.543	30.5309	30.3696	30.4443	30.3774	30.5222	30.2077	30.5073	30.3472	30.4705	30.2598	30.7161	30.3358	30.4839	30.6108	30.5369	30.5841
Q3TW96	UDP-N-acetylhexosamine pyrophosphorylase-like protein 1	Uap1l1	0	907630000	39	12	12	25	56.613	26.4167	26.5503	25.9367	26.4627	26.0847	26.8846	26.6063	26.0507	25.8588	26.3984	25.1958	25.271	26.5196	26.748	26.561	26.5546
Q3TWW8	Serine/arginine-rich splicing factor 6	Srsf6	0	693110000	48	7	7	17.1	39.025	24.89	25.9146	26.2551	26.1557	26.1081	26.1777	26.3465	26.2037	26.2623	26.4082	24.4681	26.2025	24.7755	26.4266	26.2189	26.3171
Q3TXS7	26S proteasome non-ATPase regulatory subunit 1	Psmd1	0	15174000000	323	38	38	59.5	105.73	29.9355	30.417	30.2434	30.3511	30.4259	30.4526	30.408	30.4312	30.3401	30.4544	30.135	30.2423	30.6077	30.3061	30.3116	30.4028
Q3U0B3	Dehydrogenase/reductase SDR family member 11	Dhrs11	0	954150000	39	7	7	51.2	28.274	27.1493	27.2224	26.7534	26.9606	26.648	26.2952	26.6594	26.605	25.1621	25.7989	26.3521	25.9631	26.4758	26.6853	26.7483	26.479
Q3U0V1	Far upstream element-binding protein 2	Khsrp	0	5979800000	133	21	21	41.3	76.775	29.4819	28.7608	28.8084	29.0054	29.0683	29.2518	29.2114	29.21	28.0039	28.944	29.0921	28.7451	29.1751	29.3296	29.0718	29.2688
Q3U1J4	DNA damage-binding protein 1	Ddb1	0	14160000000	268	38	38	42.6	126.85	30.2023	30.3337	29.9725	30.2779	30.3499	30.2724	30.312	30.1833	30.1413	30.2382	30.2738	30.2502	30.4236	30.1499	30.273	30.1473
Q3U2P1	Protein transport protein Sec24A	Sec24a	0	7762800000	241	34	34	42.8	118.78	29.2669	29.7174	28.8302	29.0574	29.2512	29.2896	29.4155	29.2636	29.429	29.531	29.197	29.55	29.4071	29.352	29.3912	28.8781
Q3U4I7	Pyridine nucleotide-disulfide oxidoreductase domain-containing protein 2	Pyroxd2	0	1241400000	36	13	13	28.4	62.939	24.9209	24.7725	25.9362	25.3374	25.5775	26.0175	27.0245	24.5502	27.3572	27.6527	27.3566	27.5861	27.8133	27.1821	27.1787	27.1284
Q3U7R1	Extended synaptotagmin-1	Esyt1	0	500600000	50	10	10	13.7	121.55	25.1528	26.5031	25.8797	24.9426	24.9226	25.6119	26.1951	26.179	25.7137	26.0144	25.4931	26.0229	26.6842	25.6425	25.7642	25.4075
Q3UEB3	Poly(U)-binding-splicing factor PUF60	Puf60	0	1239900000	49	10	10	30.1	60.248	26.7786	26.6761	26.0176	27.0183	27.3566	27.0348	27.034	26.9871	26.949	25.9942	26.8454	26.7121	27.0032	26.9779	26.8136	27.3342
Q3UEG6	Alanine--glyoxylate aminotransferase 2, mitochondrial	Agxt2	0	67422000000	498	37	37	82.1	57.114	32.3472	32.5341	32.0298	32.0833	32.1071	31.9877	32.1383	32.2459	32.6918	32.6606	32.7285	32.7187	32.8021	32.6925	32.5266	32.221
Q3UFF7	Lysophospholipase-like protein 1	Lyplal1	0	3219400000	65	10	10	68.2	26.354	24.0461	27.945	27.8631	28.1021	27.9321	28.3238	28.2019	28.0755	28.0205	28.1336	28.1231	28.227	28.3069	28.2923	28.2733	28.2362
Q3UGC7;Q66JS6	Eukaryotic translation initiation factor 3 subunit J-A;Eukaryotic translation initiation factor 3 subunit J-B	Eif3j1;Eif3j2	0	3707900000	85	11	11	54	29.343	28.1566	28.3722	29.0027	28.6388	28.2634	28.7088	28.5841	28.7156	27.9729	27.9729	28.6333	28.1419	28.36	28.4986	28.4383	28.6999
Q3UGR5	Haloacid dehalogenase-like hydrolase domain-containing protein 2	Hdhd2	0	3601900000	78	7	7	55.6	28.73	28.7992	28.5924	28.4951	28.5674	28.6646	28.331	28.3002	28.3332	28.0667	28.0792	28.345	28.1621	27.9809	28.3517	27.7644	27.8536
Q3UIR3	E3 ubiquitin-protein ligase DTX3L	Dtx3l	0	1428700000	59	14	14	28.7	83.043	25.945	27.0072	26.9235	26.9982	27.2317	27.214	27.0504	27.1247	26.8504	26.5685	27.0539	27.1788	26.8693	27.1232	27.0024	27.1742
Q3UIU2	NADH dehydrogenase [ubiquinone] 1 beta subcomplex subunit 6	Ndufb6	0	1882900000	38	7	7	58.6	15.515	27.8611	28.1122	27.4459	27.3008	25.7575	24.887	25.8283	24.9894	28.053	27.6753	27.0517	27.7607	28.4891	25.5955	26.8933	26.081
Q3UJU9	Regulator of microtubule dynamics protein 3	Rmdn3	0	4540100000	137	18	18	39.8	52.028	28.662	29.1346	28.519	28.5151	28.3794	28.3801	28.6685	28.8568	28.6523	28.5105	27.6592	28.6485	28.7685	28.4213	28.375	28.2267
Q3ULD5	Methylcrotonoyl-CoA carboxylase beta chain, mitochondrial	Mccc2	0	26920000000	454	42	42	77.4	61.378	31.2982	31.305	31.1478	31.1999	31.179	30.9216	31.1138	31.1877	31.2866	31.3257	31.2506	31.2983	31.2863	31.2526	31.0778	31.0902
Q3ULJ0	Glycerol-3-phosphate dehydrogenase 1-like protein	Gpd1l	0	2437300000	82	13	12	48.1	38.225	27.9258	27.9504	27.5322	27.7677	27.4985	27.6247	27.6746	27.5048	27.5914	27.7897	27.9751	27.7397	27.3679	27.69	27.5957	27.6592
Q3UM45	Protein phosphatase 1 regulatory subunit 7	Ppp1r7	0	2024700000	78	15	15	55.4	41.291	27.8973	27.2548	27.2722	27.2782	27.1984	27.5335	27.3453	27.6663	27.401	27.6423	27.3482	27.5654	27.531	27.5797	27.367	27.4253
Q3UMF0	Cordon-bleu protein-like 1	Cobll1	0	2651900000	128	29	29	38.5	137.38	28.7594	27.7019	28.1568	28.0598	28.0554	28.1532	27.9509	27.795	27.5349	27.249	27.4671	26.8437	28.0555	28.1459	27.747	28.203
Q3UNX5	Acyl-coenzyme A synthetase ACSM3, mitochondrial	Acsm3	0	6502600000	161	28	28	62.4	65.622	28.8089	28.9904	29.0273	29.3167	29.6419	29.5909	29.5801	29.6868	29.0274	29.1523	29.1967	28.9144	29.2661	28.924	29.0676	28.1895
Q3UNZ8	Quinone oxidoreductase-like protein 2		0	4771900000	82	11	11	58	37.808	28.4724	28.3278	28.5451	28.8424	28.702	28.6758	28.5843	28.7616	28.403	28.6714	28.5319	28.7656	28.791	28.8691	28.9011	28.7116
Q3UP75	UDP-glucuronosyltransferase 3A1	Ugt3a1	0	893720000	21	9	5	26.8	59.698	27.5194	27.7688	27.4147	27.7285	27.7739	24.0229	27.2575	26.9814	27.0482	25.5464	25.3137	25.275	24.9405	24.1839	25.7219	25.0211
Q3UPH1	Protein PRRC1	Prrc1	0	2468100000	68	9	9	37.2	46.297	27.016	27.7329	27.623	28.1024	28.0752	28.2941	28.2477	27.8934	27.521	27.5393	25.7907	27.5779	28.0772	28.3734	27.6773	27.9274
Q3UPL0	Protein transport protein Sec31A	Sec31a	0	25146000000	448	44	44	48.5	133.57	31.1667	31.3305	31.0833	31.0221	30.9798	31.2701	31.2538	31.0725	30.9161	30.9364	30.8445	31.0025	31.0657	31.1503	30.9217	30.9074
Q3UQ44	Ras GTPase-activating-like protein IQGAP2	Iqgap2	0	56227000000	964	108	108	71	180.53	31.8263	32.3036	31.9249	32.1777	32.3891	32.3745	32.5264	32.3979	32.2738	32.2818	32.1245	32.2556	32.513	32.3638	32.32	32.0515
Q3URE1	Acyl-CoA synthetase family member 3, mitochondrial	Acsf3	0	2947600000	81	19	19	52.1	65.076	27.4932	27.9768	28.0526	27.7534	28.062	27.5028	27.222	27.5808	28.0976	28.2922	28.188	27.7507	28.3388	28.6643	28.1782	27.7669
Q3UTJ2	Sorbin and SH3 domain-containing protein 2	Sorbs2	0	2616300000	120	21	21	23.4	132.35	27.2513	27.9241	27.8032	28.0862	27.9518	27.8347	27.9006	28.1371	28.2348	28.1956	28.0265	26.8941	27.8081	27.9339	28.0169	27.7377
Q3UZ39	Leucine-rich repeat flightless-interacting protein 1	Lrrfip1	0	1051600000	49	12	12	36.1	79.248	27.5834	26.486	26.7439	26.8094	26.6917	26.8699	26.7142	26.3315	26.3324	25.9944	26.184	26.5525	26.5689	27.2953	26.7864	24.4696
Q3UZZ6	Sulfotransferase 1 family member D1	Sult1d1	0	19668000000	240	23	23	84.4	35.083	30.7556	30.7142	30.5354	30.4885	31.1027	31.5535	31.3656	31.548	30.7216	30.2902	30.6487	30.4744	30.8567	30.6891	30.3024	30.1962
Q3V3R4	Integrin alpha-1	Itga1	0	645180000	30	11	11	12.6	130.81	23.3667	25.0147	25.3936	25.7629	27.4986	26.9004	26.9256	27.0798	25.2283	26.027	25.8331	26.4543	25.2972	26.3466	26.9442	26.1631
Q4LDG0	Bile acyl-CoA synthetase	Slc27a5	0	77729000000	512	40	40	69.1	76.202	32.42	33.0159	32.4815	32.3279	32.838	32.4795	32.5694	32.6991	32.9832	33.1222	32.7843	32.7988	32.8515	31.6201	32.9115	32.3401
Q4VAA2	Protein CDV3	Cdv3	0	5969400000	92	6	6	41.3	29.729	28.9448	28.7844	29.0586	29.2095	28.8544	28.9366	28.6076	28.8041	28.8852	29.0683	29.4775	29.1312	28.9766	29.3001	29.1144	29.098
Q501J6	Probable ATP-dependent RNA helicase DDX17	Ddx17	0	1150500000	52	26	16	44.6	72.399	25.337	26.9802	27.2834	27.3238	27.1659	27.1612	27.2161	27.2371	25.9167	24.8682	27.3367	24.7673	26.984	27.5786	27.2361	27.0951
Q505D7	Optic atrophy 3 protein homolog	Opa3	0	1893000000	49	3	3	28.5	20.11	25.8736	27.5066	26.9017	27.2342	28.0657	26.952	27.0057	27.1846	27.6452	27.4947	24.9271	27.5821	27.4468	27.2115	27.4277	27.4393
Q505F5	Leucine-rich repeat-containing protein 47	Lrrc47	0	840610000	47	13	13	32	63.589	26.881	24.2986	25.8702	24.8335	26.1028	27.0828	26.4165	26.1808	26.9233	26.7096	24.5907	24.9351	26.1176	26.4465	25.1483	26.3273
Q569Z6	Thyroid hormone receptor-associated protein 3	Thrap3	0	2624500000	101	17	17	25.7	108.18	27.3307	27.6007	26.7684	28.1439	28.5895	28.3502	28.4281	28.2632	27.4543	27.4959	27.6158	27.7811	28.2079	28.2357	27.9185	28.0122
Q570Y9	DEP domain-containing mTOR-interacting protein	Deptor	0	1204800000	55	11	11	36.4	46.119	26.9681	27.2367	26.4139	26.7099	26.4597	26.7544	26.9008	26.5777	26.2376	26.5923	26.9204	26.7669	26.4897	26.6633	26.462	26.4539
Q571E4	N-acetylgalactosamine-6-sulfatase	Galns	0	711120000	32	8	8	23.5	57.673	25.9655	24.2902	26.5352	26.1382	27.0412	26.8158	27.2481	26.5449	25.9856	26.2789	27.134	26.3191	24.9612	26.1919	26.5126	23.7154
Q571F8	Glutaminase liver isoform, mitochondrial	Gls2	0	29529000000	392	41	41	74.3	66.365	31.9182	31.8235	31.8911	32.0355	31.7744	31.7612	31.7133	31.7893	30.6802	30.6632	30.6584	30.8019	30.8539	30.7679	30.5711	30.4667
Q571I9	Aldehyde dehydrogenase family 16 member A1	Aldh16a1	0	8556500000	175	21	21	36.5	84.755	29.8296	29.386	29.389	29.5934	29.074	29.3491	29.2206	29.2604	29.7337	29.6301	29.4744	29.7605	29.8234	29.5127	29.3939	29.4709
Q59J78	Mimitin, mitochondrial	Ndufaf2	0	796150000	41	6	6	53	19.628	25.9787	26.6341	26.3387	26.3878	26.3715	26.4236	26.3426	26.2233	24.7439	25.5975	25.6653	26.4251	24.4752	26.4048	26.2271	25.0226
Q5EBG8	Uncharacterized protein C1orf50 homolog		0	2672900000	62	10	10	77.9	21.862	28.6472	28.0768	28.4795	28.2226	27.5184	27.6151	25.8703	27.6994	27.6174	28.0154	27.8175	28.0173	27.0964	27.5734	27.7847	28.1037
Q5F285	Transmembrane protein 256	Tmem256	0	3371100000	37	5	5	49.6	11.655	25.1633	28.9851	25.0226	28.1696	28.0798	28.2351	28.2688	27.9103	27.9352	28.1212	28.2506	28.1102	28.6079	28.4314	28.8039	27.68
Q5FW57	Glycine N-acyltransferase-like protein	Gm4952	0	85731000000	427	27	25	93.2	34.168	32.7922	32.6526	32.6555	32.7574	32.714	32.4715	32.5722	32.5674	33.2045	33.0113	33.0129	32.9067	32.9804	32.8383	32.7996	32.8536
Q5FW60	Major urinary protein 20	Mup20	0	4519600000	41	9	6	51.4	20.93	29.3598	30.6139	28.6816	29.4925	25.5022	28.2891	28.5413	27.6482	27.9715	27.8053	27.1468	28.5857	25.8781	25.5552	24.8161	24.9346
Q5FWK3	Rho GTPase-activating protein 1	Arhgap1	0	769820000	31	8	8	24.8	50.41	25.0674	26.2572	25.4413	26.3643	26.7385	26.5559	26.7591	26.4357	26.0367	25.3186	25.3013	24.8682	26.5359	24.9568	25.3018	26.8127
Q5HZI1	Microtubule-associated tumor suppressor 1 homolog	Mtus1	0	212980000	31	7	7	7.8	134.38	25.0745	24.3545	25.5452	24.4239	24.3843	24.2888	24.0455	24.5238	25.2098	26.0627	25.3856	26.4704	24.5617	25.2851	24.8595	25.3457
Q5RKZ7	Molybdenum cofactor biosynthesis protein 1;Cyclic pyranopterin monophosphate synthase;Cyclic pyranopterin monophosphate synthase accessory protein	Mocs1	0	4049100000	121	13	13	33	69.858	28.1271	28.4285	27.9725	27.8593	27.442	27.9653	28.4222	28.1287	28.635	28.5387	28.6868	28.68	28.6315	28.5944	28.2409	28.2042
Q5SUC9	Protein SCO1 homolog, mitochondrial	Sco1	0	1380500000	30	7	7	50.4	31.617	27.442	27.171	26.8399	26.266	24.5591	23.9111	24.1333	26.5966	27.3321	27.2625	26.8238	26.9886	26.7651	26.4895	26.7259	26.9005
Q5SUF2	Luc7-like protein 3	Luc7l3	0	570850000	40	10	10	30.6	51.45	26.1205	24.3008	25.286	25.6834	25.6768	26.3744	25.9024	26.0985	26.2209	25.9931	25.4832	26.1258	26.2106	26.1046	26.0626	25.8884
Q5SUR0	Phosphoribosylformylglycinamidine synthase	Pfas	0	1104400000	47	15	15	21.1	144.63	25.423	27.2367	26.1139	27.0121	26.7977	27.0795	27.0008	27.0655	25.2863	26.5982	26.8526	24.8073	27.0703	26.5108	25.6393	24.8124
Q5SW19	Clustered mitochondria protein homolog	Cluh	0	16662000000	363	55	55	55.1	148.07	30.2738	30.6376	30.2474	30.55	30.5074	30.606	30.4943	30.4711	30.4992	30.7069	30.5908	30.591	30.385	30.075	30.4849	30.4471
Q5SWU9	Acetyl-CoA carboxylase 1;Biotin carboxylase	Acaca	0	22148000000	539	91	91	54.8	265.25	30.6205	30.9368	30.2785	30.594	30.258	29.6305	29.2439	29.6509	31.4061	31.2959	31.2828	31.4528	30.9883	30.5392	30.9043	30.9516
Q5U458	DnaJ homolog subfamily C member 11	Dnajc11	0	4035600000	110	17	17	45.1	63.232	27.9083	28.4026	28.1806	28.0805	28.0218	28.1654	27.8831	28.1705	28.5756	29.0349	28.4113	28.5958	28.6577	28.1267	28.7381	28.3825
Q5U5V2	Hydroxylysine kinase	Hykk	0	6044500000	114	15	15	58.5	42.356	29.2465	29.0263	28.8735	29.2149	28.8246	28.8128	28.997	29.0729	29.2504	29.1782	28.8167	29.0823	29.0522	28.6499	29.0217	28.7867
Q5XG73	Acyl-CoA-binding domain-containing protein 5	Acbd5	0	11807000000	174	14	14	31.7	56.613	30.4358	30.1607	30.1039	29.804	29.2654	29.1816	29.0761	29.1788	30.2914	30.3407	30.2385	30.0006	29.755	28.89	29.8636	29.8093
Q5XJY5	Coatomer subunit delta	Arcn1	0	15247000000	310	34	34	63.4	57.229	30.2321	30.3744	30.2121	30.1974	30.0821	30.3007	30.1844	30.1017	30.4463	30.4473	30.3231	30.4704	30.3666	30.6771	30.3567	30.1831
Q5YD48	APOBEC1 complementation factor	A1cf	0	12160000000	202	29	29	58.2	65.681	30.0282	30.0128	29.9862	30.2404	30.059	29.8616	29.721	30.1289	29.7346	30.0144	30.0583	30.0435	30.066	30.1047	30.1478	30.1794
Q60590	Alpha-1-acid glycoprotein 1	Orm1	0	3732400000	51	8	8	34.8	23.895	28.3005	27.9873	27.2672	27.7461	28.6181	28.9562	28.3412	28.4927	26.1788	28.098	28.0253	28.0807	28.5755	29.0863	28.9898	28.4354
Q60597	2-oxoglutarate dehydrogenase, mitochondrial	Ogdh	0	34781000000	510	56	56	58.5	116.45	31.7295	31.7005	31.5049	31.4304	31.813	31.8279	31.8537	31.7712	31.5116	31.3539	31.4889	31.5205	31.5228	31.3922	31.189	31.298
Q60598	Src substrate cortactin	Cttn	0	4885200000	136	25	25	43.2	61.249	28.7838	28.8829	28.6424	28.6204	28.8025	28.8581	28.7737	28.922	28.6271	28.5769	28.6625	28.8016	28.6559	28.9631	28.317	28.0383
Q60605	Myosin light polypeptide 6	Myl6	0	29988000000	152	10	10	64.2	16.93	31.28	31.101	30.9647	31.1406	31.3602	31.7231	31.5764	31.3731	31.1457	31.1292	31.4328	31.2165	31.4973	31.7845	31.262	31.523
Q60631	Growth factor receptor-bound protein 2	Grb2	0	476200000	34	7	7	41	25.238	25.4643	25.3951	26.3328	24.4763	25.6388	26.0479	26.1841	26.1478	25.6524	25.0099	26.3394	24.7284	26.3411	26.1318	26.1689	26.0697
Q60668	Heterogeneous nuclear ribonucleoprotein D0	Hnrnpd	0	6698700000	133	14	14	35.8	38.354	28.7526	28.9233	29.2636	29.2493	29.4569	29.7967	29.6563	30.0354	29.0588	29.2816	28.8221	29.088	29.245	29.6013	29.4263	29.7772
Q60676	Serine/threonine-protein phosphatase 5	Ppp5c	0	564350000	49	6	6	13.2	56.876	27.1064	24.8081	26.402	25.2171	25.5273	25.6268	24.5731	25.1484	25.9151	25.3268	24.5534	25.9815	24.3162	24.8962	25.3491	26.4597
Q60692	Proteasome subunit beta type-6	Psmb6	0	9810900000	92	6	6	45	25.378	29.9372	29.8715	29.9905	30.2875	29.8471	30.2417	30.1731	29.9668	29.4237	29.3025	29.4373	29.4423	29.6799	29.6111	29.4237	29.251
Q60710	Deoxynucleoside triphosphate triphosphohydrolase SAMHD1	Samhd1	0	6119800000	137	22	22	49.4	72.65	28.993	28.8709	28.467	29.1528	29.4896	29.2633	29.802	29.3132	28.6206	28.1224	28.541	28.6799	29.7653	29.5167	29.2427	29.3597
Q60737	Casein kinase II subunit alpha	Csnk2a1	0	4495600000	126	13	13	48.3	45.133	28.8689	28.671	28.7167	28.8098	28.9615	28.8859	28.6727	28.7602	28.5239	28.5755	28.3822	28.5935	28.6765	28.8074	28.6843	28.8792
Q60749	KH domain-containing, RNA-binding, signal transduction-associated protein 1	Khdrbs1	0	1072000000	28	7	7	16	48.37	27.0724	25.4314	26.8455	26.4584	27.0563	27.0284	27.1761	26.9727	25.9855	27.1463	25.637	27.3175	26.868	27.258	25.2259	23.4256
Q60759	Glutaryl-CoA dehydrogenase, mitochondrial	Gcdh	0	122850000000	460	26	26	67.6	48.605	33.5384	33.4491	33.4905	33.4704	33.4901	33.4468	33.3975	33.5973	33.3937	33.2223	33.2078	33.3256	33.2842	33.3193	33.2738	33.1501
Q60766	Immunity-related GTPase family M protein 1	Irgm1	0	6728500000	167	17	17	47.7	46.551	29.5275	29.128	28.7682	28.7324	28.9824	28.8132	29.1857	29.0466	28.845	29.0628	28.807	28.9714	29.4847	28.8765	29.8862	29.7236
Q60854	Serpin B6	Serpinb6	0	2138200000	72	16	16	55.6	42.598	27.1889	27.5923	26.4189	27.3398	27.9407	28.4247	28.3919	27.8989	27.4287	26.9757	24.9826	27.0812	28.2692	27.9877	27.0894	27.6825
Q60864	Stress-induced-phosphoprotein 1	Stip1	0	28361000000	361	38	38	62.8	62.581	32.1546	31.3873	31.5572	31.3888	30.8429	30.9031	30.7151	30.7356	31.2017	31.1379	31.4131	31.1785	31.0903	31.2088	31.0028	31.3794
Q60865	Caprin-1	Caprin1	0	10163000000	164	16	16	29.1	78.168	29.523	29.6791	29.8999	29.8334	29.6809	29.5746	29.5818	29.7005	29.8037	29.8027	29.5535	29.871	29.8537	29.9292	29.7107	29.9372
Q60866	Phosphotriesterase-related protein	Pter	0	14105000000	176	21	21	71.3	39.218	30.4189	30.4374	29.7531	30.0366	30.0249	30.2253	30.0986	29.917	30.2847	30.2091	30.2919	30.2739	30.5612	30.371	30.2391	30.2304
Q60872;Q8BMJ3	Eukaryotic translation initiation factor 1A;Eukaryotic translation initiation factor 1A, X-chromosomal	Eif1a;Eif1ax	0	2654100000	42	5	5	38.2	16.502	27.9951	27.8192	27.7896	27.7959	28.0111	27.9554	27.6928	27.9568	27.7869	27.9512	25.229	27.9652	27.8866	27.8817	27.6287	27.5816
Q60930	Voltage-dependent anion-selective channel protein 2	Vdac2	0	23420000000	178	15	15	59.3	31.732	30.6885	31.3127	30.684	30.8577	30.9773	30.8645	30.8518	30.7883	31.1697	31.2492	31.2896	30.9775	31.2141	30.9173	30.9742	30.9777
Q60931	Voltage-dependent anion-selective channel protein 3	Vdac3	0	22121000000	183	19	19	68.2	30.752	30.6986	30.9483	30.5774	31.0042	30.8786	30.9556	30.8696	30.7627	30.8851	30.9326	31.4004	30.7836	30.9465	30.9198	31.077	30.9726
Q60932	Voltage-dependent anion-selective channel protein 1	Vdac1	0	73455000000	341	22	22	81.1	32.351	32.0846	32.4971	32.2982	32.7075	32.7143	32.6003	32.6202	32.5706	32.5792	32.6646	33.002	32.7176	32.5466	32.8657	32.677	32.5991
Q60936	Atypical kinase ADCK3, mitochondrial	Adck3	0	18778000000	229	25	25	48.5	71.742	30.9912	30.6482	30.6118	30.6618	30.0001	30.044	30.1214	30.0655	31.0096	30.9712	31.1464	30.8942	30.6586	30.3689	30.7207	30.5269
Q60960	Importin subunit alpha-5;Importin subunit alpha-5, N-terminally processed	Kpna1	0	952470000	70	11	11	31	60.182	26.011	26.5414	26.0468	26.5728	25.989	26.341	26.7127	26.3097	26.5072	25.9567	26.0144	26.3943	26.4683	26.3373	26.5464	26.0326
Q60967	Bifunctional 3-phosphoadenosine 5-phosphosulfate synthase 1;Sulfate adenylyltransferase;Adenylyl-sulfate kinase	Papss1	0	261000000	31	7	6	16.5	70.793	26.1125	24.8051	24.765	24.3972	23.8041	24.3457	24.4559	25.1349	25.5565	25.4152	25.3672	25.284	24.771	25.1267	25.0523	25.2657
Q60972	Histone-binding protein RBBP4	Rbbp4	0	4266500000	96	14	14	60.2	47.655	27.9583	28.5029	27.9758	28.5474	28.3511	28.7957	28.5755	28.5139	28.1166	28.2769	28.6904	28.3831	29.0551	28.8119	28.5642	28.9604
Q60973	Histone-binding protein RBBP7	Rbbp7	0	1174500000	48	13	8	47.8	47.789	25.52	26.9025	26.8784	27.1069	26.9078	27.7093	27.4813	27.4191	24.8143	26.0147	24.9012	25.3975	27.7202	27.3123	27.1496	27.1093
Q60991	25-hydroxycholesterol 7-alpha-hydroxylase	Cyp7b1	0	18171000000	172	19	19	42.2	58.47	30.3105	31.4194	30.8945	29.7928	25.6801	24.7909	24.5074	25.072	31.427	31.7164	30.255	31.4448	29.9962	29.5777	30.9625	29.4827
Q61009	Scavenger receptor class B member 1	Scarb1	0	3441200000	57	9	9	26.9	56.753	27.9911	28.1536	27.6541	27.7218	28.0353	27.7942	27.8806	27.9468	28.2981	28.2564	28.1764	27.949	28.6326	27.7299	28.8379	28.3625
Q61029	Lamina-associated polypeptide 2, isoforms beta/delta/epsilon/gamma	Tmpo	0	2429400000	57	11	11	42.5	50.372	28.2977	26.5754	27.9179	28.2228	28.2411	28.1104	28.0432	27.8494	27.6481	27.7263	24.5357	25.0529	27.9753	27.6391	28.1675	28.2427
Q61035	Histidine--tRNA ligase, cytoplasmic	Hars	0	3025200000	100	18	18	42.2	57.432	28.4659	28.0853	27.9566	28.189	28.1277	28.1894	28.2499	28.1898	27.8753	27.856	28.1062	28.345	27.5602	28.0396	27.9407	28.075
Q61074	Protein phosphatase 1G	Ppm1g	0	778510000	41	8	8	28	58.727	24.8885	24.0171	25.2954	26.6057	26.5423	26.8014	26.5605	26.5884	26.7452	25.3687	26.666	26.5882	25.0359	26.5618	26.7234	26.5351
Q61081	Hsp90 co-chaperone Cdc37;Hsp90 co-chaperone Cdc37, N-terminally processed	Cdc37	0	3448700000	126	15	15	47.5	44.593	28.4621	28.4472	28.5316	28.3129	28.0781	28.3664	28.0414	27.9376	28.3185	28.2655	28.556	28.2819	28.1014	28.2583	28.1893	28.6613
Q61102	ATP-binding cassette sub-family B member 7, mitochondrial	Abcb7	0	4136700000	148	19	19	37.8	82.58	28.0823	28.5496	28.1962	28.2681	28.0093	28.0764	28.3027	28.361	28.6768	28.801	27.7142	28.4029	28.6373	28.1924	28.4801	28.5222
Q61129	Complement factor I;Complement factor I heavy chain;Complement factor I light chain	Cfi	0	1824600000	71	13	13	26.7	67.26	26.0591	26.9641	27.361	27.1565	28.1319	28.2869	28.2668	28.0898	27.1152	26.8362	27.5697	27.1726	27.1798	27.3861	27.2776	27.3416
Q61133	Glutathione S-transferase theta-2	Gstt2	0	14557000000	159	19	19	85.7	27.634	29.9635	30.0471	30.1548	30.0158	30.2324	29.9532	30.2524	30.2731	30.3271	30.2291	30.1155	30.2412	30.5294	30.4765	30.2499	30.3618
Q61147	Ceruloplasmin	Cp	0	12715000000	273	39	39	53	121.15	29.0831	29.6588	29.5177	29.5974	30.4135	30.8743	30.7469	30.5723	29.698	29.9266	29.4282	29.4589	30.5959	30.7935	30.4889	30.3073
Q61166	Microtubule-associated protein RP/EB family member 1	Mapre1	0	1309500000	49	11	11	66	30.016	25.2631	26.9754	26.9605	26.9374	27.0637	26.9742	27.0054	26.8294	26.9055	27.0715	26.9242	27.2247	24.852	27.3275	26.8991	27.303
Q61171	Peroxiredoxin-2	Prdx2	0	53527000000	227	15	15	83.3	21.778	32.1489	32.1485	32.1882	31.9204	31.9178	32.0163	32.0507	32.0306	32.0867	32.3975	32.4995	32.2404	32.4644	32.2051	32.4064	31.9848
Q61176	Arginase-1	Arg1	0	869480000000	888	38	38	95	34.807	36.24	36.2548	36.1566	36.3429	36.34	36.3408	36.4243	36.2801	36.0822	36.0944	36.2516	36.284	36.1248	36.2848	36.25	35.974
Q61206	Platelet-activating factor acetylhydrolase IB subunit beta	Pafah1b2	0	3756000000	69	7	7	59.8	25.581	28.4989	28.3748	28.5905	28.3405	28.6548	28.7853	28.6765	28.6567	27.7895	27.7766	28.4396	28.2799	28.317	28.3855	28.3844	28.4796
Q61207	Prosaposin	Psap	0	29064000000	156	13	13	23.9	61.422	30.6002	31.1082	30.3503	31.0925	31.445	31.474	31.9395	31.3277	31.2226	31.1072	31.079	31.1102	31.6661	31.7883	31.4138	31.0555
Q61233	Plastin-2	Lcp1	0	22707000000	319	44	44	80.4	70.148	30.9087	31.1378	30.686	30.9828	31.3138	31.4922	31.8516	31.3913	30.405	30.2602	29.857	30.4817	31.0502	31.135	30.8495	31.032
Q61239	Protein farnesyltransferase/geranylgeranyltransferase type-1 subunit alpha	Fnta	0	162550000	23	5	5	17	44.013	25.6097	25.1419	25.3008	25.6144	25.14	25.4093	26.8472	25.724	24.6746	26.0364	26.1766	24.9394	24.8078	24.2765	23.8661	23.7536
Q61247	Alpha-2-antiplasmin	Serpinf2	0	2287600000	86	12	12	37.9	54.971	27.8232	27.8101	27.2867	27.1552	27.17	27.3405	27.1257	27.3387	27.6446	27.8486	27.6339	27.7359	27.909	28.0767	27.7111	27.129
Q61249	Immunoglobulin-binding protein 1	Igbp1	0	535310000	27	8	8	42.4	38.97	24.9898	26.0649	25.6538	26.0882	25.933	25.8218	25.9625	26.0798	25.4875	26.2245	26.226	26.0954	27.1653	26.0986	25.3377	26.194
Q61316	Heat shock 70 kDa protein 4	Hspa4	0	29070000000	440	49	49	69.7	94.132	31.5127	31.3612	31.5416	31.4498	31.2234	31.0221	31.1051	30.986	31.2299	31.1662	31.4332	31.2985	31.3268	31.3278	31.21	31.2211
Q61335	B-cell receptor-associated protein 31	Bcap31	0	8219400000	135	10	10	36.7	27.956	29.6573	30.0684	29.6281	29.5361	29.6378	29.2024	29.4819	29.3115	29.5822	29.4781	29.3825	29.3175	29.3693	28.8449	29.6846	29.3397
Q61387	Cytochrome c oxidase subunit 7A-related protein, mitochondrial	Cox7a2l	0	1898500000	25	5	5	62.2	12.399	27.4723	24.897	24.325	25.8117	25.1901	25.0919	25.2808	24.8399	27.569	28.1824	28.8053	28.134	28.1365	28.2374	28.4844	28.5164
Q61419	Cytidine monophosphate-N-acetylneuraminic acid hydroxylase	Cmah	0	1825300000	50	16	16	31.4	66.935	25.4828	27.2592	26.791	27.0924	25.1974	26.7403	26.6084	24.9507	27.8532	27.9975	27.0914	27.7656	26.7919	27.6799	27.8865	27.3834
Q61425	Hydroxyacyl-coenzyme A dehydrogenase, mitochondrial	Hadh	0	196510000000	551	26	26	85	34.463	34.1259	34.065	33.9281	33.96	34.0695	33.9691	34.0176	34.0099	34.1303	34.0432	34.2	34.1797	34.1077	34.0511	33.9549	34.012
Q61469	Lipid phosphate phosphohydrolase 1	Ppap2a	0.00058275	140630000	28	1	1	5.7	31.891	25.5218	24.1732	24.9167	23.8218	23.7522	24.2171	23.811	23.9464	23.8589	25.7391	25.499	24.0192	22.9623	24.8685	23.9236	24.4509
Q61490	CD166 antigen	Alcam	0	3034700000	94	12	12	31.2	65.091	27.9564	28.5727	27.5302	27.9763	28.3939	28.429	28.2069	28.3758	27.7527	28.0741	27.6319	27.6222	28.222	27.2545	27.827	28.219
Q61545	RNA-binding protein EWS	Ewsr1	0	2712000000	53	4	4	10.8	68.461	25.639	28.0532	27.1058	27.8866	28.0919	28.0985	28.3238	28.1435	28.2501	27.8387	27.6643	27.8043	27.6381	28.3339	28.094	27.5441
Q61559	IgG receptor FcRn large subunit p51	Fcgrt	0	1733700000	43	8	8	26	40.092	25.4685	26.2313	27.3845	27.677	27.7767	27.6877	27.6473	27.5803	27.1682	25.0924	25.4761	27.2704	27.4911	27.6337	27.5567	27.8807
Q61578	NADPH:adrenodoxin oxidoreductase, mitochondrial	Fdxr	0	4809400000	122	22	22	63	54.201	28.3878	28.4069	28.3574	28.1069	28.4005	28.1967	28.1484	28.1871	28.818	28.783	29.0128	28.8188	28.7893	29.0813	28.6369	28.8702
Q61584	Fragile X mental retardation syndrome-related protein 1	Fxr1	0	378530000	47	9	9	17.3	76.221	24.0784	25.7498	25.4911	25.2039	24.5173	25.3676	25.9248	26.0119	24.9867	24.649	25.4486	25.1619	25.955	25.8015	25.3145	25.1415
Q61586	Glycerol-3-phosphate acyltransferase 1, mitochondrial	Gpam	0	2557300000	70	19	19	37.6	93.703	27.9503	28.3724	26.8763	27.3212	26.8623	27.7713	27.5095	27.3589	27.6974	28.2735	27.6285	27.9978	27.7198	26.9797	27.5459	27.0444
Q61598	Rab GDP dissociation inhibitor beta	Gdi2	0	68628000000	467	45	45	87.9	50.537	32.4534	32.4907	32.3816	32.584	32.6771	32.6768	32.6987	32.6532	32.3827	32.4671	32.3917	32.5019	32.5245	32.6605	32.5568	32.4921
Q61599	Rho GDP-dissociation inhibitor 2	Arhgdib	0	2108300000	52	6	6	55.5	22.851	27.9415	27.7259	27.6234	27.589	28.8018	28.9448	28.7626	28.6911	26.3001	24.7345	25.6886	26.0264	27.5598	28.1196	27.273	28.2043
Q61646	Haptoglobin;Haptoglobin alpha chain;Haptoglobin beta chain	Hp	0	19017000000	158	19	19	61.7	38.752	29.0627	28.9908	28.25	28.998	31.4675	31.3978	31.0688	31.7246	26.6775	26.0891	27.5371	25.8151	31.9091	32.6056	31.8703	31.0839
Q61655	ATP-dependent RNA helicase DDX19A	Ddx19a	0	1560800000	53	13	13	39.3	53.932	25.1714	25.2331	27.3994	27.3498	27.2768	27.3386	27.2703	26.9461	27.1893	27.6311	27.4723	26.5758	27.3179	27.6458	27.549	27.5286
Q61656	Probable ATP-dependent RNA helicase DDX5	Ddx5	0	15200000000	268	33	32	54.9	69.289	30.2782	30.3082	30.0912	30.1821	30.7353	30.7077	30.7015	30.512	30.2377	30.3464	30.3974	30.2997	30.4802	30.4417	30.3149	30.497
Q61694	3 beta-hydroxysteroid dehydrogenase type 5	Hsd3b5	0	54207000000	303	23	23	62.2	41.892	32.0514	32.1572	31.9546	31.988	31.2824	30.985	31.0854	31.3826	32.6132	32.7774	32.61	32.4188	31.9816	31.6713	32.5151	32.1598
Q61699	Heat shock protein 105 kDa	Hsph1	0	6994300000	208	37	34	53.8	96.406	29.5315	29.6887	29.5032	29.9379	28.0409	27.5722	26.4153	25.714	29.2864	29.2488	29.2194	29.6692	29.2499	29.6512	29.4418	28.6874
Q61702	Inter-alpha-trypsin inhibitor heavy chain H1	Itih1	0	2296700000	103	20	20	28.9	101.07	26.5314	27.6914	28.2307	27.7129	28.0041	28.2551	28.0628	28.0947	27.4771	27.8389	26.9727	27.3698	27.7822	27.7575	28.1145	28.1477
Q61703	Inter-alpha-trypsin inhibitor heavy chain H2	Itih2	0	4261900000	101	18	18	32	105.93	28.4677	28.7147	28.1437	27.4417	29.4343	29.5592	29.1556	29.3646	27.2146	28.2284	27.7492	28.3026	28.8648	28.1716	28.5047	28.0145
Q61704	Inter-alpha-trypsin inhibitor heavy chain H3	Itih3	0	1953900000	79	16	16	30.5	99.357	25.0734	26.1973	24.1454	25.8966	28.9834	28.1512	28.3484	28.2996	27.0232	27.3295	24.7976	25.7996	29.2089	28.333	27.6903	27.0189
Q61733	28S ribosomal protein S31, mitochondrial	Mrps31	0	623420000	48	8	8	31.5	43.88	26.4611	25.9072	25.831	25.621	25.9182	25.911	26.0768	25.9017	26.0133	25.5341	26.8619	25.5816	25.786	25.7146	25.4572	25.7819
Q61735	Leukocyte surface antigen CD47	Cd47	0	1309900000	32	2	2	8.9	33.097	26.9292	26.6216	26.3663	26.5069	27.3134	27.1094	26.7582	26.9647	26.7655	26.8531	27.0842	26.5898	27.0615	25.9916	26.8748	27.206
Q61768	Kinesin-1 heavy chain	Kif5b	0	1812200000	123	28	28	38	109.55	25.0939	26.3141	27.3912	27.4875	27.3903	27.6894	27.6306	27.6476	27.1542	27.6101	27.5771	27.0925	26.9602	27.8118	27.5873	27.7165
Q61792	LIM and SH3 domain protein 1	Lasp1	0	12096000000	182	16	16	45.2	29.994	30.635	29.8873	30.0561	29.8946	29.7749	30.135	30.0096	29.8272	29.9481	29.8754	30.1623	29.8957	29.9742	30.0931	29.9488	30.2935
Q61830	Macrophage mannose receptor 1	Mrc1	0	5803300000	189	35	35	32.9	164.98	28.4749	29.3515	28.9833	29.3179	29.6241	29.4296	29.5033	29.6005	28.5207	28.5663	27.0368	27.8673	29.5054	29.1394	29.2881	28.8356
Q61838	Alpha-2-macroglobulin;Alpha-2-macroglobulin 165 kDa subunit;Alpha-2-macroglobulin 35 kDa subunit	A2m	0	149930000000	989	71	71	63.4	165.85	33.209	33.4701	33.6358	33.177	33.628	33.8607	33.5553	33.5093	33.6484	33.9197	33.5289	33.6692	34.0075	33.8426	33.9786	33.5456
Q61878	Bone marrow proteoglycan;Eosinophil granule major basic protein	Prg2	0	2318300000	29	6	6	39.5	24.255	25.4591	26.0907	26.1309	24.8574	30.6489	29.7779	30.2969	29.1029	25.3406	25.0991	24.286	25.5123	24.9599	25.3293	25.8534	27.8157
Q61937	Nucleophosmin	Npm1	0	22012000000	172	12	12	49	32.56	30.6541	31.0339	30.6469	30.8281	31.0935	31.2883	31.0632	31.1083	30.8118	30.711	30.6913	31.002	31.0542	31.3045	30.8744	30.9642
Q61941	NAD(P) transhydrogenase, mitochondrial	Nnt	0	43763000000	443	38	38	45.2	113.84	32.0406	31.9346	31.7921	31.7768	32.1207	31.8505	31.7103	31.7915	31.9296	32.036	32.0377	31.7521	31.8632	31.6795	31.826	31.8319
Q61990	Poly(rC)-binding protein 2	Pcbp2	0	18778000000	142	14	10	67.4	38.221	30.694	30.7402	30.656	30.4093	30.5748	30.831	30.5681	30.687	30.3901	30.4591	30.3573	30.7612	30.8126	30.8505	30.6516	30.4428
Q62009	Periostin	Postn	0	408640000	20	10	10	24.9	93.142	25.2419	25.812	24.9341	25.8606	27.7181	27.6657	27.6985	27.0384	25.4886	27.1334	26.5534	25.2531	26.3746	26.4499	25.6838	24.1911
Q62086	Serum paraoxonase/arylesterase 2	Pon2	0	1448500000	57	12	12	52.3	39.617	24.8602	28.4701	26.3756	26.6171	26.8363	26.6169	27.2739	27.109	25.5325	27.2822	25.6231	27.1532	27.183	27.3186	26.2762	25.2178
Q62087	Serum paraoxonase/lactonase 3	Pon3	0	6372900000	96	10	10	41	39.351	28.9154	29.5352	28.8468	28.9704	28.847	29.1048	28.9012	28.7522	29.3032	29.2666	28.8128	29.2349	29.2727	28.7987	28.8466	28.8198
Q62093	Serine/arginine-rich splicing factor 2	Srsf2	0	4534500000	51	6	6	24	25.476	28.7563	28.7038	28.8339	28.4231	28.9912	29.0661	28.5044	28.5398	28.4267	28.4291	28.7061	28.5328	28.2398	28.4334	28.6235	28.6018
Q62095	ATP-dependent RNA helicase DDX3Y	Ddx3y	0	20066000000	351	37	37	59.6	73.427	30.5802	30.7745	30.4022	30.5279	30.7711	30.9973	31.0851	30.9249	30.8005	30.8489	30.6249	30.8266	30.7778	31.0058	30.6703	30.6422
Q62167;P16381	ATP-dependent RNA helicase DDX3X;Putative ATP-dependent RNA helicase Pl10	Ddx3x;D1Pas1	0	8216200000	120	36	12	56.8	73.101	29.3567	29.5722	29.1704	29.4197	29.4258	29.6248	29.5877	29.5362	29.4669	29.4616	29.37	29.6549	29.5303	29.7442	29.3624	29.2096
Q62186	Translocon-associated protein subunit delta	Ssr4	0	18201000000	97	6	6	32.6	18.936	30.2847	30.4446	30.384	30.3508	30.8019	30.7168	30.8166	30.592	30.3577	30.4557	30.727	30.4501	30.699	30.7028	30.8497	30.8968
Q62189	U1 small nuclear ribonucleoprotein A	Snrpa	0	993160000	29	5	4	26.1	31.835	26.2864	24.2899	26.146	26.8867	27.0387	26.9349	26.8754	26.9337	26.6963	26.1234	25.3684	26.4411	26.9298	26.4893	26.6807	27.0812
Q62241	U1 small nuclear ribonucleoprotein C	Snrpc	0	888080000	19	3	3	19.5	17.364	23.8471	24.4678	26.7523	25.3324	27.1181	27.0012	27.0386	27.1255	25.952	24.6021	25.6347	25.5837	23.8352	24.7408	26.052	26.8978
Q62261	Spectrin beta chain, non-erythrocytic 1	Sptbn1	0	14646000000	509	99	99	53.6	274.22	30.0825	30.4324	29.8773	30.1536	30.8119	30.7719	30.7741	30.568	30.3872	30.2624	30.0469	30.125	30.3967	30.2728	30.3005	30.3711
Q62264	Thyroid hormone-inducible hepatic protein	Thrsp	0	13279000000	88	8	8	60	17.093	30.2111	30.0317	30.2275	29.9564	26.8287	26.3958	25.6325	26.2496	30.7752	30.5191	30.7498	31.3738	30.0619	29.1619	29.8634	29.7106
Q62318	Transcription intermediary factor 1-beta	Trim28	0	3494700000	104	22	22	46.4	88.846	28.0117	28.54	28.2287	28.2932	28.6656	28.7288	28.4649	28.6725	27.896	28.0079	27.4891	28.0156	28.1519	28.6969	28.4689	28.4979
Q62348	Translin	Tsn	0	490590000	31	9	9	62.7	26.201	26.1562	25.9329	26.3814	26.223	26.8803	26.3008	26.0525	26.1495	26.6753	24.6699	25.3345	26.1211	26.2982	25.4521	25.361	26.0602
Q62376	U1 small nuclear ribonucleoprotein 70 kDa	Snrnp70	0	2417900000	95	12	12	26.1	51.991	25.9037	27.6808	26.6608	27.6008	27.543	27.7747	27.7945	27.6223	27.8981	27.8483	27.8094	27.8392	27.74	28.0146	27.7814	27.6828
Q62417	Sorbin and SH3 domain-containing protein 1	Sorbs1	0	1137600000	58	12	12	13.3	143.07	26.6238	26.3884	26.1884	26.5115	26.478	24.9501	26.3381	26.293	26.6863	26.5504	26.9246	26.808	26.8614	26.9213	26.4641	26.3295
Q62418	Drebrin-like protein	Dbnl	0	4047100000	96	17	17	48.2	48.699	28.5776	28.1729	28.2176	28.1532	28.6413	28.7642	28.8296	28.8988	28.3316	28.508	28.3263	28.2751	28.4712	28.9588	28.5335	28.8961
Q62422	Osteoclast-stimulating factor 1	Ostf1	0	2175900000	57	8	8	38.1	23.782	27.8937	27.4323	27.5132	27.5778	27.5787	27.8782	27.6084	27.853	27.5144	27.2144	27.6868	27.3471	27.5744	27.7263	27.4296	27.7272
Q62425	Cytochrome c oxidase subunit NDUFA4	Ndufa4	0	26006000000	130	11	11	87.8	9.3267	31.3082	30.9614	31.0751	31.0921	31.0478	31.2096	31.0119	30.8418	31.0838	31.1686	31.7368	31.2355	30.591	31.3527	31.2245	31.1941
Q62426	Cystatin-B	Cstb	0	14767000000	110	8	8	93.9	11.045	30.8005	30.4644	29.909	30.236	30.5812	30.6925	30.7989	30.5404	30.2091	30.184	30.5308	30.3567	30.0339	30.416	30.2766	30.3684
Q62446	Peptidyl-prolyl cis-trans isomerase FKBP3	Fkbp3	0	7148000000	128	15	15	61.6	25.147	29.616	29.4512	29.0211	29.2903	29.2816	29.2203	29.1171	29.3316	29.5016	29.3677	29.349	29.5368	29.1813	29.2976	29.1301	28.9598
Q62448	Eukaryotic translation initiation factor 4 gamma 2	Eif4g2	0	831570000	65	14	14	21.2	102.1	26.0742	27.1401	26.1881	26.0043	26.2188	25.949	26.6396	24.8328	26.1053	26.086	25.7124	26.0573	26.1484	26.6705	25.0212	26.413
Q62452	UDP-glucuronosyltransferase 1-9	Ugt1a9	0	3540200000	85	25	13	58.3	60.007	27.8409	29.1392	27.9963	28.3427	28.5065	28.8099	28.5348	28.2272	28.6725	28.3107	27.877	28.0118	28.2376	26.7937	28.3053	27.8383
Q62465	Synaptic vesicle membrane protein VAT-1 homolog	Vat1	0	3083000000	92	12	12	42.6	43.096	28.1022	27.8162	27.6893	27.8258	28.3894	28.2295	28.2073	28.0362	27.9339	27.9685	28.2303	27.824	27.8932	27.7727	28.2018	28.2779
Q63836	Selenium-binding protein 2	Selenbp2	0	663230000000	918	53	53	97.5	52.609	36.9443	36.8791	36.8965	36.9742	35.1907	35.843	35.8568	36.0353	34.9902	35.0805	34.8395	35.2777	34.4754	34.5923	34.3476	33.9745
Q63880	Carboxylesterase 3A	Ces3a	0	282910000000	523	27	27	65	63.317	34.4187	34.966	34.423	34.2597	33.8879	34.0425	34.2081	34.1642	34.6048	34.7625	34.2786	34.7776	34.7107	34.3268	34.4639	34.085
Q63886	UDP-glucuronosyltransferase 1-1	Ugt1a1	0	138910000000	491	29	28	58.7	60.047	33.209	34.2022	33.4656	33.5299	33.8846	33.3543	33.6482	33.5755	33.6341	33.7163	33.3427	33.4262	33.5719	32.2839	33.5707	33.1194
Q63932	Dual specificity mitogen-activated protein kinase kinase 2	Map2k2	0	2309500000	75	13	13	46.1	44.402	28.0624	25.3747	27.9398	27.9562	27.8146	27.8939	27.7977	27.7788	25.0063	27.446	28.0783	27.8373	27.9842	27.9802	27.7908	27.8605
Q64105	Sepiapterin reductase	Spr	0	37297000000	189	13	13	56.3	27.883	31.6011	31.7982	31.7601	31.8761	31.5882	31.646	31.363	31.4544	31.6488	31.6076	32.0033	31.8281	31.2222	31.5905	31.6518	31.7376
Q64152	Transcription factor BTF3	Btf3	0	10098000000	107	7	7	52.5	22.031	29.2165	29.4335	30.201	29.8606	29.9436	29.9695	30.0454	29.9364	29.9091	29.7029	29.874	29.9173	29.3971	30.2112	30.0598	29.7826
Q64176	Carboxylesterase 1E	Ces1e	0	18490000000	200	26	24	53	61.581	29.8644	30.3474	30.5162	30.2884	29.9144	29.576	30.0295	30.0937	30.9523	31.1092	31.0349	31.1247	30.7862	30.3001	30.5928	30.3735
Q64213	Splicing factor 1	Sf1	0	1446700000	56	12	12	25.6	70.402	24.9312	27.2297	25.7252	26.949	26.7464	27.017	27.0781	27.0749	26.9629	27.039	26.5249	26.7354	27.1968	27.2291	26.8062	26.9021
Q64310	Surfeit locus protein 4	Surf4	0	7432900000	79	7	7	28.6	30.381	29.1364	29.8707	28.8748	28.7706	28.884	28.7707	29.5327	29.1718	29.5795	29.6008	28.5589	29.5569	29.3927	28.6591	29.4154	29.1469
Q64331	Unconventional myosin-VI	Myo6	0	793330000	50	18	18	16.8	146.41	26.4343	26.9576	27.1535	26.8249	26.4274	26.6581	25.8143	26.1894	26.0415	24.7613	25.266	26.0305	25.385	25.2809	26.3841	24.8599
Q64374	Regucalcin	Rgn	0	506240000000	771	35	35	98.3	33.406	35.6718	35.4491	35.6306	35.6639	35.5707	35.3746	35.199	35.4971	35.3088	35.2213	35.4571	35.3801	35.2013	35.2803	35.3008	35.3646
Q64378	Peptidyl-prolyl cis-trans isomerase FKBP5;Peptidyl-prolyl cis-trans isomerase FKBP5, N-terminally processed	Fkbp5	0	1013300000	54	13	13	34.9	50.966	25.1465	25.2005	24.6414	24.0285	27.2763	29.2961	28.5705	28.5981	25.2228	26.0932	24.4904	25.0573	25.4469	23.9078	24.4487	23.6042
Q64433	10 kDa heat shock protein, mitochondrial	Hspe1	0	158230000000	190	17	17	87.3	10.963	33.7752	33.6927	33.8725	33.8177	33.5086	33.6019	33.3748	33.3975	33.9966	33.8924	34.1453	33.9052	33.5301	33.8109	33.6452	33.8505
Q64435	UDP-glucuronosyltransferase 1-6	Ugt1a6	0	10428000000	121	25	13	60.5	60.438	29.5317	30.8772	29.7405	29.8686	29.676	29.5096	29.6609	29.6027	29.5759	29.5223	29.5565	29.4108	29.6881	28.7621	29.8188	28.5575
Q64442	Sorbitol dehydrogenase	Sord	0	342920000000	705	30	30	74.8	38.249	35.3459	35.2472	35.1728	35.297	35.006	34.8727	34.8745	34.9578	34.5877	34.5351	34.6737	34.6522	34.3724	34.4465	34.4272	34.2767
Q64458	Cytochrome P450 2C29	Cyp2c29	0	147590000000	702	43	42	81	55.715	32.8197	33.8108	33.0059	33.0521	32.9974	32.345	32.3068	32.4831	34.275	34.1035	34.0328	34.0254	33.8675	32.7657	34.3057	33.6581
Q64459	Cytochrome P450 3A11	Cyp3a11	0	95789000000	522	41	41	60.3	57.854	33.6206	33.447	33.1308	33.2495	32.4359	32.453	32.2003	32.4235	33.3878	33.0209	33.4684	33.0224	32.4847	31.5196	32.7324	32.8457
Q64464	Cytochrome P450 3A13	Cyp3a13	0	9688500000	144	31	31	55.3	57.492	30.0331	30.4927	29.7355	30.0001	31.733	31.4888	31.4037	31.5164	25.0235	24.8833	25.4532	25.5365	27.6381	25.4931	25.2833	25.6237
Q64471	Glutathione S-transferase theta-1	Gstt1	0	55340000000	328	21	21	75	27.374	32.2482	32.5004	32.1142	32.2169	32.0916	31.787	31.5464	31.7799	32.2855	32.1258	32.3384	32.2544	32.3136	32.0718	32.2075	32.162
Q64514	Tripeptidyl-peptidase 2	Tpp2	0	10486000000	267	47	47	47.5	139.88	30.0045	29.987	30.1987	29.8546	29.5494	29.4002	29.4874	29.407	29.7336	29.9851	29.9482	29.94	29.6081	29.4744	29.5881	29.5577
Q64516	Glycerol kinase	Gk	0	15004000000	269	29	29	67.6	61.227	30.1965	30.6261	30.3713	30.469	30.7529	30.4373	30.6455	30.5909	30.1746	30.0009	30.3151	30.3311	30.2648	30.2874	30.2258	30.22
Q64520	Guanylate kinase	Guk1	0	679880000	27	7	7	64.6	21.918	27.0696	25.8809	26.9025	26.6724	25.0388	26.5361	26.838	26.4181	24.9218	25.3693	24.3582	25.8079	25.9747	25.5999	25.0491	23.3158
Q64521	Glycerol-3-phosphate dehydrogenase, mitochondrial	Gpd2	0	35237000000	410	50	50	78.8	80.953	31.0245	31.1036	30.5358	30.8755	30.8424	30.7135	30.4621	30.6505	31.924	31.9558	31.9731	32.0147	31.8259	31.8766	31.981	31.9287
Q64523;Q6GSS7	Histone H2A type 2-C;Histone H2A type 2-A	Hist2h2ac;Hist2h2aa1	0	25525000000	56	6	2	35.7	13.988	31.8234	31.5056	31.2701	30.9577	31.4835	31.0338	30.5295	31.2985	31.2078	31.294	31.959	31.2481	30.8044	24.4756	31.1911	31.0772
Q64674	Spermidine synthase	Srm	0	6204600000	136	14	14	89.1	33.995	28.6313	29.2979	28.9137	29.3724	29.1487	29.0978	29.0185	28.8763	28.9608	29.0325	29.0145	29.1474	29.2235	29.2713	29.1293	29.1533
Q64726	Zinc-alpha-2-glycoprotein	Azgp1	0	2226700000	59	10	10	49.2	35.332	27.676	27.457	27.9637	27.6014	27.7222	28.1236	28.0753	28.113	27.3134	27.9622	27.4212	27.3975	27.3579	27.2547	27.3977	27.3793
Q64727	Vinculin	Vcl	0	28981000000	485	49	49	51	116.72	31.3437	31.334	30.7646	31.0568	31.1627	31.3	31.3455	31.1031	31.2701	31.3139	31.19	31.304	31.4653	31.476	31.2374	31.1935
Q64737	Trifunctional purine biosynthetic protein adenosine-3;Phosphoribosylamine--glycine ligase;Phosphoribosylformylglycinamidine cyclo-ligase;Phosphoribosylglycinamide formyltransferase	Gart	0	6930700000	207	34	34	53.1	107.5	28.0171	29.0031	27.7208	28.6403	28.0759	28.4837	28.1933	28.1832	29.5965	29.6981	29.4775	29.9166	29.4836	29.587	29.3981	29.3395
Q64FW2	All-trans-retinol 13,14-reductase	Retsat	0	2924000000	83	25	25	57	67.334	27.7836	29.0414	27.9642	28.2753	30.4587	28.1503	29.8511	30.1106	25.2883	25.0219	25.7217	25.7249	26.4514	25.7325	25.8981	25.7754
Q68FD5	Clathrin heavy chain 1	Cltc	0	160870000000	1423	113	113	73.7	191.55	33.6102	33.8404	33.5297	33.6283	33.8159	33.9786	33.9824	33.7936	33.6668	33.6994	33.5969	33.6568	33.8972	33.7723	33.8155	33.7481
Q68FH4	N-acetylgalactosamine kinase	Galk2	0	895710000	36	8	8	33.6	50.503	26.6975	26.9267	24.209	23.8982	24.8803	25.1636	25.7216	25.5864	26.8214	26.6406	26.6676	26.7851	25.3126	26.4927	26.467	25.729
Q68FL6	Methionine--tRNA ligase, cytoplasmic	Mars	0	5396500000	179	28	28	43.1	101.43	29.3167	29.274	28.9778	28.8429	29.1882	28.9346	28.7379	28.9342	28.6992	28.8736	29.1734	28.8516	28.7705	28.3836	28.8151	28.9337
Q6A068	Cell division cycle 5-like protein	Cdc5l	0	358070000	26	7	7	13.2	92.188	25.7077	25.3867	25.3902	24.8265	25.3488	25.6075	25.3102	25.4917	25.8357	25.4267	25.4751	24.6368	24.6346	25.6729	25.4678	25.9057
Q6A0A9	Constitutive coactivator of PPAR-gamma-like protein 1	FAM120A	0	4521100000	136	22	22	31.6	121.64	28.3614	28.6658	28.5492	28.4915	28.8158	28.5366	28.4558	28.4528	28.5646	28.5946	28.6709	28.5189	28.6555	28.4776	28.8051	28.7132
Q6DFW4	Nucleolar protein 58	Nop58	0	5397600000	173	13	13	34.7	60.342	29.1774	28.9085	28.6879	28.9095	28.7244	28.858	28.8655	28.9033	28.9803	29.0148	28.3046	28.6894	28.8807	28.653	28.975	28.8847
Q6GQT9	Nodal modulator 1	Nomo1	0	3882700000	119	25	25	28.7	133.42	28.4105	28.7411	27.8946	28.3322	28.4585	28.0499	28.5224	28.5464	28.5462	28.1271	27.4528	28.5217	28.5713	28.3687	28.3688	28.1178
Q6IRU2	Tropomyosin alpha-4 chain	Tpm4	0	4007500000	102	20	18	79	28.467	28.9515	28.5422	27.948	28.2219	29.2624	29.3212	29.3449	29.0315	27.1866	26.7792	26.8682	27.906	28.6088	28.5382	27.7808	28.1208
Q6IRU5	Clathrin light chain B	Cltb	0	2905800000	93	13	13	27.5	25.171	27.7226	27.7427	27.7321	27.9308	27.9076	28.3631	28.2245	28.0909	28.1762	28.0532	28.2244	28.1746	27.7754	28.5021	27.9656	27.9221
Q6NSR8	Probable aminopeptidase NPEPL1	Npepl1	0	5150700000	136	16	16	52.9	55.939	28.8246	28.8086	28.8196	28.8858	28.7177	28.739	28.6843	28.9607	28.6739	28.8104	28.615	28.8273	28.9771	28.8945	28.6436	28.8542
Q6NV83	U2 snRNP-associated SURP motif-containing protein	U2surp	0	636020000	33	10	10	11.8	118.26	23.7611	25.2322	24.9468	25.4868	26.3743	26.7388	26.3159	26.0963	24.6355	26.706	25.1962	27.009	26.6344	26.3715	26.547	26.7862
Q6NZC7	SEC23-interacting protein	Sec23ip	0	1665300000	62	11	11	18.2	110.78	25.6796	27.3519	27.1562	27.4593	27.2974	27.7032	27.9298	27.466	27.1576	27.0014	26.0527	26.9307	27.4782	27.4697	27.6473	27.3862
Q6NZJ6	Eukaryotic translation initiation factor 4 gamma 1	Eif4g1	0	17627000000	409	49	49	39.9	176.07	31.186	30.7034	30.6592	30.5622	30.4483	30.376	30.4179	30.3317	30.4808	30.5545	30.4753	30.5078	30.5815	30.4047	30.4659	30.5515
Q6P1B1	Xaa-Pro aminopeptidase 1	Xpnpep1	0	1803600000	48	16	16	45.3	69.59	27.4324	27.4478	25.2874	27.2373	27.7761	27.5383	24.7364	27.4888	27.5882	27.5197	27.8254	27.5202	27.7974	27.4126	25.698	27.5801
Q6P1F6	Serine/threonine-protein phosphatase 2A 55 kDa regulatory subunit B alpha isoform	Ppp2r2a	0	595770000	33	9	9	37.8	51.691	25.9742	25.7118	26.1081	26.803	26.4347	26.9365	27.2131	26.8858	26.4616	25.9227	25.5317	24.3884	25.6103	26.6828	25.108	26.4081
Q6P2B1	Transportin-3	Tnpo3	0	516650000	30	4	4	11.5	104.17	25.614	26.1119	25.486	25.4823	26.1599	26.0822	25.5734	25.2317	25.5634	24.8148	24.5996	25.7064	25.8656	25.7115	25.607	25.198
Q6P3A8	2-oxoisovalerate dehydrogenase subunit beta, mitochondrial	Bckdhb	0	40499000000	216	14	14	53.6	42.88	30.8243	30.7022	30.7152	30.8138	30.9837	30.8575	30.9045	31.1424	32.3062	32.0911	32.3582	32.1287	32.2525	32.2566	32.0567	31.9437
Q6P4T2	U5 small nuclear ribonucleoprotein 200 kDa helicase	Snrnp200	0	2164500000	112	33	33	23.7	244.54	25.6498	27.9236	26.344	26.7558	28.3258	27.9542	27.9519	28.0164	27.1949	27.5709	27.1029	27.241	27.6082	27.6905	28.0288	28.0122
Q6P542	ATP-binding cassette sub-family F member 1	Abcf1	0	3450500000	84	14	14	24.9	94.944	28.1594	28.286	28.2248	28.1444	28.0986	28.0778	28.2815	28.4075	28.0359	28.2385	28.2739	28.2031	28.057	28.6379	28.2881	28.1934
Q6P5E4	UDP-glucose:glycoprotein glucosyltransferase 1	Uggt1	0	17005000000	370	57	57	58.1	176.43	30.252	30.6093	30.4019	30.3873	30.5761	30.5508	30.5806	30.3135	30.4797	30.4698	30.5024	30.5236	30.6013	30.6986	30.6935	30.4969
Q6P5F9	Exportin-1	Xpo1	0	1300700000	52	13	13	18.6	123.09	27.0589	27.0728	26.052	26.6905	26.3742	26.9807	26.814	26.6057	27.0632	26.9016	25.6197	26.7581	27.1608	26.3913	26.8978	24.901
Q6P6M7	O-phosphoseryl-tRNA(Sec) selenium transferase	Sepsecs	0	1367300000	47	10	10	31.2	55.325	25.2664	27.0437	25.9735	26.7455	26.4746	26.5405	26.7363	26.9079	27.1374	27.1254	24.5285	26.8854	26.8309	26.74	26.9037	27.0552
Q6P8X1	Sorting nexin-6;Sorting nexin-6, N-terminally processed	Snx6	0	858750000	34	7	7	23.6	46.648	26.6105	26.3488	26.551	26.529	26.9077	26.4901	26.3013	23.6163	24.6594	26.3543	26.0549	26.361	26.3596	26.6787	26.2106	26.729
Q6P9Q6	FK506-binding protein 15	Fkbp15	0	216100000	18	6	6	8.8	132.96	25.7283	25.1458	24.7665	26.3391	25.6237	25.3733	25.6171	25.423	25.9236	25.9489	24.5586	25.1802	25.8127	24.7335	25.512	25.2577
Q6PA06	Atlastin-2	Atl2	0	2954200000	97	16	16	36.5	66.223	28.0249	28.4954	28.0364	28.0475	27.8315	27.44	27.9423	27.6041	28.2885	28.4197	27.7987	27.8977	27.9126	27.3857	27.8409	27.6978
Q6PB66	Leucine-rich PPR motif-containing protein, mitochondrial	Lrpprc	0	34240000000	661	83	83	69.6	156.61	31.6374	31.6489	31.4169	31.5402	31.4548	31.5237	31.5572	31.4581	31.6226	31.5613	31.5853	31.6132	31.4806	31.4015	31.3846	31.308
Q6PDI5	Proteasome-associated protein ECM29 homolog	Ecm29	0	979860000	76	20	20	19	203.7	25.8356	26.4436	26.2411	26.2892	26.2278	26.1563	26.3407	26.3057	26.5402	26.4495	25.5458	26.5008	26.968	26.0843	26.0781	25.975
Q6PDM2	Serine/arginine-rich splicing factor 1	Srsf1	0	4086600000	112	14	14	50	27.744	28.568	28.1072	28.3178	28.2771	28.5088	28.7143	28.6794	28.5594	28.2746	28.2481	28.5994	28.1201	28.4937	28.6755	28.3792	28.3867
Q6PDQ2;A2A8L1	Chromodomain-helicase-DNA-binding protein 4;Chromodomain-helicase-DNA-binding protein 5	Chd4;Chd5	0	455980000	33	11	11	8.1	217.75	24.9133	25.891	27.4826	25.6306	26.0426	25.7916	26.0295	25.5775	25.5895	24.092	25.3251	25.1584	25.305	25.5982	25.9099	26.0457
Q6Q899	Probable ATP-dependent RNA helicase DDX58	Ddx58	0	919160000	50	14	14	18.6	105.97	26.8093	26.6207	25.2087	26.7042	26.9048	26.9226	27.066	26.5502	24.8051	25.851	25.4638	26.291	26.7447	26.5995	26.758	26.3069
Q6TCG2	Progestin and adipoQ receptor family member 9	Paqr9	0	1232500000	33	3	3	10.4	42.741	24.8132	27.1285	26.2098	25.8664	26.6315	26.2876	26.497	26.9087	26.5621	26.9897	25.1161	25.7098	27.3163	25.5095	27.0354	26.0892
Q6XVG2	Cytochrome P450 2C54	Cyp2c54	0	9845000000	98	31	12	61.6	55.857	29.7521	30.4373	29.7843	29.7654	30.5171	29.9762	30.122	30.0471	29.3149	29.3379	29.1161	28.8458	29.675	28.5747	29.585	29.254
Q6ZQ38	Cullin-associated NEDD8-dissociated protein 1	Cand1	0	15802000000	330	46	46	50.6	136.33	30.0899	30.8759	30.0904	30.3148	30.1382	30.193	30.2684	30.0225	30.5014	30.4963	30.2765	30.4983	30.6248	30.0946	30.4294	29.922
Q6ZQ58	La-related protein 1	Larp1	0	768950000	39	12	12	18	121.12	26.3216	26.3914	25.5288	24.8801	24.6778	26.0064	25.9452	26.0951	26.0853	26.0693	25.6879	26.5247	26.1066	26.5086	25.6506	26.1272
Q6ZQI3	Malectin	Mlec	0	3293100000	77	13	13	48.8	32.342	27.2017	28.6732	28.0248	28.1731	28.5132	28.6996	28.1543	28.3523	28.315	28.2292	27.5473	27.7327	28.1105	27.33	28.2674	28.2137
Q6ZWN5	40S ribosomal protein S9	Rps9	0	36183000000	199	25	25	57.7	22.591	31.4443	31.8427	31.4548	31.252	31.3715	30.8401	30.8415	31.1245	31.8618	31.9392	31.6998	31.8002	31.4353	30.9989	31.6459	31.4654
Q6ZWU9	40S ribosomal protein S27	Rps27	0	13364000000	68	7	7	42.9	9.461	30.5715	29.8294	29.814	29.9212	30.1081	30.0958	30.2108	29.9738	30.6414	30.5497	30.1251	30.5126	28.8884	30.2261	30.2026	30.2122
Q6ZWV3;P86048	60S ribosomal protein L10;60S ribosomal protein L10-like	Rpl10;Rpl10l	0	50059000000	276	22	22	70.1	24.604	32.5028	32.1064	31.9294	31.5711	32.1126	31.3776	31.1095	31.7185	32.3288	32.6069	32.4246	32.4611	31.7615	31.3277	32.049	32.1088
Q6ZWV7	60S ribosomal protein L35	Rpl35	0	15155000000	111	7	7	36.6	14.552	31.7136	30.2676	30.4438	29.6362	30.2706	29.1696	28.4062	29.8486	30.6873	30.7065	30.535	30.4571	29.6176	28.6471	30.1138	30.2446
Q6ZWX6	Eukaryotic translation initiation factor 2 subunit 1	Eif2s1	0	15132000000	230	23	23	77.1	36.108	30.2784	30.486	30.2096	30.3856	30.3013	30.5381	30.4084	30.3053	30.434	30.3563	30.4957	30.403	30.3792	30.5424	30.3426	30.4722
Q71KU9	Fibrinogen-like protein 1	Fgl1	0	1246100000	35	9	9	48.7	36.439	23.9598	26.646	25.4521	25.0938	27.4904	27.7742	27.9805	28.3424	25.4218	25.2844	26.0188	25.8951	27.5666	28.5068	27.5747	28.0068
Q71RI9	Kynurenine--oxoglutarate transaminase 3	Ccbl2	0	23927000000	215	19	19	50.1	51.126	31.3473	30.7398	31.0728	31.3079	30.9969	31.188	30.8431	30.7728	30.9568	30.9993	31.1209	30.9762	30.6348	30.8561	30.7628	30.7185
Q76LS9	Protein FAM63A	Fam63a	0	1053500000	34	5	5	13.2	51.225	25.105	25.4933	27.2028	26.8473	27.0832	26.8453	26.8241	26.9102	26.8447	26.0676	26.9969	26.6552	26.492	26.8192	26.6109	26.7123
Q76MZ3	Serine/threonine-protein phosphatase 2A 65 kDa regulatory subunit A alpha isoform	Ppp2r1a	0	20457000000	345	35	35	69.6	65.322	30.6005	30.7248	30.5989	30.8001	30.7874	30.9966	31.0345	30.7033	30.6396	30.704	30.5433	30.8004	30.9352	30.9567	30.8772	30.7603
Q78IK2	Up-regulated during skeletal muscle growth protein 5	Usmg5	0	13221000000	47	2	2	44.8	6.3814	30.0771	30.369	29.6377	29.9724	30.1352	29.7832	29.6707	29.7641	30.3691	30.3726	30.3563	30.2825	30.3232	30.0352	30.1769	29.606
Q78IK4	MICOS complex subunit Mic27	Apool	0	5826400000	154	14	14	59.2	29.26	29.3483	29.0542	28.5985	28.9786	28.9487	28.8712	28.9209	28.9864	28.7888	29.0016	28.9231	28.7892	29.2719	29.0894	28.9395	28.8352
Q78JT3	3-hydroxyanthranilate 3,4-dioxygenase	Haao	0	118670000000	435	34	34	96.2	32.804	33.7681	33.4416	33.5631	33.7063	33.173	33.0344	33.0783	33.1109	33.3208	33.2971	33.591	33.3059	32.9621	33.0658	33.0468	33.1211
Q78PY7	Staphylococcal nuclease domain-containing protein 1	Snd1	0	133700000000	1016	66	66	78	102.09	33.5705	33.3312	33.398	33.3946	33.4865	33.568	33.4708	33.5321	33.3975	33.3779	33.5062	33.4781	33.3543	33.6849	33.5219	33.5471
Q78ZA7	Nucleosome assembly protein 1-like 4	Nap1l4	0	2139600000	81	14	14	56.8	42.679	28.1243	27.6826	27.7772	27.3045	27.5899	27.5138	27.6919	27.5055	27.3235	27.3313	27.2769	27.3379	27.7023	27.3982	27.496	27.6241
Q791V5	Mitochondrial carrier homolog 2	Mtch2	0	28387000000	179	12	12	41.9	33.499	31.1476	31.5479	30.9466	31.0826	31.2818	30.9141	30.9998	31.0427	31.3834	31.5078	31.3496	31.1379	31.2778	30.8616	31.4708	31.0305
Q7M6Y3	Phosphatidylinositol-binding clathrin assembly protein	Picalm	0	4536800000	130	19	19	36.8	71.543	28.7419	28.8846	28.6355	28.7857	29.0019	28.8334	28.882	28.7611	28.3986	28.6551	28.132	28.4571	28.6169	28.242	28.672	28.5471
Q7TMF3	NADH dehydrogenase [ubiquinone] 1 alpha subcomplex subunit 12	Ndufa12	0	11488000000	147	13	13	88.3	17.086	29.9843	30.035	29.5088	29.9397	29.1671	28.6418	28.4256	29.123	30.3816	29.9575	30.1844	30.5202	30.2661	29.1488	29.6564	29.6269
Q7TMK9	Heterogeneous nuclear ribonucleoprotein Q	Syncrip	0	9527500000	154	23	23	40.4	69.632	29.4506	29.7299	29.28	29.6137	29.9962	30.0393	29.8751	29.8946	29.7819	29.5862	29.8163	29.7091	29.6404	29.8403	29.6785	29.8487
Q7TMM9	Tubulin beta-2A chain	Tubb2a	0	30940000000	147	33	9	71.7	49.906	31.0363	31.1504	30.7188	31.1718	31.2695	31.203	31.2075	30.9813	31.6183	31.438	31.5691	31.6441	31.5561	31.7416	31.6682	31.6518
Q7TMS5	ATP-binding cassette sub-family G member 2	Abcg2	0	1525200000	47	6	6	11.7	72.977	27.0967	27.2931	26.9318	26.8439	26.8894	26.4856	26.5769	26.7349	27.224	27.4037	27.2926	27.0105	26.6246	25.9148	26.914	27.0296
Q7TMY8	E3 ubiquitin-protein ligase HUWE1	Huwe1	0	621670000	41	20	20	9.7	482.63	25.5133	26.2752	25.9878	26.8978	26.1665	26.0781	26.3645	25.9529	24.9438	25.1597	26.1474	25.5552	25.4871	25.9469	26.2985	25.9209
Q7TNC4	Putative RNA-binding protein Luc7-like 2	Luc7l2	0	533630000	23	9	9	28.3	46.582	26.3016	25.8338	25.6712	26.7846	25.6664	26.0952	26.1877	25.9839	25.9926	25.7394	25.6963	25.9419	25.9694	25.0942	25.3422	25.6171
Q7TNG5	Echinoderm microtubule-associated protein-like 2	Eml2	0	581250000	32	9	9	21.6	70.733	25.6164	26.0674	26.1548	26.0669	26.2368	26.4724	26.7153	26.2664	24.9348	25.8283	26.6899	25.4357	24.4648	26.709	26.3023	27.6749
Q7TNG8	Probable D-lactate dehydrogenase, mitochondrial	Ldhd	0	46472000000	410	33	33	76.4	51.847	32.0467	32.0218	31.7538	31.8485	31.9929	32.1494	32.1489	32.2006	31.926	31.648	31.6935	32.0493	31.9378	32.0546	31.7939	31.7967
Q7TPR4	Alpha-actinin-1	Actn1	0	13432000000	268	63	38	78	103.07	30.0567	30.137	30.1112	30.096	30.5055	30.5369	30.3801	30.3018	30.0554	30.0932	29.9017	29.8707	30.3724	30.172	30.1084	30.2687
Q7TPV4	Myb-binding protein 1A	Mybbp1a	0	1653400000	100	30	30	34.8	152.04	25.1596	27.8423	25.6133	26.1832	27.3179	27.0704	27.0877	26.889	27.6168	27.8013	23.8515	27.2039	27.1749	26.212	27.4085	26.7516
Q7TQI3	Ubiquitin thioesterase OTUB1	Otub1	0	5830300000	114	13	13	59	31.27	29.4062	29.1018	28.9928	29.0366	29.0236	29.0517	29.2839	29.133	28.9495	28.6869	28.7813	28.6505	28.9999	28.9243	28.6418	28.6761
Q7TSV4	Phosphoglucomutase-2	Pgm2	0	690250000	40	8	8	19.8	68.747	25.669	26.5797	25.1155	26.1915	26.0858	26.372	26.4077	26.1971	26.3173	26.0955	26.0559	26.5175	26.1644	26.3558	25.9479	25.8633
Q7TT50	Serine/threonine-protein kinase MRCK beta	Cdc42bpb	0	984580000	68	17	17	15.9	194.75	26.7647	26.7752	26.4096	26.4311	26.8767	26.3886	26.4978	26.7831	26.1965	26.5845	25.6543	26.0771	26.7469	25.9813	26.6057	26.3826
Q80SW1	Putative adenosylhomocysteinase 2	Ahcyl1	0	3581700000	86	17	17	39.4	58.951	28.2629	28.0933	27.953	27.7262	28.195	28.3043	28.263	28.1308	28.322	28.2567	28.4885	28.4145	28.1244	28.3261	27.9465	28.0017
Q80U63	Mitofusin-2	Mfn2	0	960910000	37	13	13	27.7	86.187	25.3119	26.5922	24.5195	25.9525	26.5568	26.3464	26.4188	26.5638	26.7619	26.8979	25.3547	26.5086	26.9249	25.7211	26.569	26.5007
Q80UG5	Septin-9	2009-09-01	0	3163300000	89	28	28	58.1	65.574	28.9215	28.1836	28.3723	28.0817	27.92	28.1819	28.0455	28.0084	28.0988	27.8043	28.1263	28.2202	27.9134	28.1783	28.03	27.8863
Q80UM3	N-alpha-acetyltransferase 15, NatA auxiliary subunit	Naa15	0	1034600000	63	17	17	25.1	100.96	26.6728	23.7952	26.8224	26.6165	26.5787	26.3128	26.6798	26.9628	26.5639	26.4166	26.4757	26.6065	26.3963	26.4985	26.3293	26.467
Q80UM7	Mannosyl-oligosaccharide glucosidase	Mogs	0	9079900000	207	32	32	45.9	91.83	29.8489	30.2684	29.9101	29.8799	29.9811	29.4196	29.6214	29.7738	29.6133	29.6445	29.3767	28.6401	29.6223	27.9781	29.743	29.15
Q80VP1	Epsin-1	Epn1	0	2210800000	81	9	9	25.9	60.211	27.9397	27.7149	27.349	27.5091	27.4498	27.3661	27.2137	27.6027	27.7836	27.694	27.4062	27.886	27.622	27.5989	27.4783	27.4117
Q80W21	Glutathione S-transferase Mu 7	Gstm7	0	6615700000	130	24	10	78	25.709	28.8866	29.2959	28.5881	28.8901	29.0322	28.8758	28.9664	28.9857	29.2842	29.1597	29.2386	29.2704	29.2162	29.3272	29.1567	28.9749
Q80W22	Threonine synthase-like 2	Thnsl2	0	4750000000	126	20	20	67.5	54.187	29.304	29.4635	29.3092	29.6306	29.1616	28.8197	29.1138	28.7748	28.4589	28.0274	28.0969	28.0415	28.0468	27.4661	27.9009	27.9876
Q80WJ7	Protein LYRIC	Mtdh	0	4672800000	115	17	17	36.1	63.845	29.3522	28.7712	29.0074	28.2913	28.747	28.2455	28.12	28.5646	28.6603	28.8878	28.5858	28.4543	28.4783	27.8374	28.8937	28.9355
Q80WW9	DDRGK domain-containing protein 1	Ddrgk1	0	1209500000	48	9	9	52.4	35.977	26.9237	27.0385	26.8957	26.5873	25.5434	26.7173	27.0781	27.0076	27.1308	27.0268	25.3467	26.6378	26.4925	25.3324	26.9212	27.0436
Q80X19	Collagen alpha-1(XIV) chain	Col14a1	0	1799100000	74	23	23	18.8	193.01	26.4389	27.0217	27.1431	27.2219	28.9389	29.5275	28.8448	28.8653	24.6578	24.7739	26.0543	25.7559	26.936	27.0584	26.7725	26.8151
Q80X50	Ubiquitin-associated protein 2-like	Ubap2l	0	865300000	57	12	12	21	116.8	26.8017	25.7871	26.3634	26.3341	26.3266	26.4878	26.3287	26.4809	26.5545	26.6007	26.2336	26.7672	25.9292	26.5053	26.6065	26.3085
Q80X85	28S ribosomal protein S7, mitochondrial	Mrps7	0	451760000	25	5	5	24.8	28.062	24.8413	23.8955	26.1504	26.3868	26.2719	26.1323	25.7363	25.9904	23.1759	26.1508	25.8811	26.2447	25.3707	25.5719	26.422	26.153
Q80X90	Filamin-B	Flnb	0	29139000000	666	91	91	51.9	277.82	31.1883	31.2859	31.1957	31.2054	31.4919	31.5206	31.3785	31.2658	31.3834	31.3737	31.4548	31.3877	31.2554	31.1709	31.2671	31.3866
Q80XL6	Acyl-CoA dehydrogenase family member 11	Acad11	0	27147000000	379	48	48	70.5	87.365	31.2544	31.2288	31.0192	31.0616	31.164	30.7844	31.0962	30.9847	31.3828	31.3569	31.3032	31.3281	31.235	30.6705	31.1864	31.0808
Q80XN0	D-beta-hydroxybutyrate dehydrogenase, mitochondrial	Bdh1	0	111210000000	395	24	24	62.1	38.299	33.0254	33.1214	32.9785	33.0224	33.277	33.1187	33.0404	33.1667	33.3001	33.3006	33.5021	33.2483	33.2961	33.426	33.3836	33.4462
Q80Y14	Glutaredoxin-related protein 5, mitochondrial	Glrx5	0	4829000000	59	4	4	30.3	16.292	25.3205	28.7084	28.7448	29.0949	28.4862	28.4961	28.381	28.5522	29.1309	28.8273	29.3071	29.217	28.4564	28.5589	28.6661	28.6299
Q810B6	Rabankyrin-5	Ankfy1	0	1098200000	60	16	16	24	128.65	26.8332	27.171	26.6509	26.7669	26.6787	26.6713	26.8927	26.8209	26.6786	26.6291	25.2812	26.5892	26.208	26.998	26.5873	26.8571
Q8BFR5	Elongation factor Tu, mitochondrial	Tufm	0	75763000000	464	39	39	85	49.508	32.9358	32.8848	32.3293	32.4362	32.3182	32.3701	32.5107	32.3516	32.9735	32.9322	32.6338	32.8995	32.813	32.8031	32.4521	32.2711
Q8BFS6	Serine/threonine-protein phosphatase CPPED1	Cpped1	0	3520500000	85	14	14	59.6	35.247	28.0757	28.4204	28.3	28.56	28.5431	28.3109	28.5285	28.3237	28.0106	28.198	25.1969	28.1992	28.6803	28.1258	27.8991	28.2569
Q8BFW7	Lipoma-preferred partner homolog	Lpp	0	4665600000	146	19	19	46.7	65.89	28.8437	28.5023	28.7264	28.7322	29.394	29.3808	29.1624	29.4276	28.3154	27.8814	28.7029	28.3244	28.8171	28.9666	28.6085	28.7179
Q8BFY6	Peflin	Pef1	0	691190000	25	5	5	29.5	29.227	26.3022	26.5214	26.4	26.2267	26.4155	26.6565	26.7526	26.5714	25.2359	26.027	24.9553	24.0791	25.2187	25.266	26.6255	25.3292
Q8BFY9	Transportin-1	Tnpo1	0	1447700000	71	14	14	25.8	102.36	27.3088	27.1608	26.896	27.073	27.3108	27.147	27.4558	26.7309	26.9977	27.2423	24.7565	27.0404	26.868	26.626	27.2681	26.8078
Q8BFZ9	Erlin-2	Erlin2	0	1306500000	42	7	7	28.5	37.872	27.4022	26.8699	26.2669	26.7199	26.8097	26.6406	26.9139	26.5723	26.8653	27.0907	26.7725	26.7121	26.6432	26.9426	27.0601	26.7981
Q8BG05	Heterogeneous nuclear ribonucleoprotein A3	Hnrnpa3	0	52028000000	421	26	26	59.1	39.652	32.1398	32.1735	31.997	32.0732	32.2181	32.2011	32.261	32.2393	32.1208	32.0804	31.9548	31.9739	32.2206	32.3423	32.0568	32.1303
Q8BG32	26S proteasome non-ATPase regulatory subunit 11	Psmd11	0	18312000000	249	29	29	72.5	47.436	30.893	30.8502	30.4691	30.71	30.7228	30.7647	30.7072	30.679	30.6642	30.7931	30.9235	30.8731	30.7013	30.8882	30.7766	30.5871
Q8BGA8	Acyl-coenzyme A synthetase ACSM5, mitochondrial	Acsm5	0	31692000000	347	30	30	74.2	64.328	31.4244	31.3757	31.0799	31.2934	31.2387	31.1337	31.1466	31.1706	31.6138	31.531	31.7175	31.4592	31.5173	31.3234	31.4734	31.3972
Q8BGC4	Zinc-binding alcohol dehydrogenase domain-containing protein 2	Zadh2	0	9446900000	144	17	17	62.3	40.528	28.8317	29.5944	29.121	29.5874	29.2422	29.4681	29.5903	29.479	29.6871	29.7039	29.584	29.7666	29.9698	29.9545	29.5281	29.5193
Q8BGD9	Eukaryotic translation initiation factor 4B	Eif4b	0	6208700000	159	18	18	34.5	68.839	29.0673	29.1423	29.1368	28.8192	28.3817	28.5766	28.6554	28.7148	29.1095	29.2358	29.0768	29.3715	29.1712	29.265	28.982	28.9823
Q8BGH2	Sorting and assembly machinery component 50 homolog	Samm50	0	5348400000	115	13	13	38.4	51.863	28.3058	29.0395	28.7222	29.1834	29.5158	28.9603	28.9795	29.1664	28.7533	28.6995	28.4636	28.6826	28.8838	28.9123	29.0516	28.9726
Q8BGQ7	Alanine--tRNA ligase, cytoplasmic	Aars	0	31279000000	473	46	46	66.8	106.91	31.4995	31.524	31.2654	31.4459	31.2076	31.4452	31.4143	31.4105	31.3068	31.2243	31.1668	31.3365	31.5641	31.5231	31.3977	31.4337
Q8BGS1	Band 4.1-like protein 5	Epb41l5	0	910000000	38	9	9	18.5	81.635	26.5537	26.978	25.0235	26.4545	26.4759	25.0864	25.1059	26.144	26.2481	26.3759	25.5718	26.353	26.4705	26.2752	26.3021	26.5391
Q8BGT5	Alanine aminotransferase 2	Gpt2	0	27893000000	346	30	29	66.1	57.943	31.1773	30.9995	31.1171	31.1574	31.8284	31.7065	31.7927	31.9026	31.2343	31.0861	31.351	31.3437	31.0103	30.9871	30.9076	31.0079
Q8BH00	Aldehyde dehydrogenase family 8 member A1	Aldh8a1	0	152850000000	618	37	37	81.9	53.663	33.7741	33.8488	33.7386	33.9091	33.6283	33.6492	33.6151	33.6517	33.6136	33.5354	33.4544	33.682	33.7774	33.6431	33.5763	33.4793
Q8BH35	Complement component C8 beta chain	C8b	0	1808300000	69	18	18	45.3	66.229	26.5722	26.8576	27.3154	27.5559	26.5585	25.7853	26.943	25.8996	27.494	27.8953	27.391	27.7268	27.5183	27.4141	27.4531	27.6048
Q8BH43	Wiskott-Aldrich syndrome protein family member 2	Wasf2	0	283360000	22	4	4	9.1	54.073	25.7018	24.4908	25.3529	25.5191	25.2638	25.4016	25.5938	25.3945	25.7609	25.0191	25.8279	24.5445	25.4437	25.4442	24.9852	25.4511
Q8BH59	Calcium-binding mitochondrial carrier protein Aralar1	Slc25a12	0	5655800000	171	27	21	54.2	74.569	28.8655	28.9974	28.6743	28.6391	28.7696	28.7868	29.1646	28.8006	28.8005	28.8924	28.541	28.8872	29.1467	28.7809	28.9154	28.6976
Q8BH69	Selenide, water dikinase 1	Sephs1	0	4743100000	100	12	12	55.1	42.906	28.5586	28.6185	28.838	28.7167	28.5598	28.9212	29.0489	28.9226	28.3857	28.2922	28.4948	28.2799	28.7067	29.0894	28.7203	28.7459
Q8BH86	UPF0317 protein C14orf159 homolog, mitochondrial		0	6375600000	154	23	23	54.5	66.365	29.2636	29.1022	29.2141	29.1976	29.2001	29.0427	29.1484	29.1674	29.2547	29.1989	28.5815	29.202	29.0408	29.0218	28.9649	28.8416
Q8BH95	Enoyl-CoA hydratase, mitochondrial	Echs1	0	113740000000	353	24	24	66.2	31.474	33.5553	33.1211	32.8881	33.1099	33.1277	33.0126	32.887	32.9758	33.3717	33.1866	33.6789	33.3047	33.3059	33.3998	33.248	33.2716
Q8BH97	Reticulocalbin-3	Rcn3	0	278460000	14	3	3	19.2	38.001	25.0283	25.344	26.4577	25.7372	26.5306	26.652	26.5164	26.3464	23.758	25.8887	24.98	25.1878	24.7555	24.9085	24.5256	24.9955
Q8BHA3	Probable D-tyrosyl-tRNA(Tyr) deacylase 2	Dtd2	0	1456200000	39	7	7	64.9	18.236	26.8188	27.2176	26.5939	25.4227	25.8463	26.5604	25.1991	25.3285	27.2157	27.2129	27.5894	27.5312	27.7157	25.7407	27.9043	25.2122
Q8BHC4	Dephospho-CoA kinase domain-containing protein	Dcakd	0	912850000	61	9	9	43.3	26.476	25.2801	24.9964	25.9173	25.4823	25.1213	25.2517	25.3718	25.0253	26.9446	26.7375	26.2002	26.7535	26.9577	26.2848	26.8207	26.5793
Q8BHD7	Polypyrimidine tract-binding protein 3	Ptbp3	0	2362600000	86	14	13	45.9	56.7	25.6389	27.6029	27.7033	27.4947	27.7782	27.4216	27.8086	28.1419	28.1418	27.9489	27.2314	27.6657	27.694	27.8329	27.5919	27.7374
Q8BHN3	Neutral alpha-glucosidase AB	Ganab	0	69228000000	700	58	58	73.9	106.91	32.4832	32.6616	32.3407	32.4513	32.4778	32.5512	32.5813	32.3985	32.4686	32.5459	32.4767	32.573	32.5746	32.6418	32.5677	32.5602
Q8BI84	Melanoma inhibitory activity protein 3	Mia3	0	4032200000	198	45	45	34	213.67	27.8245	28.7415	28.2502	28.2419	28.5863	28.1868	28.5348	28.2553	28.4196	28.609	28.5903	28.1862	28.4321	28.196	28.3206	28.6981
Q8BIJ6	Isoleucine--tRNA ligase, mitochondrial	Iars2	0	6951700000	193	33	33	46.3	112.8	29.2455	29.4565	29.2825	29.2196	29.419	29.1792	29.254	29.3725	29.3282	29.0177	28.3982	29.0499	29.6576	29.2367	29.0777	29.2327
Q8BIQ5	Cleavage stimulation factor subunit 2	Cstf2	0	427980000	32	5	5	16.6	61.341	25.1764	25.4526	24.9001	24.8536	24.5621	25.099	25.3136	25.7575	25.346	25.4555	24.7971	25.6647	25.8989	25.4013	25.3829	25.0898
Q8BJ64	Choline dehydrogenase, mitochondrial	Chdh	0	59555000000	558	36	36	66.6	66.414	32.607	32.4651	32.1864	32.2652	32.3752	32.0635	32.1539	32.265	32.5243	32.3762	32.3374	32.3812	32.4155	32.1812	32.1411	32.1335
Q8BJU0	Small glutamine-rich tetratricopeptide repeat-containing protein alpha	Sgta	0	1023600000	50	8	8	35.9	34.322	26.717	26.1234	26.6865	26.5289	25.8731	26.3856	26.0019	26.2324	26.8017	26.66	26.5207	26.5174	26.6321	26.7641	26.417	26.3291
Q8BJW6	Eukaryotic translation initiation factor 2A;Eukaryotic translation initiation factor 2A, N-terminally processed	Eif2a	0	3930000000	150	19	19	53.7	64.403	28.8924	28.3905	28.0758	28.2218	28.3857	28.5739	28.4795	28.5096	28.5724	28.6577	27.8391	28.5729	28.4005	28.376	28.4339	28.2643
Q8BJY1	26S proteasome non-ATPase regulatory subunit 5	Psmd5	0	4747000000	123	21	21	61.3	55.971	28.9821	28.666	28.5906	28.7775	28.365	28.5932	28.3738	28.4975	28.51	28.5765	28.7647	28.6882	28.5797	28.6288	28.5127	28.5363
Q8BJZ4	28S ribosomal protein S35, mitochondrial	Mrps35	0	873410000	31	7	7	32.2	35.975	26.3784	26.5109	25.8754	26.9041	27.207	26.9092	27.2636	26.957	26.6393	24.7434	24.8042	25.694	25.4111	26.5965	23.9823	26.4818
Q8BK08	Transmembrane protein 11, mitochondrial	Tmem11	0	1156500000	37	3	3	18.4	21.311	25.8141	26.7038	25.4032	26.6228	26.2587	26.1815	26.0622	26.3947	27.0474	26.773	25.5774	26.8404	26.7429	26.6871	26.8198	26.5753
Q8BK30	NADH dehydrogenase [ubiquinone] flavoprotein 3, mitochondrial	Ndufv3	0	5771000000	61	3	3	46.2	11.813	29.0566	29.4458	28.2238	28.457	28.239	27.9746	28.246	28.4778	29.5374	29.4161	29.0671	29.5263	29.3704	28.7244	28.5961	28.724
Q8BK48	Pyrethroid hydrolase Ces2e	Ces2e	0	85608000000	442	29	29	62.8	62.317	32.7188	32.9216	32.495	32.7863	32.5083	32.6044	32.4589	32.5226	33.0211	33.0866	32.8361	33.1791	32.8938	32.8092	32.7123	32.7859
Q8BK63	Casein kinase I isoform alpha	Csnk1a1	0	373680000	25	7	7	26.7	38.914	26.3555	24.8654	23.4372	24.6249	25.1106	25.8839	25.0613	25.0464	25.331	25.5114	26.4078	24.9455	25.5867	24.6012	25.1714	25.0042
Q8BK64	Activator of 90 kDa heat shock protein ATPase homolog 1	Ahsa1	0	6001900000	86	17	17	63	38.117	28.8354	28.9219	28.9229	29.3902	28.6151	28.9522	28.848	28.5556	28.8519	29.0612	29.439	28.9914	28.9074	29.3601	29.2388	28.7357
Q8BK72	28S ribosomal protein S27, mitochondrial	Mrps27	0	1098500000	39	9	9	34.5	47.778	26.8042	27.0077	27.0465	26.9954	26.6213	26.9228	26.8614	27.0754	26.6595	26.8564	26.5182	27.1823	26.6828	26.3558	25.3099	24.423
Q8BKC5	Importin-5	Ipo5	0	1120200000	67	17	17	23.3	123.59	26.7769	26.9384	26.9644	26.6202	27.0192	27.2944	27.416	26.7415	26.2704	24.8034	26.5172	26.4219	26.8742	26.8578	26.8974	26.9135
Q8BKZ9	Pyruvate dehydrogenase protein X component, mitochondrial	Pdhx	0	2832700000	94	11	11	31.9	53.998	25.6178	27.4762	27.7471	28.0849	27.5682	27.9118	27.9249	27.9594	28.2121	28.078	28.3554	28.2269	28.3496	28.2596	28.1635	27.8831
Q8BL66	Early endosome antigen 1	Eea1	0	2306900000	133	40	40	33.9	160.91	25.4237	27.1895	27.6792	27.4943	27.6148	27.891	27.8162	27.5092	28.0107	26.9204	27.7792	27.9649	27.9357	28.2863	27.9309	27.946
Q8BL97	Serine/arginine-rich splicing factor 7	Srsf7	0	5815400000	82	8	8	34.1	30.817	29.2911	28.7223	28.9882	28.9825	29.3756	29.3192	28.9841	29.2588	28.6439	28.5698	29.1362	28.6818	29.0134	29.1337	29.0959	29.2208
Q8BLF1	Neutral cholesterol ester hydrolase 1	Nceh1	0	910910000	52	10	10	33.6	45.739	26.9393	26.579	26.0071	25.9625	27.0912	24.0178	26.1887	26.1764	26.8697	26.571	25.3825	26.1386	26.2578	24.3881	26.5315	26.6246
Q8BLN5	Lanosterol synthase	Lss	0	1351400000	49	15	15	30.7	83.14	25.3959	24.4495	24.6215	27.1441	27.372	27.4477	26.9144	27.34	27.2633	27.5986	27.5506	27.0282	26.9427	27.0621	27.3416	27.2354
Q8BM55	Transmembrane protein 214	Tmem214	0	2595000000	109	16	16	32.9	76.429	27.5979	27.6364	27.5262	27.5472	28.091	27.7838	27.8738	27.7998	27.9028	28.137	27.883	27.8536	27.7378	27.0023	27.9737	27.7423
Q8BMA6	Signal recognition particle subunit SRP68	Srp68	0	5318300000	157	20	20	40.8	70.573	28.8765	28.7174	28.9799	28.7335	28.8955	28.8789	28.6262	28.6816	28.8239	28.722	28.6899	28.8059	28.9987	28.9568	28.8064	28.9999
Q8BMF4	Dihydrolipoyllysine-residue acetyltransferase component of pyruvate dehydrogenase complex, mitochondrial	Dlat	0	16062000000	174	19	19	40	67.941	30.3256	30.7607	29.8136	30.1719	30.3683	30.2303	30.1284	30.1456	30.507	30.3656	30.7003	30.4832	30.7615	30.5874	30.3517	30.3349
Q8BMJ2	Leucine--tRNA ligase, cytoplasmic	Lars	0	10290000000	349	52	52	55.4	134.19	29.73	29.7768	29.4565	29.6688	29.7956	30.0289	30.1077	29.9577	29.8271	29.7475	29.7655	29.7906	29.8619	29.9273	29.8858	29.8791
Q8BMP6	Golgi resident protein GCP60	Acbd3	0	462310000	33	7	7	18.5	60.18	26.6151	25.5587	25.233	25.0136	25.1561	24.7865	25.1993	24.8975	27.0463	25.548	25.2351	26.0377	25.6374	25.9616	25.3637	24.896
Q8BMS1	Trifunctional enzyme subunit alpha, mitochondrial;Long-chain enoyl-CoA hydratase;Long chain 3-hydroxyacyl-CoA dehydrogenase	Hadha	0	397720000000	1255	67	67	80.6	82.669	34.8642	34.9353	34.96	35.0658	35.2203	35.1234	35.2033	35.1652	35.0653	34.9506	35.0918	35.022	35.0821	35.1402	35.1484	35.1879
Q8BMS4	Ubiquinone biosynthesis O-methyltransferase, mitochondrial	Coq3	0	2549300000	68	8	8	31.9	40.956	28.2552	27.3798	27.9065	27.6675	27.6635	27.6181	27.6485	27.6518	28.1764	27.7127	28.0058	27.8508	27.8835	28.0632	27.9299	28.0137
Q8BP40	Lysophosphatidic acid phosphatase type 6	Acp6	0	3837500000	118	14	14	55.3	47.624	28.2685	28.0592	28.3259	28.4298	28.556	28.3373	28.3847	28.3517	28.463	28.2744	28.723	28.5533	28.5352	28.5162	28.582	28.5003
Q8BP47	Asparagine--tRNA ligase, cytoplasmic	Nars	0	15469000000	234	23	23	53.5	64.279	30.3078	30.4548	30.1441	30.3895	30.4811	30.5293	30.5098	30.3384	30.338	30.269	30.1358	30.1586	30.3111	30.4521	30.6314	30.3172
Q8BP48	Methionine aminopeptidase 1	Metap1	0	3704400000	99	12	12	50.5	43.221	28.8244	28.0907	28.3199	28.2421	28.6212	28.4237	28.7127	28.6033	28.2197	28.1707	28.4891	28.166	28.4479	28.4068	28.5134	28.4156
Q8BP67	60S ribosomal protein L24	Rpl24	0	25205000000	87	10	10	36.3	17.779	31.0526	31.31	30.9788	30.7088	31.2874	30.3789	30.3666	30.7715	31.2965	31.4967	31.4586	31.3867	30.8413	30.3281	31.1826	31.129
Q8BRF7	Sec1 family domain-containing protein 1	Scfd1	0	6410400000	159	18	18	46.8	72.322	29.3797	29.2141	29.1514	29.0452	28.6295	29.154	28.9122	28.9971	28.9895	29.1126	29.3042	29.0798	29.2884	29.4702	29.1709	29.2562
Q8BRK8	5-AMP-activated protein kinase catalytic subunit alpha-2	Prkaa2	0	939140000	39	9	9	22.6	62.022	26.6622	26.8728	25.1559	26.7489	25.1042	25.8604	25.0953	26.6165	26.8225	26.7529	26.6221	25.8133	26.7844	26.1929	26.6071	26.601
Q8BSE0	Regulator of microtubule dynamics protein 2	Rmdn2	0	4736000000	108	16	16	39.5	47.016	28.6986	28.8976	28.7248	28.8462	28.9119	28.5388	28.7308	28.7835	28.9143	28.7961	28.3995	28.4466	28.6386	27.9641	28.8879	28.6393
Q8BT60	Copine-3	Cpne3	0	4780300000	107	18	18	40.5	59.584	29.2439	28.801	28.4501	28.4626	28.0243	28.4716	28.5016	28.3452	28.5848	28.5726	28.2571	28.6749	28.6514	28.4864	28.2684	28.5963
Q8BTI8	Serine/arginine repetitive matrix protein 2	Srrm2	0	822900000	35	15	15	8.1	294.84	26.5805	25.0529	25.809	26.0336	26.2444	26.2963	26.1178	26.3347	24.9269	26.0395	26.9983	27.3089	25.8012	26.0924	26.0858	25.519
Q8BTM8	Filamin-A	Flna	0	7912900000	301	62	58	34.2	281.22	29.0575	29.171	29.2285	29.3067	30.4384	31.0013	30.5283	30.2398	28.1769	28.6315	29.4651	28.525	29.5381	29.6656	29.2763	29.4749
Q8BTY1	Kynurenine--oxoglutarate transaminase 1	Ccbl1	0	16850000000	179	19	19	53.8	47.563	30.4547	30.6051	30.1499	30.4439	30.2043	30.4771	30.3202	30.3379	30.585	30.6277	30.432	30.7613	30.33	30.724	30.5657	30.4075
Q8BTZ7	Mannose-1-phosphate guanyltransferase beta	Gmppb	0	5847100000	147	16	16	60.8	39.916	28.8743	29.0083	28.7212	29.0618	28.8019	28.767	28.6741	28.7633	28.8175	28.8452	29.0525	29.2158	29.1699	29.1769	28.95	28.8566
Q8BU30	Isoleucine--tRNA ligase, cytoplasmic	Iars	0	9212500000	269	34	34	33.4	144.27	29.6403	29.9012	29.5428	29.5402	29.7446	29.6582	29.5579	29.5259	29.6798	29.6944	29.6595	29.6466	29.5808	29.1968	29.5936	29.4622
Q8BUV3	Gephyrin;Molybdopterin adenylyltransferase;Molybdopterin molybdenumtransferase	Gphn	0	6636400000	198	23	23	49	83.281	29.3249	29.2913	29.1254	29.0192	28.6538	28.9049	29.2672	29.1377	29.5645	29.1428	29.2606	29.4667	29.4445	29.3075	29.0953	28.7793
Q8BVI4	Dihydropteridine reductase	Qdpr	0	98599000000	276	18	18	79.3	25.57	33.1146	33.318	33.0546	33.2793	32.9369	32.8038	32.6291	32.8153	32.9231	32.9508	33.1034	33.0692	33.1094	33.0682	32.8627	32.9468
Q8BW75	Amine oxidase [flavin-containing] B	Maob	0	57872000000	497	34	34	70.6	58.557	32.2297	32.3205	32.0745	32.0794	32.4685	31.9755	31.9631	32.2729	32.4396	32.447	32.6396	32.2545	32.3923	31.7306	32.3184	32.2484
Q8BWF0	Succinate-semialdehyde dehydrogenase, mitochondrial	Aldh5a1	0	20411000000	290	24	24	61.8	55.968	31.0479	30.85	30.9304	30.8583	30.8177	30.7625	30.7332	30.7545	30.8353	30.6609	30.9311	30.9503	30.6533	30.7448	30.6305	30.727
Q8BWM0	Prostaglandin E synthase 2;Prostaglandin E synthase 2 truncated form	Ptges2	0	3737200000	105	14	14	58.3	43.323	28.4607	27.8619	28.1067	28.2818	28.272	27.9479	28.087	28.0461	28.3633	28.493	28.382	28.4043	28.6658	28.496	28.5331	28.3808
Q8BWN8	Acyl-coenzyme A thioesterase 4	Acot4	0	1256100000	44	12	9	37.3	46.48	25.0634	27.3717	25.9952	26.9185	28.0413	27.8097	27.8768	27.4496	26.9774	26.5101	25.8877	25.2596	27.1043	24.9834	27.1797	27.472
Q8BWP5	Alpha-tocopherol transfer protein	Ttpa	0	16982000000	249	24	24	85.6	32.014	30.4465	30.9908	30.5657	30.6362	30.8927	30.9906	30.8366	30.9603	30.1833	30.1924	30.1081	30.1671	30.4981	30.3033	30.2234	30.1777
Q8BWQ1	UDP-glucuronosyltransferase 2A3	Ugt2a3	0	36456000000	324	24	23	57.3	61.119	31.6796	32.5202	31.5839	31.6212	31.6213	31.1321	31.2993	31.3941	31.7846	31.9378	31.7242	31.5628	31.5425	30.4824	31.6093	31.0503
Q8BWT1	3-ketoacyl-CoA thiolase, mitochondrial	Acaa2	0	1130700000000	1357	47	47	96.7	41.829	36.6651	36.4832	36.5564	36.7159	36.6863	36.5932	36.4542	36.6159	36.6606	36.5394	36.8543	36.5766	36.4222	36.5396	36.5458	36.5631
Q8BWU8	Ethanolamine-phosphate phospho-lyase	Etnppl	0	5900900000	157	21	21	53.9	55.496	29.3008	28.8701	28.9106	29.1181	28.4752	28.9723	28.8309	28.9628	29.4541	29.3112	29.661	29.7143	28.4174	28.3809	27.9798	27.3324
Q8BWW4	La-related protein 4	Larp4	0	850280000	47	9	9	19.1	79.763	25.9902	26.4154	26.363	24.9998	26.0497	26.4022	26.5783	26.393	26.5552	26.6139	24.4748	26.4507	25.9872	26.5895	26.4582	26.3532
Q8BWY3	Eukaryotic peptide chain release factor subunit 1	Etf1	0	4365300000	97	15	15	44.4	49.03	28.0898	28.4307	28.8765	28.7383	28.625	28.9291	28.8581	28.6084	28.3454	28.1692	28.804	28.444	28.4668	28.8651	28.4211	29.0486
Q8BXA1	Golgi integral membrane protein 4	Golim4	0	487380000	41	9	9	17.4	76.784	25.4875	25.7963	25.7091	26.7731	26.1382	25.8856	26.2338	25.765	25.3593	25.3585	25.1974	25.1371	25.6758	25.4961	25.4367	25.8005
Q8BXB6	Solute carrier organic anion transporter family member 2B1	Slco2b1	0	805050000	30	5	5	10.1	74.53	24.3817	24.5233	24.5097	24.6424	25.0422	25.3145	25.4737	24.8766	25.5941	25.4731	26.5199	25.9022	26.1033	25.6434	27.0981	26.313
Q8BYU6	Torsin-1A-interacting protein 2	Tor1aip2	0	1832000000	48	10	10	33.9	54.495	28.1377	27.3932	27.7598	27.5497	27.7875	27.2483	27.1019	27.374	25.0585	25.5712	27.6296	27.6351	27.4524	27.4499	27.6973	25.7157
Q8BZ09	Mitochondrial 2-oxodicarboxylate carrier	Slc25a21	0	977450000	32	4	4	15.1	33.228	25.1819	26.6374	26.3657	24.558	26.6281	24.9794	25.6336	26.4787	27.012	26.8998	26.2818	26.2343	26.5282	26.1282	26.5772	26.5161
Q8C0C7	Phenylalanine--tRNA ligase alpha subunit	Farsa	0	13210000000	222	24	24	68.1	57.598	30.5596	30.1992	30.0141	30.1019	29.8923	30.1393	30.0373	30.1498	29.841	29.9056	29.9313	30.1216	30.1921	30.0326	29.901	29.9299
Q8C165	Probable carboxypeptidase PM20D1	Pm20d1	0	14572000000	242	20	20	54.5	55.662	30.2169	30.6539	30.1528	30.2295	29.9272	29.7773	29.9544	30.0566	30.361	30.3933	29.9351	30.4663	30.2796	30.1453	30.1361	30.1894
Q8C196	Carbamoyl-phosphate synthase [ammonia], mitochondrial	Cps1	0	7416300000000	5038	164	164	85.9	164.62	39.2578	39.167	39.3939	39.4131	39.4965	39.455	39.3977	39.5025	39.232	39.2853	39.5624	39.2252	39.094	39.3824	39.2771	39.311
Q8C1B7	Septin-11	2011-09-01	0	3228300000	90	13	13	32.7	49.694	27.3689	27.7878	27.6868	27.6617	28.183	28.1749	28.1736	28.0116	28.2641	28.0598	28.2821	28.1693	28.5577	28.8514	28.2664	28.3699
Q8C2Q3	RNA-binding protein 14	Rbm14	0	1637300000	78	17	17	32.9	69.448	27.9825	27.2012	26.8187	26.9176	27.0975	26.807	26.8601	26.9017	27.1215	27.183	26.9896	27.3679	27.1247	27.1808	26.3092	27.1141
Q8C5H8	NAD kinase 2, mitochondrial	Nadk2	0	23462000000	273	26	26	60.4	50.858	30.9086	30.8252	30.9081	30.9496	30.8063	30.6485	30.711	30.8123	31.1815	31.0892	31.3674	31.1255	31.0636	31.1056	31.1556	31.1478
Q8C5W0	Calmin	Clmn	0	679620000	33	9	9	13.1	117.23	26.4057	25.3083	26.9716	25.1391	25.8526	24.867	25.5136	26.093	25.913	25.99	25.682	26.0204	26.7574	26.3297	26.2081	26.0125
Q8C5W3	Tubulin-specific chaperone cofactor E-like protein	Tbcel	0	2978700000	79	17	17	52.1	48.031	27.5978	28.0841	28.0391	27.8902	27.3194	27.4288	28.0772	27.6865	28.0795	28.0966	27.4497	28.3392	27.9555	28.0653	27.7811	27.8019
Q8C7E7	Starch-binding domain-containing protein 1	Stbd1	0	5988100000	122	12	12	53.3	36.127	28.9966	29.2983	28.9594	29.3056	29.1286	28.9241	28.6864	28.8555	28.8433	28.9643	29.3738	28.8984	28.875	28.8851	29.1943	28.9525
Q8C7G5	Apolipoprotein A-V	Apoa5	0	836420000	56	7	7	32.9	41.262	26.2137	25.8496	26.5004	26.3816	26.8669	26.6768	27.2631	26.7003	25.5327	25.7095	24.976	26.0409	26.644	26.1761	26.2232	26.0589
Q8C7X2	ER membrane protein complex subunit 1	Emc1	0	2046800000	69	15	15	23.3	111.6	26.9091	27.5019	27.6498	27.4094	27.629	27.2292	27.8927	27.7383	27.3173	27.5055	27.1185	26.9297	27.7759	26.8492	27.3655	27.1463
Q8CAQ8	MICOS complex subunit Mic60	Immt	0	39061000000	570	58	58	65.8	83.899	31.8147	31.7582	31.6426	31.695	31.7144	31.5661	31.5606	31.5888	31.9117	31.8578	31.8879	31.7751	31.5712	31.6241	31.5512	31.6492
Q8CAS9	Poly [ADP-ribose] polymerase 9	Parp9	0	1191500000	40	17	17	26.6	96.658	25.7265	26.9655	25.7163	27.1167	27.0381	27.2445	26.073	26.4998	27.0106	26.9768	27.0471	27.194	24.3239	26.7031	27.1683	24.557
Q8CAY6	Acetyl-CoA acetyltransferase, cytosolic	Acat2	0	117710000000	417	27	27	79.6	41.297	33.8918	33.1117	33.3096	33.1906	33.0619	32.8853	32.6357	32.7298	33.4543	33.3342	33.7812	33.5529	33.1543	33.1656	33.1744	33.3307
Q8CC86	Nicotinate phosphoribosyltransferase	Naprt	0	26312000000	411	32	32	80.7	58.265	31.3167	31.4088	31.1757	31.1586	30.9792	31.0121	31.2033	31.1573	31.1085	31.1406	31.2689	31.1766	31.3362	31.1192	31.0576	31.0744
Q8CC88	von Willebrand factor A domain-containing protein 8	Vwa8	0	16349000000	438	71	71	49.4	213.42	30.8453	30.7359	30.8198	30.7164	30.8205	30.593	30.6499	30.5538	30.129	30.3093	30.392	30.2961	30.2593	29.9939	30.2219	30.1634
Q8CCJ3	E3 UFM1-protein ligase 1	Ufl1	0	3000500000	130	20	20	39.1	89.519	27.7218	28.3528	28.0441	28.4882	27.5358	28.1866	27.9443	27.9829	28.2679	28.2123	26.7375	27.6949	28.274	28.2006	28.2438	28.1555
Q8CDN6	Thioredoxin-like protein 1	Txnl1	0	13280000000	183	16	16	66.8	32.237	30.4019	30.3036	30.1031	30.4128	30.3396	30.2911	30.357	30.1273	29.8614	29.9147	30.4138	30.1237	30.4842	30.3722	30.0398	30.065
Q8CEI1	BolA-like protein 3	Bola3	0	584860000	28	2	2	24.5	12.228	26.1931	26.63	25.8075	26.8127	26.2944	26.4351	26.4661	26.6317	25.995	25.7595	25.1289	25.3238	26.8438	26.6603	26.3926	26.2058
Q8CFA2	Aminomethyltransferase, mitochondrial	Amt	0	6193000000	145	18	18	53.6	44.008	29.148	29.0558	28.5889	29.0184	29.4692	29.3737	29.5267	29.4787	28.7286	28.8808	28.7512	28.8412	29.1106	29.0506	28.9884	28.7314
Q8CFJ7	Solute carrier family 25 member 45	Slc25a45	0	1195400000	44	7	7	38.5	31.689	26.6192	27.3173	26.3849	26.4364	25.9482	26.0155	25.881	26.2216	27.2822	27.3356	25.5672	27.0456	26.1156	26.8423	26.8399	26.49
Q8CFV9	Riboflavin kinase	Rfk	0	942020000	33	5	5	52.9	17.437	25.1143	26.8256	26.0764	26.1259	25.9976	25.4346	26.4799	25.639	27.2478	27.1748	27.2299	27.1388	24.3386	27.4875	26.4144	27.0115
Q8CFX1	GDH/6PGL endoplasmic bifunctional protein;Glucose 1-dehydrogenase;6-phosphogluconolactonase	H6pd	0	38035000000	452	35	35	55.3	88.927	31.4762	31.6976	31.3476	31.6035	31.8323	31.9739	32.017	31.6549	31.2839	31.287	31.2679	31.3192	31.8567	31.9479	31.7362	31.6388
Q8CG76	Aflatoxin B1 aldehyde reductase member 2	Akr7a2	0	52686000000	270	16	16	49.6	40.612	32.5931	32.2833	32.1555	32.3272	31.8826	31.8956	31.8788	31.926	32.2187	32.1955	32.2797	32.2128	32.0196	32.026	32.0894	31.9852
Q8CGA0	Protein phosphatase 1F	Ppm1f	0	670360000	33	8	8	32.1	49.61	26.5088	26.2493	24.9191	25.6242	25.8925	26.1665	25.8704	25.8581	26.6769	24.7577	25.4629	26.2438	25.0737	26.2244	25.6395	25.9137
Q8CGC7	Bifunctional glutamate/proline--tRNA ligase;Glutamate--tRNA ligase;Proline--tRNA ligase	Eprs	0	49998000000	738	84	84	66.6	170.08	32.252	31.9622	31.9944	32.055	32.1048	32.2574	32.0817	32.0663	31.9715	32.0506	32.0873	31.9706	32.0063	32.0932	31.9904	32.0265
Q8CGK3	Lon protease homolog, mitochondrial	Lonp1	0	47504000000	579	54	54	61.1	105.84	32.1896	31.8249	32.0996	32.0329	31.9059	31.7187	31.8487	31.8583	31.9482	31.8705	32.0031	32.014	31.9966	32.0456	31.8683	32.0636
Q8CHP5	Partner of Y14 and mago	Wibg	0	608840000	42	8	8	50.7	22.689	24.6758	25.7161	25.9724	26.1478	26.1692	26.3256	26.1071	26.2681	26.0287	25.8386	26.1113	25.722	26.291	26.0392	26.127	26.305
Q8CHQ9	Probable N-acetyltransferase CML2	Cml2	0	15615000000	128	13	13	65.1	26.424	30.1408	30.9122	30.0912	30.2141	30.5045	30.1446	30.3683	30.2758	30.1449	30.2671	30.0504	29.7625	30.6869	29.9123	30.9537	30.3015
Q8CHR6	Dihydropyrimidine dehydrogenase [NADP(+)]	Dpyd	0	35596000000	530	57	57	67.2	111.25	31.4358	31.4945	31.3505	31.3889	31.6732	31.8179	31.8107	31.8081	31.6208	31.5379	31.7062	31.5741	31.5707	31.4528	31.5123	31.4426
Q8CHT0	Delta-1-pyrroline-5-carboxylate dehydrogenase, mitochondrial	Aldh4a1	0	115190000000	510	32	32	69	61.84	33.3525	33.1075	33.1302	33.1382	33.1425	32.9968	33.1258	33.1285	33.2717	33.433	33.5724	33.3459	33.6021	33.5398	33.3063	33.354
Q8CHW4	Translation initiation factor eIF-2B subunit epsilon	Eif2b5	0	344520000	23	8	8	17.6	80.085	24.877	25.7818	26.2963	26.5411	26.1526	25.5375	26.718	25.7783	25.2113	25.3537	24.8848	24.7071	25.2838	26.4259	25.9279	25.5828
Q8CI51	PDZ and LIM domain protein 5	Pdlim5	0	5250900000	174	22	22	59.2	63.299	29.5366	29.2627	28.9952	29.059	29.0296	29.0057	28.7657	28.9299	28.7347	28.4531	28.8086	28.5474	28.6207	28.5892	28.3753	28.554
Q8CI94	Glycogen phosphorylase, brain form	Pygb	0	1131600000	66	25	16	34.3	96.729	26.7532	26.4593	26.5221	27.0967	27.4711	28.5433	27.1432	27.4305	26.1503	26.2045	26.1583	26.1405	24.774	25.5536	25.5123	26.0538
Q8CIB5	Fermitin family homolog 2	Fermt2	0	7200900000	193	24	24	49.7	77.8	29.8405	29.4988	29.2029	28.9832	29.3038	29.3433	29.3905	29.3891	29.2725	29.1379	28.5097	29.1668	29.6387	29.347	29.3395	29.2535
Q8CIE6	Coatomer subunit alpha;Xenin;Proxenin	Copa	0	36051000000	553	68	68	64.5	138.43	31.5427	31.6739	31.5072	31.6062	31.8725	31.5326	31.5423	31.5376	31.5826	31.5525	31.6787	31.4245	31.6385	31.246	31.8167	31.679
Q8CIF4	Biotinidase	Btd	0	1191500000	37	6	6	23.1	58.154	25.3392	27.2352	27.1212	27.0308	27.1474	27.0226	27.0112	26.8713	24.1853	26.861	24.5604	27.1954	26.5933	26.7686	26.5341	26.855
Q8CIM3	D-2-hydroxyglutarate dehydrogenase, mitochondrial	D2hgdh	0	4296400000	98	15	15	42.2	58.575	24.9245	25.132	25.8818	26.4727	25.8642	25.346	25.4624	25.3849	29.4475	29.3124	29.1923	29.3872	29.5218	29.5225	29.0864	29.1489
Q8CIM7	Cytochrome P450 2D26	Cyp2d26	0	126010000000	559	41	41	81	56.975	33.1777	33.7249	33.2928	33.1851	33.6393	33.1966	33.3836	33.2446	33.4579	33.6065	33.4443	33.2738	33.4645	32.4654	33.521	33.3687
Q8CIN4	Serine/threonine-protein kinase PAK 2;PAK-2p27;PAK-2p34	Pak2	0	873220000	39	13	13	32.4	57.93	26.562	26.0727	25.4316	26.3809	26.6569	26.8992	26.8832	26.7222	25.0432	26.7954	25.903	26.6378	26.5862	26.6231	26.794	26.926
Q8JZK9	Hydroxymethylglutaryl-CoA synthase, cytoplasmic	Hmgcs1	0	7982500000	168	25	23	68.7	57.568	29.5387	30.2295	29.1913	30.305	30.036	31.2812	29.8003	30.843	28.6378	28.5865	28.0742	27.2149	27.8296	29.4104	27.6485	27.4236
Q8JZN5	Acyl-CoA dehydrogenase family member 9, mitochondrial	Acad9	0	13278000000	196	30	30	62.2	68.721	30.2999	29.8116	29.8194	30.1065	30.1954	30.2112	29.9427	30.1645	29.8973	29.7013	29.9027	29.7829	29.9915	29.866	29.8947	29.966
Q8JZQ2	AFG3-like protein 2	Afg3l2	0	1965000000	77	20	20	33.9	89.518	25.965	27.065	27.1725	27.0402	27.2761	27.1785	27.0409	26.7575	27.9691	27.9802	27.9452	27.4775	27.5624	26.9625	27.4917	27.5474
Q8JZQ9	Eukaryotic translation initiation factor 3 subunit B	Eif3b	0	12253000000	254	35	35	64.9	91.369	30.3249	29.8994	29.7798	29.6804	29.9181	29.9074	29.9027	29.9821	29.9699	30.1331	29.754	30.0101	30.375	30.2331	30.0177	30.01
Q8JZR0	Long-chain-fatty-acid--CoA ligase 5	Acsl5	0	48819000000	399	34	31	60	76.205	31.9382	32.2561	31.6451	31.7019	31.8677	31.316	31.506	31.4503	32.391	32.4398	32.2455	32.0877	32.115	31.2243	32.3048	32.1392
Q8JZS0	Protein lin-7 homolog A	Lin7a	0	1712200000	42	8	8	44.6	25.992	26.4964	26.8045	26.7379	27.115	25.7762	27.0301	26.375	26.459	27.606	27.4928	23.3343	27.4001	27.6161	27.3281	27.5782	27.2079
Q8JZU2	Tricarboxylate transport protein, mitochondrial	Slc25a1	0	25069000000	160	20	20	61.7	33.931	31.3224	31.3015	30.9235	30.8809	31.0202	30.6098	30.4396	30.8467	31.2715	31.3335	31.272	31.1213	30.8531	30.1533	31.049	30.8821
Q8JZZ0	UDP-glucuronosyltransferase 3A2	Ugt3a2	0	16352000000	134	15	15	36.3	59.672	31.5457	31.1125	30.4666	30.2458	30.5627	30.3268	29.9349	30.1298	29.918	30.1625	29.4674	30.3737	30.0906	29.1236	30.11	29.9966
Q8K010	5-oxoprolinase	Oplah	0	34498000000	550	60	60	67.7	137.61	31.936	31.6285	31.6945	31.6385	31.7136	31.6954	31.7176	31.7128	31.3351	31.2096	31.3867	31.3735	31.4661	31.3993	31.2543	31.3618
Q8K023	Aldo-keto reductase family 1 member C18	Akr1c18	0	3454400000	38	6	3	19.8	37.176	28.875	25.8492	28.9168	28.71	28.4673	28.3184	28.3901	28.4705	28.1602	28.0939	28.51	26.0932	28.2408	28.6181	28.4034	27.933
Q8K0C4	Lanosterol 14-alpha demethylase	Cyp51a1	0	4365900000	137	23	23	57.7	56.775	28.1209	28.9268	27.9181	28.443	28.1796	28.4301	28.0344	28.5969	28.7388	29.1374	28.8885	28.7227	28.6757	27.8261	28.627	28.3448
Q8K0D5	Elongation factor G, mitochondrial	Gfm1	0	3253900000	144	20	20	41.5	83.549	27.8882	28.1315	28.0524	28.4429	28.0288	28.2127	28.1952	28.2357	27.9352	28.0517	28.1085	28.1041	28.0074	28.0816	27.9844	28.037
Q8K0E8	Fibrinogen beta chain;Fibrinopeptide B;Fibrinogen beta chain	Fgb	0	70336000000	551	44	44	77.1	54.752	32.2858	32.2886	32.2406	32.0525	32.9146	32.9338	32.6518	32.7306	32.1178	32.3215	32.0383	32.205	33.0785	33.3787	32.9079	32.7633
Q8K0R6	Glycolipid transfer protein domain-containing protein 2	Gltpd2	0	1620700000	79	8	8	36.8	34.453	25.736	26.9476	26.5663	26.5511	26.8309	26.8364	26.915	26.8729	27.3667	27.4626	27.2385	27.1665	27.4432	26.9505	27.6389	27.1755
Q8K0Z7	Translational activator of cytochrome c oxidase 1	Taco1	0	4215500000	91	12	12	56.1	32.314	29.1423	27.9558	28.1678	28.1618	28.0152	28.0993	28.0994	27.9999	28.5318	28.7178	28.3485	28.6605	28.4092	28.245	28.221	28.3657
Q8K157	Aldose 1-epimerase	Galm	0	27314000000	191	17	17	57.6	37.798	30.9604	31.3572	31.044	31.3107	31.1243	30.9775	30.8844	30.8898	31.288	31.3359	31.113	31.4949	31.3631	31.2047	31.0198	30.8966
Q8K182	Complement component C8 alpha chain	C8a	0	2730300000	91	18	18	41.7	66.08	26.6231	28.4418	27.2914	27.5668	26.7283	27.3659	27.2454	24.7192	27.8151	27.4794	24.8762	27.6525	28.8602	28.7487	28.5945	28.5863
Q8K183	Pyridoxal kinase	Pdxk	0	15232000000	252	16	16	70.2	35.015	30.7842	30.4177	30.7933	30.5495	30.3041	30.2545	30.2243	30.2953	30.3	30.2365	29.9345	30.296	30.1762	30.4704	30.4547	30.4376
Q8K1M6	Dynamin-1-like protein	Dnm1l	0	7720100000	244	30	30	53.6	82.657	29.6237	29.5654	29.2406	29.226	29.0406	29.103	29.2329	29.1021	29.4597	29.3447	29.278	29.5087	29.5108	29.5232	29.3295	29.1858
Q8K1R3	Polyribonucleotide nucleotidyltransferase 1, mitochondrial	Pnpt1	0	1505200000	62	16	16	23.5	85.682	27.7153	27.1064	26.5523	26.8643	26.6174	26.8708	24.7817	26.5505	27.0687	27.1487	24.8925	27.3129	26.7722	27.5095	26.949	26.7543
Q8K1Z0	Ubiquinone biosynthesis protein COQ9, mitochondrial	Coq9	0	11154000000	215	16	16	51.8	35.082	29.7841	29.7954	29.529	29.8855	29.8987	29.8204	29.8302	29.6594	30.4911	30.1353	30.1816	30.2501	30.0882	30.0275	29.9664	29.6538
Q8K273	Membrane magnesium transporter 1	Mmgt1	0	1213500000	26	2	2	26.7	14.677	25.368	25.5079	25.2188	27.1471	27.4008	27.0131	26.8404	26.8284	27.3304	26.1404	25.2764	27.0599	25.4785	26.5896	26.8028	27.0965
Q8K274	Ketosamine-3-kinase	Fn3krp	0	542270000	49	6	6	24.9	34.468	25.3309	25.9077	25.7741	25.5156	25.3622	24.9972	25.1379	25.4014	25.3157	25.5558	25.5595	25.7839	25.7972	25.607	25.7872	25.3677
Q8K2B3	Succinate dehydrogenase [ubiquinone] flavoprotein subunit, mitochondrial	Sdha	0	192500000000	760	38	38	76.4	72.585	34.0184	33.9419	33.5606	33.7947	33.7333	33.6686	33.7354	33.6935	34.2688	34.1639	34.1161	34.2297	34.2512	34.1808	33.9644	33.7694
Q8K2C6	NAD-dependent protein deacylase sirtuin-5, mitochondrial	Sirt5	0	1166700000	36	12	12	40	34.134	27.2791	26.3327	27.0942	26.9704	26.5956	26.5635	25.1956	26.6068	26.9146	26.4817	25.3022	25.5453	26.684	25.4542	26.8275	26.6491
Q8K2C7	Protein OS-9	Os9	0	280140000	21	5	5	14.1	76.107	24.9519	25.1435	25.6049	25.4461	25.141	25.8983	25.8031	25.2267	24.2478	25.938	25.6953	25.3414	25.2008	26.3145	25.6279	25.8455
Q8K2C9	Very-long-chain (3R)-3-hydroxyacyl-CoA dehydratase 3	Hacd3	0	5451100000	77	9	9	31.8	43.131	27.4722	29.8285	28.5048	28.7303	29.0297	28.5693	29.3095	28.6971	28.8558	28.8387	25.6247	28.0355	29.3231	27.8479	29.1188	28.5432
Q8K2M0	39S ribosomal protein L38, mitochondrial	Mrpl38	0	766150000	31	7	7	30.5	45.029	26.797	25.7884	24.912	26.0442	26.3726	26.7612	26.342	26.5579	26.2266	25.3914	24.2437	25.8718	26.8218	26.508	26.2639	25.7409
Q8K310	Matrin-3	Matr3	0	8622500000	199	25	25	44.8	94.629	29.4806	29.4507	29.5395	29.5999	29.6054	29.8448	29.5511	29.7196	29.4094	29.3751	29.1138	29.4999	29.729	29.6745	29.5464	29.6341
Q8K370	Acyl-CoA dehydrogenase family member 10	Acad10	0	7681000000	212	35	35	42.8	118.98	29.2114	29.4052	29.1136	29.0842	29.3978	29.1617	29.1696	29.388	29.4646	29.391	29.5965	29.4094	29.4282	29.4457	29.4699	29.314
Q8K3J1	NADH dehydrogenase [ubiquinone] iron-sulfur protein 8, mitochondrial	Ndufs8	0	11315000000	93	14	14	56.1	24.038	29.5335	29.8332	29.6582	29.9928	29.6509	29.6718	29.8007	29.6579	30.3555	29.9537	30.2634	30.2059	30.1647	30.1817	29.7669	29.9859
Q8K3K7	1-acyl-sn-glycerol-3-phosphate acyltransferase beta	Agpat2	0	1718500000	53	10	10	47.5	31.01	26.9857	28.774	25.388	26.7656	24.9752	25.3716	26.6034	26.3165	27.5612	27.3923	26.6721	27.3541	27.5196	25.1232	27.5347	25.4808
Q8K411	Presequence protease, mitochondrial	Pitrm1	0	3156400000	134	28	28	42.4	117.37	27.493	27.9451	28.5099	27.9459	28.5854	28.5445	28.6455	28.3889	28.1999	27.2424	27.2832	27.9847	28.3515	28.511	28.1848	28.2619
Q8K441	ATP-binding cassette sub-family A member 6	Abca6	0	5369000000	174	27	27	24.4	183.28	28.5811	28.8419	28.4724	27.9024	28.8086	28.5403	28.4156	28.8509	29.1228	29.2036	29.0782	29.0099	29.0104	27.922	29.0194	28.902
Q8K4F5	Alpha/beta hydrolase domain-containing protein 11	Abhd11	0	6070000000	83	13	13	72.6	33.56	28.6152	29.1384	29.1771	28.8076	28.9909	28.6803	28.8194	29.0672	28.7252	28.7294	28.8789	29.0712	29.6337	29.1984	28.9495	28.9189
Q8K4H1	Kynurenine formamidase	Afmid	0	6284700000	93	15	15	73.8	34.228	27.9385	27.9462	28.0407	27.8945	28.3102	28.4759	28.2343	28.5204	29.6351	29.4049	28.9161	29.6729	29.6233	29.5877	29.4338	29.1413
Q8K4Z3	NAD(P)H-hydrate epimerase	Apoa1bp	0	10433000000	121	11	11	48.9	30.972	30.0161	30.0549	29.7575	29.9805	30.067	29.6761	29.8298	29.8979	29.6232	29.6662	29.9174	29.7259	29.9776	29.7011	29.6645	29.4081
Q8K4Z5	Splicing factor 3A subunit 1	Sf3a1	0	720740000	43	12	12	23.4	88.544	25.458	26.1613	26.1399	26.0434	26.0796	26.3172	26.6209	26.4821	26.6151	24.8377	25.3176	26.2559	26.5579	26.1438	26.0823	26.1065
Q8K5B2	Multiple coagulation factor deficiency protein 2 homolog	Mcfd2	0	10250000000	47	2	2	35.9	16.168	29.392	29.3884	29.6899	30.0825	29.9074	30.2676	30.4208	30.0212	29.4388	29.2562	25.4138	29.4219	30.2156	30.0995	29.9809	30.1456
Q8N7N5	DDB1- and CUL4-associated factor 8	Dcaf8	0	446300000	31	9	9	23.7	66.031	24.5175	25.4793	25.3306	25.1051	25.5909	25.6271	25.3647	25.4014	25.7319	26.5316	25.1215	26.8909	26.117	25.5072	25.2591	24.9693
Q8QZR1	Tyrosine aminotransferase	Tat	0	1309300000	61	18	18	60.6	50.565	25.5528	27.811	25.0297	25.8527	28.1882	28.5852	28.1538	28.393	27.6385	26.3711	24.5942	26.9353	26.0926	26.8668	25.221	24.7692
Q8QZR3	Pyrethroid hydrolase Ces2a	Ces2a	0	114120000000	444	27	23	76.9	61.94	33.3902	33.3892	33.2487	33.4054	32.7213	32.5815	32.6439	32.7046	33.3624	33.2766	33.3939	33.453	33.224	33.1686	33.2071	33.0184
Q8QZR5	Alanine aminotransferase 1	Gpt	0	80534000000	443	33	33	71.4	55.142	32.893	32.6888	32.7994	32.7571	32.8931	32.8617	32.914	32.9343	32.6751	32.6602	32.7996	32.8344	32.642	32.7164	32.4573	32.5217
Q8QZS1	3-hydroxyisobutyryl-CoA hydrolase, mitochondrial	Hibch	0	49152000000	377	24	24	61.3	43.037	32.1752	32.0811	31.86	31.7815	31.6665	31.6528	31.8367	31.7425	32.1614	32.1315	31.9147	32.1671	32.3437	32.2933	31.9351	31.9748
Q8QZT1	Acetyl-CoA acetyltransferase, mitochondrial	Acat1	0	281900000000	646	37	37	87.7	44.816	34.4625	34.3759	34.4219	34.5476	34.649	34.431	34.4368	34.5081	34.7287	34.7473	34.8872	34.7572	34.6032	34.5293	34.6408	34.5329
Q8QZY1	Eukaryotic translation initiation factor 3 subunit L	Eif3l	0	8712000000	216	25	25	49.8	66.612	29.4026	29.778	29.4588	29.5856	29.5128	29.4222	29.507	29.4226	29.3958	29.5012	29.494	29.4097	29.6176	29.4263	29.7044	29.5921
Q8QZY2	Glycerate kinase	Glyctk	0	17471000000	203	16	16	45.7	55.292	30.9739	30.8415	30.719	30.5224	30.0902	30.248	30.3875	30.1689	30.4829	30.557	29.9771	30.7483	30.5279	30.4213	30.3685	30.285
Q8R010	Aminoacyl tRNA synthase complex-interacting multifunctional protein 2	Aimp2	0	2805500000	96	8	8	47.8	35.377	28.0843	27.9608	27.4129	28.1178	27.7733	28.1165	28.1195	27.9012	27.8156	27.6818	28.1261	27.8657	28.2475	27.9914	28.0129	27.6679
Q8R016	Bleomycin hydrolase	Blmh	0	3956600000	98	21	21	51.6	52.511	28.2614	28.4993	28.4274	28.3803	28.6008	28.4757	28.3301	28.1609	28.5571	28.5813	27.8803	28.4677	28.5094	28.4378	28.3634	28.3543
Q8R050	Eukaryotic peptide chain release factor GTP-binding subunit ERF3A	Gspt1	0	11071000000	219	25	25	49.5	68.625	30.077	29.7969	29.7953	29.8284	29.6229	29.8562	29.8137	29.7886	29.9811	29.9134	30.1164	30.0218	29.8089	30.0908	29.7971	29.9499
Q8R059	UDP-glucose 4-epimerase	Gale	0	4317100000	113	16	16	72	38.224	28.3306	28.3707	28.5619	28.6741	28.6451	28.624	28.5568	28.5409	28.4379	28.2892	28.0691	28.5827	28.7793	29.0736	28.6995	28.7207
Q8R081	Heterogeneous nuclear ribonucleoprotein L	Hnrnpl	0	21382000000	302	22	22	65	63.963	30.9097	30.6625	30.878	30.858	31.2969	31.221	31.1609	31.28	30.509	30.5309	30.62	30.6038	31.087	31.1662	30.9749	30.948
Q8R086	Sulfite oxidase, mitochondrial	Suox	0	65909000000	393	25	25	60.8	60.755	32.4484	32.327	32.4367	32.5438	32.5446	32.1686	32.2861	32.3625	32.5111	32.4315	32.5598	32.5156	32.4709	32.6196	32.5992	32.58
Q8R0F8	Acylpyruvase FAHD1, mitochondrial	Fahd1	0	10879000000	106	11	11	74	25.172	29.7072	29.5935	29.7907	29.7804	29.8448	29.5512	29.7545	29.7145	29.8801	29.8637	30.2783	30.0254	30.0497	29.9725	30.044	30.003
Q8R0F9	SEC14-like protein 4	Sec14l4	0	34075000000	381	30	30	71.7	46.053	31.4954	31.7099	31.6376	31.6539	31.3155	31.5191	31.5636	31.8282	31.335	31.4766	31.6495	31.5161	31.3799	31.4255	31.3419	31.4097
Q8R0J8	Probable gluconokinase	Idnk	0	1058000000	34	8	8	63	19.981	27.111	26.301	23.4512	26.9807	24.7448	25.5918	26.3563	24.9107	27.0187	26.7199	26.6171	26.5319	26.6377	26.849	26.5726	25.2577
Q8R0N6	Hydroxyacid-oxoacid transhydrogenase, mitochondrial	Adhfe1	0	8537400000	127	15	15	52.7	49.937	29.6939	29.8431	29.9604	29.8707	30.0874	30.0091	30.172	30.3358	29.023	29.17	28.5958	29.2257	29.2708	29.3899	28.9402	28.9917
Q8R0V5	Indoleamine 2,3-dioxygenase 2	Ido2	0	6390400000	151	20	20	72.6	44.467	27.8856	28.7389	28.5044	28.6886	28.3663	28.6247	28.6541	28.7322	29.3614	29.631	29.0919	29.6103	29.2359	29.1259	28.9174	28.9616
Q8R0W0	Epiplakin	Eppk1	0	25555000000	426	75	72	57	723.3	31.1539	31.0639	30.8599	30.805	31.219	31.7535	31.725	31.4191	30.8483	30.7595	30.9992	31.0013	31.0387	31.4431	30.9786	31.3136
Q8R0X7	Sphingosine-1-phosphate lyase 1	Sgpl1	0	3507300000	93	17	17	38.7	63.676	27.9493	28.3997	27.9833	28.0656	28.4101	27.8344	28.051	27.8637	28.3946	28.3775	28.3096	28.1408	28.2799	27.5032	28.5641	28.8209
Q8R0Y6	Cytosolic 10-formyltetrahydrofolate dehydrogenase	Aldh1l1	0	914030000000	1916	97	97	92.8	98.708	36.7023	36.3733	36.3086	36.3854	36.131	36.2172	36.0845	36.1131	36.2782	36.2573	36.3738	36.3562	36.1656	36.1941	36.0521	36.0689
Q8R0Y8	Mitochondrial coenzyme A transporter SLC25A42	Slc25a42	0	3549500000	79	12	12	49.7	35.24	28.4484	28.5055	28.3968	28.2804	27.9054	27.8425	27.7042	28.0013	28.3298	28.3999	28.0059	28.3748	28.0337	27.6169	28.1899	28.1948
Q8R123	FAD synthase;Molybdenum cofactor biosynthesis protein-like region;FAD synthase region	Flad1	0	2233300000	77	13	13	43.3	54.766	27.9468	27.686	27.4524	27.4092	27.6424	26.8062	27.3045	27.3826	27.2193	27.7795	27.5318	27.5672	27.7277	27.3156	27.6966	27.5135
Q8R146	Acylamino-acid-releasing enzyme	Apeh	0	9925500000	194	28	28	64.5	81.58	29.1949	29.9033	29.9546	30.3061	29.5882	29.8514	30.0664	29.8247	29.6164	29.5196	29.868	29.6404	29.7378	29.9624	29.8349	29.8369
Q8R164	Valacyclovir hydrolase	Bphl	0	77654000000	342	23	23	74.9	32.851	32.4232	32.6024	32.3092	32.6118	32.5091	32.2152	32.2733	32.4538	32.9154	32.9048	32.9178	32.8936	32.8089	32.7304	32.6046	32.7043
Q8R180	ERO1-like protein alpha	Ero1l	0	310950000	24	7	6	23.1	54.084	25.7253	25.9693	25.3912	26.0736	25.7945	26.1559	25.6796	25.6712	26.0046	25.2613	25.4606	24.1623	24.2651	25.8485	25.7933	25.4032
Q8R1B4	Eukaryotic translation initiation factor 3 subunit C	Eif3c	0	10186000000	227	36	36	38.1	105.53	29.792	29.9123	29.5371	29.5967	29.78	29.6725	29.5774	29.5074	29.8284	29.872	29.856	29.7411	29.8299	29.7407	29.9347	29.7977
Q8R1F5	Putative hydroxypyruvate isomerase	Hyi	0	8094200000	64	11	11	62.8	30.448	25.447	26.4385	25.2717	25.0086	24.9655	26.01	25.2849	25.8301	30.1749	30.3057	30.4026	30.2415	30.2488	30.1251	30.0052	30.1052
Q8R1G2	Carboxymethylenebutenolidase homolog	Cmbl	0	32557000000	270	23	23	81.2	27.902	32.0481	31.5809	31.3192	31.5585	31.0704	31.257	31.3922	31.2606	31.4909	31.406	31.2253	31.4423	31.2713	31.2438	30.9723	30.8835
Q8R1I1	Cytochrome b-c1 complex subunit 9	Uqcr10	0	11350000000	45	3	3	42.2	7.4454	28.4366	29.8063	28.9741	30.0104	29.6818	29.4671	29.3636	29.4873	30.4538	30.2506	30.2311	30.1628	30.2901	30.1532	30.0775	29.932
Q8R1S0	Ubiquinone biosynthesis monooxygenase COQ6, mitochondrial	Coq6	0	3383500000	83	11	11	37.2	51.392	24.7609	27.7125	28.1441	28.3316	28.1448	28.1828	28.2286	28.0902	28.2099	28.3665	28.3215	28.6339	28.3533	28.447	28.0897	28.5055
Q8R1S9	Sodium-coupled neutral amino acid transporter 4	Slc38a4	0	372940000	15	2	2	8.8	60.463	25.2169	25.1637	24.6533	25.4544	26.9788	26.1442	26.2255	27.6991	25.7149	25.1177	24.3855	26.5452	25.8848	24.5776	27.0102	24.9939
Q8R238	Serine dehydratase-like	Sdsl	0	948750000	40	9	9	40.4	34.732	26.0284	24.9862	25.1533	26.3697	26.5836	26.7379	27.0293	27.043	25.0094	25.0461	24.2551	25.1175	26.8199	25.3366	26.8576	25.0234
Q8R2E9	ERO1-like protein beta	Ero1lb	0	903340000	33	12	12	36.6	53.517	27.2801	26.3609	26.9111	25.052	24.8256	26.22	25.1497	26.496	26.4165	26.4521	26.8551	26.3196	27.0186	26.7128	26.3961	26.4722
Q8R2K1	Fucose mutarotase	Fuom	0	1725300000	67	4	4	41.8	16.805	27.5672	27.34	27.2261	27.183	27.037	27.0317	26.7666	26.7774	27.1312	27.3785	27.3447	27.509	27.2006	27.0653	27.1015	27.0014
Q8R2Q4	Ribosome-releasing factor 2, mitochondrial	Gfm2	0	957470000	47	13	13	26.1	86.108	26.3936	26.576	25.3552	25.9897	24.611	25.5445	26.0297	26.012	26.8539	26.7296	26.38	26.6931	26.434	26.3213	25.7818	25.7439
Q8R2Q8	Bone marrow stromal antigen 2	Bst2	0	240420000	25	4	4	17.4	19.152	26.0005	24.681	25.7359	25.2016	25.5435	26.3712	25.1379	24.8006	25.6171	25.6178	25.0689	25.2979	25.0169	25.0901	25.0021	26.061
Q8R2Y0	Monoacylglycerol lipase ABHD6	Abhd6	0	1367900000	42	14	14	48.5	38.204	26.1372	27.2197	26.8986	25.6737	27.7753	26.9954	27.1884	27.1582	27.3999	27.3748	23.9902	26.9473	27.1981	25.2724	23.3198	27.2799
Q8R2Y8	Peptidyl-tRNA hydrolase 2, mitochondrial	Ptrh2	0	2503900000	70	9	9	67.4	19.526	27.5889	27.9213	28.0068	27.6348	27.3009	27.2697	27.8431	27.9563	27.7667	27.8174	27.9386	27.9131	27.8755	27.7933	27.8112	27.6566
Q8R311	cTAGE family member 5	Ctage5	0	2556600000	96	18	18	30.2	87.717	28.2894	27.8357	28.1486	27.8682	28.1966	27.6188	27.8163	28.2116	27.6369	27.7046	27.0472	27.3322	27.8801	27.2861	27.9489	27.507
Q8R317	Ubiquilin-1	Ubqln1	0	5498100000	112	11	11	35.2	61.976	28.8623	28.6942	28.7446	28.7369	28.6515	28.6334	28.881	28.7614	29.2136	28.7045	28.4967	28.923	28.9671	29.0614	29.0109	28.8176
Q8R3F5	Malonyl-CoA-acyl carrier protein transacylase, mitochondrial	Mcat	0	1499400000	55	10	10	42.8	41.928	26.7071	27.1752	26.6403	26.2611	27.4338	26.5499	26.5559	24.5302	27.3421	27.1669	26.3907	27.1261	27.3772	27.0118	26.9216	26.8941
Q8R3P0	Aspartoacylase	Aspa	0	736020000	25	6	6	29.2	35.344	25.5002	25.5832	25.0016	24.9592	25.1622	24.965	24.9242	25.9169	26.8542	26.8787	25.6108	27.0173	26.8081	26.9039	26.8486	26.6737
Q8R3Q6	Coiled-coil domain-containing protein 58	Ccdc58	0	1803800000	46	6	6	55.6	16.665	27.4544	26.2709	27.5416	27.8703	27.5773	27.8234	27.9892	27.4814	24.9197	27.174	27.6317	27.3989	27.5403	27.6071	27.5939	25.2742
Q8R404	Protein QIL1	Qil1	0	3339400000	82	6	6	80.7	13.373	28.3986	28.1995	28.461	28.3999	28.4883	28.4834	28.5944	28.5028	27.9731	28.0041	27.6606	28.0304	27.7332	28.3148	28.5352	28.3304
Q8R4H7	N-acetylglutamate synthase, mitochondrial;N-acetylglutamate synthase long form;N-acetylglutamate synthase short form;N-acetylglutamate synthase conserved domain form	Nags	0	2074000000	78	18	18	41.9	57.488	26.9839	27.4426	27.4125	27.183	27.8047	27.5665	27.6348	27.4761	27.6162	27.6669	27.3514	27.5186	27.6685	27.6755	27.4987	27.2619
Q8R4N0	Citrate lyase subunit beta-like protein, mitochondrial	Clybl	0	12654000000	212	21	21	68.3	37.548	29.8489	30.0654	30.008	30.1807	30.0264	30.0701	30.1495	30.0252	30.2643	30.1534	30.222	30.2959	30.1076	30.3771	30.0245	29.7889
Q8R4U0	Stabilin-2;Short form stabilin-2	Stab2	0	313560000	31	10	10	6.4	277.53	25.6284	25.2602	26.7107	26.2503	26.2928	25.9524	26.3789	25.9954	24.6889	25.598	25.5844	25.0322	25.8693	25.1771	25.8453	26.2869
Q8R519	2-amino-3-carboxymuconate-6-semialdehyde decarboxylase	Acmsd	0	1077900000	39	10	10	55.1	38.027	26.9004	26.331	24.7784	26.8295	24.8666	27.0457	25.3936	25.8553	26.6269	26.7797	26.8445	26.4403	26.7791	27.1437	26.6931	26.3112
Q8R5H1	Ubiquitin carboxyl-terminal hydrolase 15	Usp15	0	515350000	42	9	8	14.1	112.32	25.5824	25.7826	25.5313	25.4469	25.7457	25.7431	25.9275	26.0835	25.9164	25.627	25.2677	24.9823	26.1229	25.9313	25.5885	24.589
Q8VBT2	L-serine dehydratase/L-threonine deaminase	Sds	0	63572000000	300	19	19	75.5	34.593	32.4884	32.2768	32.4214	32.4133	32.8097	32.9728	32.8769	33.1229	32.2332	32.1183	32.3746	32.2191	32.0441	32.4425	32.1517	31.9037
Q8VBT9	Tether containing UBX domain for GLUT4	Aspscr1	0	769740000	44	11	11	32.2	59.795	26.1784	26.4737	26.3705	26.1259	26.1585	26.2337	26.6006	26.0536	25.7936	26.1366	23.7821	26.0222	26.0212	26.0242	26.2235	26.2168
Q8VBV7	COP9 signalosome complex subunit 8	Cops8	0	1013000000	39	8	8	74.2	23.255	26.9495	26.8762	26.7899	27.1093	26.8328	27.1072	27.1293	26.7613	26.133	25.7188	25.8009	25.3322	23.9845	26.9008	26.799	26.5902
Q8VBW8	Tetratricopeptide repeat protein 36	Ttc36	0	25959000000	162	9	9	44.6	20.132	31.4633	31.0387	30.9612	30.9437	30.6449	30.7723	30.7653	30.6703	31.2343	31.1597	31.3689	31.3115	31.1374	31.0592	30.9538	31.0532
Q8VC12	Urocanate hydratase	Uroc1	0	168780000000	653	40	40	70.4	74.589	33.7157	33.8021	33.6284	33.8642	33.751	33.6127	33.7046	33.6985	33.9811	33.8986	33.8227	33.978	33.9442	33.9203	33.7635	33.7154
Q8VC28	Aldo-keto reductase family 1 member C13	Akr1c13	0	73329000000	464	33	33	89.2	37.057	32.7593	32.9546	32.7174	33.0842	32.7479	32.7802	32.7944	32.6512	32.3678	32.2246	32.4548	32.388	32.2537	32.3378	32.3328	32.2343
Q8VC30	Bifunctional ATP-dependent dihydroxyacetone kinase/FAD-AMP lyase (cyclizing);ATP-dependent dihydroxyacetone kinase;FAD-AMP lyase (cyclizing)	Dak	0	259970000000	703	41	41	83	59.69	34.8596	34.7673	34.5419	34.6608	34.1042	34.0359	33.8459	33.9233	34.5358	34.4392	34.4553	34.7425	34.2725	34.2595	34.1365	34.1848
Q8VC52	RNA-binding protein with multiple splicing 2	Rbpms2	0	1280600000	32	5	5	38.8	22.462	26.5873	26.6398	26.6547	27.0177	26.9378	27.3446	26.8687	26.8008	26.6589	26.4349	27.0139	26.7945	26.371	27.0688	25.547	26.511
Q8VC97	Beta-ureidopropionase	Upb1	0	15454000000	191	18	18	68.2	43.937	30.2553	29.7894	29.8889	30.0528	30.9193	31.2294	30.9253	31.0888	30.113	30.1917	30.6576	30.0612	30.3314	30.2811	30.1136	30.1116
Q8VCA8	Secernin-2	Scrn2	0	7116300000	128	15	15	64	46.6	29.467	29.2551	29.8782	29.9559	29.6317	29.6597	29.4558	29.5137	28.8328	29.0613	29.2853	28.7604	29.3864	29.2176	28.9976	29.0442
Q8VCB3	Glycogen [starch] synthase, liver	Gys2	0	35292000000	340	36	36	50.9	80.87	31.6019	31.6821	31.4195	31.8993	31.6769	31.4526	31.2557	31.3741	31.7411	31.695	31.7333	31.6231	31.4169	30.8847	31.4449	31.2298
Q8VCC1	15-hydroxyprostaglandin dehydrogenase [NAD(+)]	Hpgd	0	3294400000	68	9	9	54.3	29.18	28.8096	28.6328	28.2729	28.4551	28.761	28.5302	28.2734	28.4535	27.7338	27.6296	27.8997	27.8924	27.0705	27.1384	27.2775	28.078
Q8VCC2	Liver carboxylesterase 1	Ces1	0	44577000000	329	30	28	60.2	62.679	32.1071	32.1673	31.5953	31.789	32.1127	32.138	32.2636	32.2227	31.8091	31.9396	31.638	31.828	31.8849	31.3384	31.3823	31.428
Q8VCF0	Mitochondrial antiviral-signaling protein	Mavs	0	7683400000	142	17	17	57.7	53.398	29.725	29.4302	29.4225	29.3501	29.1344	28.9185	29.1367	29.1641	29.4804	29.4699	29.6223	29.2521	29.2662	29.0537	29.3755	29.6843
Q8VCG4	Complement component C8 gamma chain	C8g	0	3393200000	38	8	8	53.5	22.508	28.1875	28.4862	28.1138	27.9237	27.8021	27.3871	27.3139	27.3535	27.9798	28.1075	27.8679	28.0572	28.5509	28.5934	28.6835	28.2468
Q8VCH0	3-ketoacyl-CoA thiolase B, peroxisomal	Acaa1b	0	54168000000	180	24	10	73.1	43.995	32.7362	32.6557	32.3183	32.4456	31.5394	30.5743	30.9203	30.8249	32.3984	32.2153	32.5486	32.5075	32.0028	31.3965	31.7037	31.98
Q8VCH6	Delta(24)-sterol reductase	Dhcr24	0	1484500000	49	11	11	32.9	60.112	23.9452	27.6308	26.7964	26.9562	27.7179	27.1668	27.1832	27.1593	27.0047	23.3766	27.0072	25.2719	27.3973	26.796	27.7426	24.9981
Q8VCH8	UBX domain-containing protein 4	Ubxn4	0	835750000	49	9	9	32	56.471	25.8266	26.9315	26.2339	26.1936	25.744	25.9006	25.3766	25.7737	25.9936	25.9401	26.022	25.9527	26.9309	26.3408	26.2124	26.5859
Q8VCI0	Phospholipase B-like 1;Phospholipase B-like 1 chain A;Phospholipase B-like 1 chain B;Phospholipase B-like 1 chain C	Plbd1	0	3403500000	83	15	15	35.3	62.998	26.3943	25.1733	27.4946	27.6744	28.4476	28.4421	28.4274	28.179	28.6825	28.4887	28.2642	28.4828	28.7019	28.6131	28.8616	28.8212
Q8VCI5	Peroxisomal biogenesis factor 19	Pex19	0	969670000	33	7	7	36.5	32.733	24.8122	26.9467	26.3767	26.7799	26.7895	26.5588	26.9345	26.8377	26.3107	24.9061	26.5721	24.2985	26.8982	26.8242	26.7213	26.9864
Q8VCM7	Fibrinogen gamma chain	Fgg	0	72668000000	398	27	27	61.2	49.391	32.1085	32.344	32.1804	32.2136	32.7877	32.8331	32.5423	32.6754	32.2169	32.5352	32.1676	32.3884	33.1523	33.3363	32.9828	32.6968
Q8VCM8	Nicalin	Ncln	0	2678300000	79	13	13	28.1	62.907	27.909	28.1386	27.8956	27.5809	28.0704	27.9701	27.4596	27.611	27.9258	28.0211	27.7913	27.6642	27.541	26.9114	27.9607	28.0373
Q8VCN5	Cystathionine gamma-lyase	Cth	0	128660000000	495	26	26	74.1	43.567	33.6549	33.414	33.3268	33.3336	33.4135	33.44	33.3447	33.5027	33.4179	33.4102	33.3799	33.5198	33.4297	33.5012	33.3549	33.2048
Q8VCR2	17-beta-hydroxysteroid dehydrogenase 13	Hsd17b13	0	31268000000	245	22	22	72	33.458	31.4909	31.9778	30.9923	31.0334	31.7563	31.3162	31.3068	31.2178	31.5981	31.5635	31.372	31.0367	31.4226	30.221	31.1924	31.08
Q8VCR7	Alpha/beta hydrolase domain-containing protein 14B	Abhd14b	0	80278000000	158	9	9	52.4	22.45	33.2651	33.0405	32.7265	32.7617	32.5652	32.4963	32.4139	32.5383	32.8459	32.701	32.9007	32.9152	32.5822	32.502	32.442	32.6345
Q8VCT3	Aminopeptidase B	Rnpep	0	3296000000	117	21	21	51.4	72.415	29.129	28.5535	28.1569	28.6583	27.9938	28.1558	28.501	27.8597	27.7553	27.1492	27.8129	27.8498	28.2246	27.9233	27.8522	27.5295
Q8VCT4	Carboxylesterase 1D	Ces1d	0	347470000000	807	43	43	69.6	61.787	34.9852	35.2662	34.9249	35.0003	34.9331	34.7129	34.9056	34.897	34.7783	34.7718	34.6934	34.9288	34.94	34.4914	34.5512	34.3565
Q8VCU1	Carboxylesterase 3B	Ces3b	0	64220000000	198	26	14	63.4	63.352	32.1718	32.7038	32.0743	32.0126	31.5458	31.5057	31.6471	31.6269	32.5863	32.8378	32.388	32.9703	32.7769	32.3894	32.3319	31.7444
Q8VCW8	Acyl-CoA synthetase family member 2, mitochondrial	Acsf2	0	126240000000	588	40	40	69.3	67.95	33.5217	33.7294	33.6032	33.685	33.6053	33.5795	33.7422	33.6932	33.3021	33.2035	33.1015	33.3009	33.272	33.3062	33.0639	33.2048
Q8VCX1	3-oxo-5-beta-steroid 4-dehydrogenase	Akr1d1	0	81982000000	435	30	30	87.4	37.289	33.1151	33.0239	32.3477	32.7077	32.4907	32.7335	32.6343	32.6827	32.8647	32.8125	32.7538	32.9502	32.9233	32.5718	32.4989	32.5648
Q8VCZ9	Probable proline dehydrogenase 2	Prodh2	0	5739100000	107	17	17	50.2	50.723	28.3567	27.9581	28.707	28.8997	29.3965	28.7433	28.8025	29.0439	29.1023	28.8984	29.1873	28.5496	29.1815	29.0809	29.4047	29.0706
Q8VDD5	Myosin-9	Myh9	0	175930000000	2120	172	172	67.4	226.37	34.0929	33.8827	33.5813	33.6298	34.1683	34.1559	34.1077	33.9306	33.8185	33.7498	33.797	33.714	34.0563	33.9298	33.9626	34.117
Q8VDG5	Phosphopantothenate--cysteine ligase	Ppcs	0	1408800000	47	11	11	36.7	33.794	27.0587	27.1082	27.1652	27.1975	26.6787	27.1551	26.6733	25.5411	27.1086	27.3348	24.1841	26.6494	26.8289	24.4055	26.5627	26.8126
Q8VDG7	Platelet-activating factor acetylhydrolase 2, cytoplasmic	Pafah2	0	2279200000	85	14	14	52.6	43.561	27.8484	27.795	27.8601	27.3433	27.1505	27.4674	27.4972	27.4022	27.6301	27.7676	27.4384	27.4732	27.5348	26.9017	27.3924	27.0932
Q8VDJ3	Vigilin	Hdlbp	0	89594000000	953	82	82	63.1	141.74	32.7729	32.675	32.6375	32.7857	33.0246	33.1369	32.9751	33.0239	32.9075	32.9438	33.0506	32.9516	32.9277	33.2555	32.9173	32.97
Q8VDK1	Nitrilase homolog 1	Nit1	0	18289000000	231	18	18	73.7	35.705	30.8945	30.9194	30.771	30.8863	30.8085	30.8128	30.834	30.8376	30.5414	30.2778	30.5889	30.3371	30.4539	30.4419	30.3329	30.169
Q8VDL4	ADP-dependent glucokinase	Adpgk	0	655460000	41	8	8	30.8	53.902	26.1648	26.7718	25.8935	25.2511	26.0469	25.8893	26.0106	26.1968	25.731	26.0763	26.0584	25.6101	25.9841	25.9598	25.8956	25.5549
Q8VDM4	26S proteasome non-ATPase regulatory subunit 2	Psmd2	0	23722000000	444	43	43	64.6	100.2	30.7996	31.1552	30.687	30.9427	30.5819	30.8929	30.9508	30.7782	30.9975	31.119	31.0312	31.0639	31.1482	31.0003	30.9826	30.682
Q8VDM6	Heterogeneous nuclear ribonucleoprotein U-like protein 1	Hnrnpul1	0	1128100000	42	12	12	21	96.001	26.7744	25.7085	25.474	26.6842	27.3747	27.1186	27.1366	27.1088	26.598	25.0574	26.9129	25.7172	27.2795	27.1874	26.7553	27.0988
Q8VDN2	Sodium/potassium-transporting ATPase subunit alpha-1	Atp1a1	0	59562000000	575	54	54	50.5	112.98	32.4792	32.4981	32.2149	32.1986	32.5667	32.3614	32.2394	32.2999	32.33	32.5284	32.4983	32.1391	32.3416	31.4469	32.5208	32.3898
Q8VDP4	Cell cycle and apoptosis regulator protein 2	Ccar2	0	524160000	29	10	10	17.4	103	26.9655	25.8638	25.6575	25.7054	25.9275	25.9455	25.9637	25.9795	25.6988	26.0217	25.1367	24.2104	26.3721	23.8004	24.9356	26.484
Q8VDQ1	Prostaglandin reductase 2	Ptgr2	0	6055200000	147	15	15	63.8	38.015	28.5023	29.1683	29.2751	29.3787	29.018	29.1637	29.2692	29.1629	29.148	29.1011	28.8888	29.1709	29.2292	29.0893	29.0404	28.7295
Q8VDQ8	NAD-dependent protein deacetylase sirtuin-2	Sirt2	0	731590000	47	10	10	38.8	43.256	24.7088	27.4888	25.7914	26.2852	26.4206	26.1679	26.4159	26.3444	26.129	25.6465	24.7644	26.1019	27.2502	26.7571	26.5381	25.7043
Q8VDW0	ATP-dependent RNA helicase DDX39A	Ddx39a	0	1135200000	29	16	7	39.1	49.067	25.8349	24.714	24.6463	26.3436	26.9865	27.247	27.5044	27.1127	26.2761	25.6616	25.2339	26.7707	27.3529	27.2634	26.8538	26.7927
Q8VE09	Tetratricopeptide repeat protein 39C	Ttc39c	0	9945300000	170	21	21	51.4	65.444	29.4502	29.8182	29.5266	29.5987	29.184	29.2469	29.1798	29.267	29.8976	29.872	30.0495	29.8071	29.8685	29.5542	29.6316	29.4844
Q8VE38	Oxidoreductase NAD-binding domain-containing protein 1	Oxnad1	0	1121200000	36	8	8	28	34.727	26.296	24.8065	26.6446	26.9734	24.3017	26.5277	26.2858	26.7112	26.5875	26.6721	26.995	26.7813	26.7268	26.7212	26.925	27.0663
Q8VE47	Ubiquitin-like modifier-activating enzyme 5	Uba5	0	2918000000	70	7	7	31.8	44.789	27.7044	27.9259	28.0947	27.9134	27.4566	27.6879	27.7	27.9494	27.9247	27.6994	24.9061	28.2056	28.1181	28.4484	28.2097	28.0963
Q8VE95	UPF0598 protein C8orf82 homolog		0	872580000	38	8	8	49.5	24.33	25.1312	26.0613	25.959	24.3911	26.3279	25.9115	26.2084	26.0596	26.9688	26.9664	24.8991	26.7464	26.0921	25.9906	26.4624	26.4068
Q8VEA4	Mitochondrial intermembrane space import and assembly protein 40	Chchd4	0	1493400000	24	3	3	42.4	15.525	26.249	24.4053	27.7188	25.5387	28.046	27.7538	27.7394	27.7445	26.8318	25.9761	25.6467	26.5166	27.4485	27.3818	24.5655	25.0473
Q8VEE0	Ribulose-phosphate 3-epimerase	Rpe	0	1270400000	30	4	4	39.5	24.945	27.3213	24.6867	24.6821	24.9204	26.533	26.6043	26.7505	26.8165	26.6935	26.9094	24.9746	27.1489	27.4145	27.0999	26.4972	27.071
Q8VEK0	Cell cycle control protein 50A	Tmem30a	0	3217000000	85	11	11	38.7	41.06	28.5993	28.4533	28.2435	28.1785	28.3244	27.8112	27.9266	28.1802	27.8315	27.8949	27.8333	27.833	28.4131	27.6187	28.0934	27.6273
Q8VEK3	Heterogeneous nuclear ribonucleoprotein U	Hnrnpu	0	41811000000	443	37	37	52	87.917	31.4511	31.8483	31.9102	31.7971	32.0385	32.1026	31.812	31.95	31.8431	31.7967	31.8658	31.8024	31.7582	31.9299	31.7933	32.0121
Q8VEM8	Phosphate carrier protein, mitochondrial	Slc25a3	0	53695000000	233	18	18	49	39.632	31.6788	32.5379	31.8127	31.9112	32.1478	31.91	32.0143	32.0206	32.4885	32.5123	32.1706	32.2617	32.3398	31.4759	32.2925	31.8274
Q8VH51	RNA-binding protein 39	Rbm39	0	1537800000	49	8	8	21.1	59.406	26.9812	26.8853	26.9485	26.7899	27.2731	27.2135	27.1353	26.8642	26.7189	27.3188	27.2916	27.0115	27.3253	27.2775	27.1402	27.3567
Q8VHE0	Translocation protein SEC63 homolog	Sec63	0	3438800000	75	23	23	44.3	87.869	28.1272	28.9189	28.1687	28.1445	28.6061	28.0564	28.32	28.2362	27.7895	28.6415	28.554	27.7738	28.271	26.3227	28.6467	28.3719
Q8VI36	Paxillin	Pxn	0	780650000	52	11	11	29.6	64.476	26.4552	25.0905	26.0965	26.2399	26.0781	26.5853	26.7709	26.7748	25.2577	24.2033	24.7922	26.1579	26.6402	26.7546	26.759	25.9815
Q8VI47	Canalicular multispecific organic anion transporter 1	Abcc2	0	6306200000	179	25	25	25.6	173.67	29.3068	29.4561	29.1237	29.022	29.5292	29.5002	29.6011	29.6616	29.0929	28.9908	29.0434	28.997	28.7567	26.5772	28.878	29.0804
Q8VIJ6	Splicing factor, proline- and glutamine-rich	Sfpq	0	13122000000	307	28	28	47.5	75.441	30.6724	30.0828	30.0795	30.2517	30.1261	30.2948	30.22	30.2893	30.0132	29.9647	29.7617	30.0634	30.0714	30.342	30.0513	30.2724
Q8WTY4	Anamorsin	Ciapin1	0	1014400000	28	7	7	50.8	33.429	24.4897	25.7221	25.7812	24.534	25.8286	25.1722	25.7267	25.2455	27.4677	27.2404	26.2554	27.0719	27.1715	27.6186	27.2656	25.5066
Q8WUR0	Protein C19orf12 homolog		0	2177100000	34	4	4	44.7	15.087	27.5465	25.1955	27.7964	25.2133	25.2856	27.39	27.6752	26.8892	28.1097	27.8439	28.2925	27.8949	27.8484	28.0076	27.8271	27.8234
Q91V41	Ras-related protein Rab-14	Rab14	0	17676000000	184	18	18	78.6	23.897	30.6561	30.6946	30.4309	30.4369	30.7553	30.316	30.3313	30.3424	30.6078	30.668	30.5899	30.4424	30.3432	29.903	30.7086	30.6007
Q91V64	Isochorismatase domain-containing protein 1	Isoc1	0	7164200000	117	14	14	66	32.032	29.419	29.4928	29.3002	28.889	28.9999	28.7656	28.8193	29.0149	29.1281	29.0708	29.5996	29.2075	29.5393	29.0826	29.2362	29.0934
Q91V76	Ester hydrolase C11orf54 homolog		0	54437000000	255	21	21	67.9	34.995	32.4911	32.3386	32.3858	32.3142	32.1713	32.0295	32.2555	32.1896	32.0711	31.8766	32.3598	32.136	31.9891	32.0439	32.0878	32.136
Q91V92	ATP-citrate synthase	Acly	0	127020000000	839	66	66	68.9	119.73	33.3574	33.5759	33.0438	33.1636	32.2379	31.7803	31.6487	31.6432	33.8121	33.8469	33.9081	34.0152	33.3704	33.1362	33.2924	33.4329
Q91VA0	Acyl-coenzyme A synthetase ACSM1, mitochondrial	Acsm1	0	172310000000	681	39	39	75	64.76	33.8314	34.3666	33.6072	33.964	34.0237	34.1202	34.2705	34.1303	33.8161	33.7913	33.5654	33.7652	33.881	33.9801	33.8435	33.5955
Q91VA6	Polymerase delta-interacting protein 2	Poldip2	0	3381500000	63	17	17	60.9	41.87	28.3742	28.0496	25.4168	28.1147	27.9339	28.5489	28.3567	27.9879	28.2387	28.1686	28.1201	28.1021	28.1195	28.3667	28.0329	27.841
Q91VC3	Eukaryotic initiation factor 4A-III;Eukaryotic initiation factor 4A-III, N-terminally processed	Eif4a3	0	2388300000	56	18	15	52.8	46.839	25.2473	27.9614	25.8177	26.6116	27.5103	27.8363	28.0118	27.9743	27.7323	27.6751	24.9879	27.9146	28.0678	27.8837	27.8151	27.3505
Q91VD9	NADH-ubiquinone oxidoreductase 75 kDa subunit, mitochondrial	Ndufs1	0	78054000000	656	53	53	79.9	79.776	32.5359	32.5335	32.3835	32.5636	32.6797	32.6119	32.5789	32.5744	32.7918	32.7236	33.0021	32.8823	32.9775	32.9976	32.859	32.8135
Q91VF2	Histamine N-methyltransferase	Hnmt	0	1009800000	32	7	7	29.5	33.664	27.0233	27.1314	27.1172	27.2145	24.2865	27.1998	24.4211	26.8137	27.2611	26.9282	25.0558	24.7708	24.5396	24.7483	25.402	24.9619
Q91VH6	Protein MEMO1	Memo1	0	3669500000	88	11	11	67	33.692	28.6004	28.1583	28.3141	28.4795	28.4614	28.3146	28.3404	28.3021	28.2202	27.7941	28.4326	28.04	28.6096	28.3803	28.279	28.5573
Q91VI7	Ribonuclease inhibitor	Rnh1	0	26329000000	318	35	35	94.5	49.816	31.1948	31.3751	30.886	31.1915	31.2974	31.3734	31.5142	31.2217	30.9006	30.8974	30.6675	31.0554	31.2774	31.29	31.0003	30.8211
Q91VM5	RNA binding motif protein, X-linked-like-1	Rbmxl1	0	3083600000	120	14	14	38.9	42.161	28.3909	27.8987	28.2757	28.1527	28.2915	28.3262	28.3172	28.5589	27.7327	27.9821	28.087	27.844	27.6419	28.1345	27.8933	28.3114
Q91VM9	Inorganic pyrophosphatase 2, mitochondrial	Ppa2	0	15746000000	264	25	25	78.5	38.114	30.3957	30.2499	30.5396	30.5927	30.5086	30.4041	30.2439	30.2818	30.2455	30.1746	30.5236	30.3324	30.4408	30.6159	30.4682	30.6343
Q91VR2	ATP synthase subunit gamma, mitochondrial	Atp5c1	0	101130000000	341	21	21	53	32.886	33.1784	32.8924	32.7725	32.8984	32.8431	32.7799	32.8404	32.9144	33.2222	33.1394	33.5116	33.3559	33.2653	33.2657	33.0308	33.0765
Q91VR5	ATP-dependent RNA helicase DDX1	Ddx1	0	13606000000	321	34	34	57.4	82.499	30.4974	30.1159	30.1309	30.2426	30.1194	30.2626	30.0724	30.3411	30.1161	29.9427	30.0488	30.1813	30.3273	30.0772	30.0859	30.2942
Q91VS7	Microsomal glutathione S-transferase 1	Mgst1	0	253360000000	282	11	11	75.5	17.551	34.5453	34.7861	34.0698	34.3415	34.4578	33.8352	34.1628	34.3031	34.5748	34.406	34.2356	34.4071	34.6206	33.9869	34.3295	34.1489
Q91VT4	Carbonyl reductase family member 4	Cbr4	0	9338000000	127	12	12	56.8	25.414	29.5167	29.5962	29.6448	29.6893	29.7559	29.4567	29.8391	29.4586	29.6795	29.6057	29.835	29.7728	29.5809	29.6052	29.6644	29.7474
Q91VU6	DDB1- and CUL4-associated factor 11	Dcaf11	0	1049100000	45	13	13	35	61.991	27.3843	25.5835	26.6499	26.7927	26.437	26.2523	26.1108	26.3518	26.8138	26.9063	25.0386	27.1103	26.7313	26.3692	26.5164	24.6671
Q91W43	Glycine dehydrogenase (decarboxylating), mitochondrial	Gldc	0	34279000000	536	48	48	58.8	113.27	31.4969	31.4839	31.5098	31.594	31.4829	31.7376	31.7929	31.7346	31.6421	31.5018	31.4959	31.4536	31.4431	31.5801	31.4025	31.2129
Q91W50	Cold shock domain-containing protein E1	Csde1	0	3007300000	139	21	21	31.1	88.79	28.2317	27.7163	27.9358	27.9498	28.142	28.3789	28.1394	28.0404	28.0659	28.1258	28.1001	28.1835	28.1148	28.0719	27.8266	27.4352
Q91W64	Cytochrome P450 2C70	Cyp2c70	0	25130000000	369	37	37	73.2	56.019	31.1298	31.114	30.6381	30.4768	30.6273	31.1269	30.8444	30.4266	31.214	31.6284	31.2275	31.0512	31.1502	30.8088	31.02	30.6809
Q91W90	Thioredoxin domain-containing protein 5	Txndc5	0	25003000000	290	18	18	70	46.415	31.009	30.9568	31.0312	31.1334	30.9226	31.2115	31.1922	30.9023	30.9188	30.9417	31.1718	30.9511	31.3018	31.4447	31.1529	31.1701
Q91WD5	NADH dehydrogenase [ubiquinone] iron-sulfur protein 2, mitochondrial	Ndufs2	0	34663000000	359	28	28	72.8	52.625	31.2058	31.343	31.209	31.4432	31.4228	31.529	31.333	31.3037	31.7375	31.72	31.7092	31.6702	31.6545	31.5551	31.6036	31.5135
Q91WG0	Acylcarnitine hydrolase	Ces2c	0	22183000000	206	24	20	56	62.469	32.4127	31.9498	31.8119	31.5515	30.2527	30.4598	30.6086	30.602	30.3661	29.9609	29.8777	30.5696	29.4326	29.1659	29.2227	28.9779
Q91WG8	Bifunctional UDP-N-acetylglucosamine 2-epimerase/N-acetylmannosamine kinase;UDP-N-acetylglucosamine 2-epimerase (hydrolyzing);N-acetylmannosamine kinase	Gne	0	13625000000	304	33	33	52.2	79.198	29.9103	30.2225	29.9889	30.1459	29.9676	30.1901	30.045	30.2291	30.3051	30.1421	30.1832	30.1561	30.3448	30.4925	30.3709	30.1438
Q91WJ8	Far upstream element-binding protein 1	Fubp1	0	1809500000	61	14	13	30.3	68.539	25.3186	27.3242	27.5931	27.2692	27.71	27.7253	27.7788	27.92	24.8356	27.4214	25.0838	27.529	27.6736	28.0004	27.426	27.4513
Q91WK1	SPRY domain-containing protein 4	Spryd4	0	1720900000	53	11	11	56	23.275	25.6556	27.3939	24.268	26.8431	27.1166	27.4407	27.6536	27.5001	26.9529	27.216	25.8999	27.5237	27.7903	27.4301	27.4842	27.4184
Q91WK2	Eukaryotic translation initiation factor 3 subunit H	Eif3h	0	6815700000	125	17	17	58	39.832	29.0906	29.1141	28.9297	29.4016	29.3019	29.2537	29.2618	29.1341	28.9156	28.9721	28.6057	29.2412	29.3961	29.4114	29.3132	29.2608
Q91WK5	Glycine cleavage system H protein, mitochondrial	Gcsh	0	6011300000	62	5	5	43.5	18.637	28.2302	29.2006	29.0186	29.5642	29.0605	29.3989	29.6798	29.7102	28.912	29.0677	26.0862	28.9743	29.9967	29.7113	29.1557	28.7185
Q91WL5	Cytochrome P450 4A12A	Cyp4a12a	0	48249000000	478	37	37	71.9	58.349	31.6482	31.6394	31.727	31.5719	31.3869	31.4354	31.4103	31.2787	32.6317	32.7023	32.4303	32.3994	32.1132	31.0018	32.3325	32.0852
Q91WM2	Cat eye syndrome critical region protein 5 homolog	Cecr5	0	1562800000	41	10	10	43.9	46.306	25.3594	26.8206	25.7591	24.7507	26.4812	25.542	26.646	26.3424	27.6285	27.5625	27.7926	27.5522	27.4815	27.4684	27.2772	27.1428
Q91WN4	Kynurenine 3-monooxygenase	Kmo	0	36014000000	317	33	33	61.8	54.531	30.8461	31.54	31.2672	31.5128	31.4599	31.3704	31.6773	31.3503	31.6574	31.6842	31.6596	31.5118	31.828	31.428	32.0895	31.7392
Q91WP6	Serine protease inhibitor A3N	Serpina3n	0	1747900000	48	15	13	38	46.717	27.3567	24.6992	25.5807	26.4414	28.722	28.6282	28.4376	28.7439	24.9322	25.24	25.4743	25.7063	27.7459	28.929	27.2768	26.1676
Q91WQ3	Tyrosine--tRNA ligase, cytoplasmic;Tyrosine--tRNA ligase, cytoplasmic, N-terminally processed	Yars	0	3931700000	125	29	29	69.1	59.105	28.5625	28.3777	28.3112	28.5146	28.4244	28.672	28.4037	28.3002	28.3205	28.5925	28.2767	28.2519	28.3652	28.5751	28.3507	28.338
Q91WS0	CDGSH iron-sulfur domain-containing protein 1	Cisd1	0	29430000000	163	11	11	55.6	12.097	31.8257	31.3765	31.1511	31.3175	31.2955	30.9272	31.1117	31.1265	31.6369	31.5286	31.3545	31.1336	31.1769	30.6525	31.1104	30.8989
Q91WS4	S-methylmethionine--homocysteine S-methyltransferase BHMT2	Bhmt2	0	32602000000	119	20	15	74.7	39.871	24.9495	25.726	26.5834	25.8744	26.9136	26.3588	24.8866	26.1748	32.4421	32.4226	31.0529	32.4981	32.4208	32.2685	32.2169	32.0557
Q91WT9	Cystathionine beta-synthase	Cbs	0	50487000000	423	29	29	76.8	61.543	32.2444	32.166	32.093	32.013	31.979	31.9872	32.1693	32.0716	31.941	31.9102	32.1013	32.0393	32.1501	32.3264	32.0475	32.0105
Q91WU5	Arsenite methyltransferase	As3mt	0	2871400000	108	21	21	69.4	41.793	27.3704	29.1409	28.8152	29.0601	29.0043	29.215	29.0588	29.1442	24.9797	26.8188	25.5863	26.4997	25.4135	27.4585	24.8478	26.3639
Q91X34	Bile acid-CoA:amino acid N-acyltransferase	Baat	0	66116000000	347	23	23	66.4	46.481	32.303	32.5513	32.2274	32.358	32.0188	32.1994	32.3209	32.1504	32.5349	32.5264	32.5871	32.6999	32.644	32.5061	32.5274	32.198
Q91X44	Glucokinase regulatory protein	Gckr	0	18246000000	229	24	24	53	64.679	30.3485	30.5601	30.4067	30.3934	30.7319	30.4208	30.1938	30.5604	30.8309	30.8348	30.8261	30.655	30.7577	30.3887	30.6837	30.6765
Q91X52	L-xylulose reductase	Dcxr	0	9085700000	136	13	13	55.7	25.746	29.8402	29.3843	29.4345	29.5251	29.3178	29.3284	29.4273	29.4464	29.806	29.8725	30.0296	29.9188	29.6887	29.6853	29.508	29.5796
Q91X72	Hemopexin	Hpx	0	45294000000	344	29	29	56.7	51.317	31.4702	31.6061	31.6404	31.4343	32.3976	32.6566	32.3826	32.2958	31.1087	31.3761	31.262	31.1312	32.3734	32.7891	32.3797	32.2295
Q91X77	Cytochrome P450 2C50	Cyp2c50	0	22729000000	222	35	27	66.3	55.764	31.3217	32.082	31.0497	31.2832	31.9797	31.4528	31.6048	31.6574	29.8833	30.1782	30.0109	29.96	30.017	27.5493	30.0133	29.5836
Q91X83	S-adenosylmethionine synthase isoform type-1	Mat1a	0	291700000000	607	33	33	89.6	43.508	34.0675	34.1161	34.1644	34.1238	35.9989	36.0102	35.8448	36.1461	33.878	33.8149	34.3233	33.9007	34.2598	34.287	34.0584	34.1457
Q91X91	Nicotinate-nucleotide pyrophosphorylase [carboxylating]	Qprt	0	76522000000	280	17	17	61.2	31.53	33.0586	32.7234	32.5008	32.7058	32.125	32.167	32.2461	32.0642	32.8786	32.8658	32.8372	32.991	32.5541	32.6547	32.5336	32.3801
Q91XC9	Peroxisomal membrane protein PEX16	Pex16	0	719360000	47	8	8	31.8	38.677	25.6543	26.0148	25.864	25.353	25.6955	25.8401	25.6318	25.6697	26.3899	26.8784	24.9674	26.4097	26.091	26.0625	25.492	24.8957
Q91XD4	Formimidoyltransferase-cyclodeaminase;Glutamate formimidoyltransferase;Formimidoyltetrahydrofolate cyclodeaminase	Ftcd	0	167190000000	733	46	46	87.6	58.938	33.7631	33.8234	33.7716	33.912	33.453	33.3999	33.4267	33.3886	34.0797	33.9645	34.1643	34.1049	33.6445	33.7219	33.6341	33.5832
Q91XE0	Glycine N-acyltransferase	Glyat	0	109420000000	523	28	28	91.9	34.098	33.1278	33.4442	33.0061	33.2873	33.1643	33.1099	33.1104	33.0065	33.2725	33.2096	33.1015	33.3307	33.2693	33.2549	33.0959	33.018
Q91XE4	N-acyl-aromatic-L-amino acid amidohydrolase (carboxylate-forming)	Acy3	0	19097000000	157	15	15	63.5	35.286	30.6949	30.4903	30.8134	30.9624	30.5332	30.4078	30.2554	30.3718	30.7815	30.6324	30.9403	30.8682	30.4103	30.6048	30.7769	30.7036
Q91XE8	Transmembrane protein 205	Tmem205	0	4789300000	37	3	3	18.5	21.18	28.5059	29.1653	29.1779	29.1395	29.1619	28.406	28.6929	28.637	25.319	24.9582	29.7808	25.5687	27.9091	28.2614	29.3683	29.0834
Q91XF0	Pyridoxine-5-phosphate oxidase	Pnpo	0	13370000000	189	16	16	54.4	30.114	30.8384	30.9646	30.6826	30.3856	30.1761	30.5604	30.3429	30.39	29.775	29.932	29.5436	29.7894	30.4131	30.2873	29.5175	29.1061
Q91XL9	Oxysterol-binding protein-related protein 1	Osbpl1a	0	2224700000	86	14	14	25.3	107.79	27.4313	27.2737	27.9339	27.6689	27.7912	28.2931	28.0495	28.2129	27.0764	27.6358	26.4244	27.7238	27.4333	27.5757	27.7921	27.3801
Q91Y97	Fructose-bisphosphate aldolase B	Aldob	0	1155100000000	1271	40	40	94	39.507	37.0651	36.5244	36.8033	36.7702	36.5789	36.5497	36.3826	36.5355	36.6206	36.5506	37.1032	36.7425	36.3353	36.4379	36.3072	36.4942
Q91YD9	Neural Wiskott-Aldrich syndrome protein	Wasl	0	616010000	28	5	5	16.8	54.274	25.8213	25.9276	26.5354	25.8625	25.9553	25.9661	25.893	25.7174	26.1673	24.0002	25.5972	26.1486	26.1395	25.7112	26.4066	25.957
Q91YH5	Atlastin-3	Atl3	0	6617100000	200	17	17	49.9	60.574	29.4387	29.4199	28.9887	28.9498	29.2971	28.8909	28.9398	28.9037	29.1072	29.2237	29.0076	28.8552	29.2861	28.2102	29.254	28.9499
Q91YI0	Argininosuccinate lyase	Asl	0	286070000000	759	49	49	63.1	51.739	34.594	34.8403	34.2672	34.61	34.3652	34.5975	34.7216	34.7834	34.7046	34.6443	34.6037	34.691	34.672	34.2344	34.358	34.0576
Q91YP0	L-2-hydroxyglutarate dehydrogenase, mitochondrial	L2hgdh	0	2654000000	82	20	20	53.7	50.898	27.9612	27.7332	27.6662	27.8094	27.6502	27.636	27.5853	27.3248	27.9111	27.8138	28.0487	28.0696	28.1348	27.6043	27.8888	27.962
Q91YP2	Neurolysin, mitochondrial	Nln	0	1111600000	37	13	13	34.2	80.428	24.0929	26.8195	26.073	26.7988	26.3715	26.6146	26.3419	26.6862	26.8557	26.9274	25.2108	26.9261	26.5589	26.9478	26.4617	26.7188
Q91YP3	Deoxyribose-phosphate aldolase	Dera	0	4881100000	129	17	17	73.9	34.975	28.725	28.7144	28.3408	28.5347	28.341	28.3101	28.2881	28.3631	28.9677	28.9451	29.1046	29.0359	28.7104	28.6525	28.7567	28.6807
Q91YQ5	Dolichyl-diphosphooligosaccharide--protein glycosyltransferase subunit 1	Rpn1	0	71490000000	518	46	46	71.5	68.527	32.5808	32.9035	32.3002	32.2555	32.581	32.3943	32.4262	32.5097	32.722	32.6855	32.6059	32.62	32.5745	32.2383	32.7341	32.6798
Q91YR1	Twinfilin-1	Twf1	0	5323400000	130	14	14	44	40.079	29.2598	28.35	28.855	28.9637	29.1794	29.2786	29.4276	29.2002	28.4819	28.4311	29.0794	28.6184	28.7546	28.7908	28.716	29.0623
Q91YT0	NADH dehydrogenase [ubiquinone] flavoprotein 1, mitochondrial	Ndufv1	0	53779000000	464	36	36	72.6	50.834	31.9284	31.8034	31.8974	32.0677	32.272	32.1339	32.0467	32.1058	32.354	32.2563	32.3809	32.3227	32.2689	32.3366	32.2867	32.2866
Q91YW3	DnaJ homolog subfamily C member 3	Dnajc3	0	17395000000	321	34	34	71.2	57.463	30.6484	30.3763	30.0689	30.3864	30.2366	30.51	30.5197	30.2814	30.4755	30.3623	29.9896	30.3595	30.8755	31.0257	30.636	30.5356
Q91YX5	Acyl-CoA:lysophosphatidylglycerol acyltransferase 1	Lpgat1	0	1000100000	54	7	7	24.6	43.088	26.3956	26.8527	26.1454	25.8511	26.5351	26.1123	26.4007	26.5757	26.2969	26.7331	25.5333	26.6561	26.3884	25.5808	26.9036	26.1806
Q91Z53	Glyoxylate reductase/hydroxypyruvate reductase	Grhpr	0	99563000000	503	25	25	75.3	35.328	33.4458	33.3208	32.902	32.9037	32.7342	32.7887	32.8904	32.9109	33.0391	33.0275	33.0898	33.1234	33.1046	32.8801	32.8448	32.6799
Q91ZA3	Propionyl-CoA carboxylase alpha chain, mitochondrial	Pcca	0	69442000000	641	52	52	72	79.921	32.683	32.3841	32.311	32.3472	32.3714	32.197	32.1214	32.1632	32.6896	32.5362	32.8454	32.7298	32.593	32.67	32.4853	32.581
Q91ZE0	Trimethyllysine dioxygenase, mitochondrial	Tmlhe	0	341370000	17	8	8	24.7	49.609	24.7925	26.3791	25.0651	24.6736	26.3677	26.9195	26.3054	27.0436	25.2933	25.8579	25.9283	26.4563	25.4813	24.5972	24.6826	25.9692
Q91ZJ5	UTP--glucose-1-phosphate uridylyltransferase	Ugp2	0	80810000000	507	47	47	76.4	56.979	33.4565	32.9272	32.8347	33.0739	32.3451	32.2343	32.2012	32.0667	32.9742	32.8087	32.7321	33.0056	32.4618	32.3141	32.3372	32.5467
Q91ZX7	Prolow-density lipoprotein receptor-related protein 1;Low-density lipoprotein receptor-related protein 1 85 kDa subunit;Low-density lipoprotein receptor-related protein 1 515 kDa subunit;Low-density lipoprotein receptor-related protein 1 intracellular domain	Lrp1	0	26246000000	679	103	103	31.6	504.74	30.6007	31.0139	30.5995	30.8647	31.3591	31.5722	31.6462	31.5409	31.0087	30.9996	31.0381	30.9642	31.5714	31.6432	31.4675	31.2751
Q920A5	Retinoid-inducible serine carboxypeptidase	Scpep1	0	4342700000	95	9	9	31	50.964	27.884	28.9746	28.2481	28.567	28.4032	28.6873	29.0953	28.6274	28.291	28.4507	28.2286	28.3411	28.9069	28.8223	28.524	28.5736
Q920E5	Farnesyl pyrophosphate synthase	Fdps	0	44842000000	354	23	23	68.3	40.581	31.8653	32.3981	31.7339	31.8162	31.4174	31.785	31.3099	31.7327	31.743	32.0112	31.816	31.9781	31.854	31.9117	31.8365	31.7175
Q920L1	Fatty acid desaturase 1	Fads1	0	1913600000	58	12	12	38.9	52.322	25.8154	27.7848	26.9835	27.2045	27.5926	26.9096	26.8373	26.511	27.5456	28.0311	27.9651	27.3901	27.9569	25.6803	27.7824	27.7495
Q921F2	TAR DNA-binding protein 43	Tardbp	0	9535100000	164	14	14	53.6	44.547	29.5118	29.5605	29.4521	29.8071	29.7644	29.9459	30.0971	29.8441	29.6082	29.3923	28.9537	29.5084	29.8476	29.9429	29.6808	29.5626
Q921F4	Heterogeneous nuclear ribonucleoprotein L-like	Hnrnpll	0	662690000	35	14	14	39.4	64.124	25.6258	26.7142	26.296	26.0482	26.9173	27.0173	26.9533	26.7997	25.9045	25.0353	24.9757	25.918	26.5384	26.3652	26.6185	25.843
Q921G7	Electron transfer flavoprotein-ubiquinone oxidoreductase, mitochondrial	Etfdh	0	92285000000	556	39	39	66.4	68.09	33.0128	32.8083	32.7025	32.7531	32.9601	32.6499	32.8391	32.8432	33.1379	33.0831	33.0321	33.0268	33.0658	32.8703	32.8639	32.8171
Q921H8	3-ketoacyl-CoA thiolase A, peroxisomal	Acaa1a	0	157710000000	489	25	25	79.2	43.953	33.5858	33.6955	33.6474	33.6587	33.1798	32.7312	33.0282	32.8695	33.9685	34.0741	34.1898	34.2776	33.9704	33.6843	33.7377	33.9519
Q921H9	Cytochrome c oxidase assembly factor 7	Coa7	0	832660000	36	6	6	48.9	25.617	27.3381	25.0351	26.7566	26.5673	26.9283	27.0859	27.0685	27.1156	26.6346	26.0646	25.0012	25.807	25.2483	26.3524	24.9311	26.7501
Q921I1	Serotransferrin	Tf	0	289210000000	1015	61	61	69.9	76.723	34.3143	34.523	34.1498	34.0464	34.153	34.3452	34.2654	34.1057	34.6833	34.8681	34.6558	34.7429	35.0868	34.8982	34.7313	34.6011
Q921L3	Transmembrane and coiled-coil domain-containing protein 1	Tmco1	0	645910000	15	3	3	19.7	21.175	26.1384	25.1951	25.7988	26.0072	25.3908	25.8991	25.3217	25.8167	27.3777	27.518	26.8633	27.0629	24.7604	25.0798	25.5135	26.2169
Q921M3	Splicing factor 3B subunit 3	Sf3b3	0	2821400000	82	19	19	27.8	135.55	27.9778	27.8557	27.7841	27.854	28.5782	28.5868	28.2574	28.2472	27.4689	27.6089	27.812	27.2507	28.0802	28.2925	27.9547	28.109
Q921T2	Torsin-1A-interacting protein 1	Tor1aip1	0	454090000	24	10	9	26.1	66.78	24.2753	26.3113	26.33	25.8841	26.5374	26.1069	26.4794	26.0303	25.7624	25.4996	24.8073	25.0681	24.6211	25.6677	25.8246	25.7218
Q921X9	Protein disulfide-isomerase A5	Pdia5	0	37176000000	404	41	41	79.7	59.266	31.6746	31.8399	31.5074	31.5208	31.7595	31.8376	31.8436	31.8348	31.6204	31.4731	31.3623	31.5229	31.7234	31.9389	31.687	31.4002
Q922B1	O-acetyl-ADP-ribose deacetylase MACROD1	Macrod1	0	4342400000	68	8	8	41.5	35.294	28.6988	28.1439	28.5192	28.712	28.3599	28.1244	28.0389	28.4167	28.7938	28.3033	28.737	28.7654	28.8065	28.4665	28.5756	28.6011
Q922B2	Aspartate--tRNA ligase, cytoplasmic	Dars	0	27629000000	366	36	36	75.2	57.147	31.4758	31.3947	31.0319	31.3336	31.1455	31.2981	31.2264	31.1766	31.2055	31.1978	31.2773	31.2891	31.094	31.2433	31.1072	30.948
Q922D8	C-1-tetrahydrofolate synthase, cytoplasmic;Methylenetetrahydrofolate dehydrogenase;Methenyltetrahydrofolate cyclohydrolase;Formyltetrahydrofolate synthetase;C-1-tetrahydrofolate synthase, cytoplasmic, N-terminally processed	Mthfd1	0	128390000000	794	65	65	78.2	101.2	33.6651	33.6269	33.426	33.5417	33.1577	33.1644	33.1002	33.0543	33.5096	33.5405	33.614	33.6371	33.4136	33.3177	33.2498	33.1809
Q922E4	Ethanolamine-phosphate cytidylyltransferase	Pcyt2	0	17464000000	228	19	19	67.3	45.234	30.547	30.5542	30.2294	30.4584	29.8899	29.95	30.01	29.884	30.9032	30.714	30.8609	30.8027	30.7299	30.4669	30.5376	30.4198
Q922F4	Tubulin beta-6 chain	Tubb6	0	3129600000	40	25	12	71.8	50.09	24.2955	29.2734	25.5024	24.6186	28.9729	29.5992	29.1344	29.131	26.0061	25.8621	24.9648	24.5727	25.0563	29.1739	28.9063	29.8326
Q922H4	Mannose-1-phosphate guanyltransferase alpha	Gmppa	0	1161600000	49	9	9	31.2	46.244	26.541	26.4352	26.7979	26.6258	26.6603	26.7135	26.6294	26.2479	26.7565	26.9675	26.8757	26.9717	26.5324	26.7041	26.2557	25.3208
Q922Q1	Mitochondrial amidoxime reducing component 2	2002-03-01	0	56883000000	349	25	25	71.3	38.194	31.8957	32.0513	31.8026	31.7885	32.3573	32.0683	32.3931	32.1846	32.6579	32.6016	32.6455	32.2223	32.416	31.7506	32.6005	32.4982
Q922Q8	Leucine-rich repeat-containing protein 59	Lrrc59	0	25535000000	171	15	15	56.4	34.877	31.0465	31.2167	31.0675	30.8581	31.3686	31.1771	30.9731	31.213	31.2686	31.2514	31.5444	31.0605	31.0613	30.5609	31.4314	31.4649
Q922R8	Protein disulfide-isomerase A6	Pdia6	0	101480000000	373	22	22	59.1	48.1	33.3419	32.9371	32.8486	32.8127	32.7001	32.9977	32.8774	32.7114	33.1647	33.0749	33.3001	33.2604	33.1709	33.5466	33.2488	33.3247
Q922Y1	UBX domain-containing protein 1	Ubxn1	0	4826700000	110	9	9	52.2	33.572	28.8987	28.6934	29.0759	28.6394	28.652	28.7581	28.6327	28.5915	28.6341	28.6464	28.2411	28.7293	28.536	28.66	28.7252	28.7348
Q923B0	Gamma-glutamylaminecyclotransferase	Ggact	0	4364100000	63	5	5	54.4	17.08	28.7012	28.5802	28.3967	28.9296	28.4605	28.6084	28.4021	28.5705	28.3741	28.4842	28.5808	28.4452	28.2257	28.2483	28.5039	28.4065
Q923B6	Metalloreductase STEAP4	Steap4	0	3311700000	75	14	14	36.4	52.993	27.6407	27.222	25.2201	27.7114	28.9483	28.9195	28.8314	28.9372	27.5963	27.7767	27.5295	27.5201	28.6075	28.2825	29.3944	28.82
Q923D2	Flavin reductase (NADPH)	Blvrb	0	39510000000	259	16	16	96.1	22.197	31.6536	31.9551	32.4169	32.2796	31.8193	32.0853	32.1144	31.9105	31.1964	31.1914	31.326	31.3027	31.2349	31.6534	31.4066	31.4494
Q924D0	Reticulon-4-interacting protein 1, mitochondrial	Rtn4ip1	0	3267700000	82	15	15	54	43.371	28.2286	28.0394	25.7736	28.0417	27.943	28.0953	27.8801	27.8171	27.8	28.1439	28.3042	28.2758	28.3319	27.9338	28.2283	28.342
Q924M7	Mannose-6-phosphate isomerase	Mpi	0	1279300000	52	8	8	34.8	46.575	26.8477	27.1229	24.5502	27.1831	27.4317	27.0513	26.9848	27.2768	26.6344	26.4232	26.4556	25.165	27.1123	27.0659	26.9922	27.0105
Q924T2	28S ribosomal protein S2, mitochondrial	Mrps2	0	415640000	19	3	3	16.2	32.313	25.1002	24.8785	25.0689	25.6262	25.7553	25.8148	26.5928	26.1577	25.3593	24.5243	24.9859	25.2341	25.2576	24.875	24.571	25.9274
Q924Y0	Gamma-butyrobetaine dioxygenase	Bbox1	0	12512000000	232	23	23	78.8	44.698	30.0137	29.8656	30.1041	30.2293	30.1216	30.2881	30.4132	30.3153	29.9396	30.0271	30.0828	30.1498	29.8829	29.8487	29.9153	30.0475
Q924Z4	Ceramide synthase 2	Cers2	0	3312500000	94	13	13	30.5	45.024	27.5554	28.862	28.0787	27.5533	27.6052	27.1355	27.5321	27.1283	28.6266	28.9174	28.0025	28.3269	28.6484	26.6918	28.1635	27.7324
Q925I1	ATPase family AAA domain-containing protein 3	Atad3	0	7593100000	216	31	31	49.1	66.741	29.5013	29.2451	29.1214	29.2776	29.0299	28.9638	29.2177	29.1047	29.4112	29.506	29.5157	29.3814	29.3919	29.4036	29.2318	29.2988
Q925N0	Sideroflexin-5	Sfxn5	0	576130000	24	8	8	38.6	37.328	24.5298	23.783	26.4849	26.6132	26.4349	25.9134	25.8242	26.0373	25.0469	24.6178	26.5133	24.7893	25.2715	25.716	26.4341	25.8755
Q925N2	Sideroflexin-2	Sfxn2	0	1542400000	60	10	10	47.2	36.141	27.5787	28.0456	27.0227	27.6274	27.9478	27.4383	27.5738	27.4063	26.9429	27.052	25.929	25.5729	26.9959	26.0828	26.7862	26.0423
Q93092	Transaldolase	Taldo1	0	40968000000	322	25	25	52.8	37.387	32.034	31.648	31.5786	31.6166	31.6468	31.7738	31.7807	31.6708	31.8377	31.9334	31.675	31.8839	31.8509	31.8741	31.7186	31.7179
Q99020	Heterogeneous nuclear ribonucleoprotein A/B	Hnrnpab	0	12708000000	130	10	10	32.3	30.831	30.0836	29.6651	29.6286	29.9415	30.2904	30.5407	30.4649	30.474	29.9035	30.1156	30.0128	30.0441	30.209	30.2675	30.0683	30.1797
Q99J08	SEC14-like protein 2	Sec14l2	0	132020000000	664	35	35	85.1	46.3	33.5416	33.6093	33.4908	33.6095	33.032	33.0007	33.0212	33.1531	33.6171	33.7147	33.4767	33.6526	33.4748	33.403	33.3884	33.3476
Q99J39	Malonyl-CoA decarboxylase, mitochondrial	Mlycd	0	9313600000	209	24	24	60.2	54.735	28.8244	29.4875	29.4737	29.5204	29.4323	29.1715	29.3416	29.4282	30.1026	29.9927	30.1492	29.811	29.8999	29.7952	29.8273	29.7223
Q99J99	3-mercaptopyruvate sulfurtransferase	Mpst	0	60425000000	294	22	22	71	33.023	31.0034	31.2427	31.3129	31.5165	31.6682	31.6973	31.7043	31.7495	32.8421	32.8115	32.8653	32.7933	32.5799	32.7682	32.7484	32.6021
Q99JB2	Stomatin-like protein 2, mitochondrial	Stoml2	0	4533600000	118	15	15	62.6	38.384	28.9538	28.6132	28.4811	28.5645	28.3836	28.5349	28.3435	28.4341	28.5537	28.5746	28.2245	28.6613	28.7428	28.7116	28.4981	28.4941
Q99JB8	Protein kinase C and casein kinase II substrate protein 3	Pacsin3	0	1688600000	51	12	12	35.6	48.584	27.1314	26.8844	27.3512	27.2699	27.3697	27.5912	27.2711	27.5258	27.3481	27.2689	27.4715	27.2188	27.0774	27.2977	27.1938	27.3145
Q99JI4	26S proteasome non-ATPase regulatory subunit 6	Psmd6	0	7858500000	153	19	19	56.8	45.536	29.4335	29.3658	29.3982	29.3309	29.7115	29.5846	29.5393	29.4238	29.3407	29.2864	29.3982	29.2065	29.3299	29.3452	29.4211	29.3414
Q99JI6	Ras-related protein Rap-1b	Rap1b	0	5883000000	88	14	14	83.2	20.825	28.7118	29.012	28.9895	29.0795	29.2708	29.0348	29.3112	29.306	28.8084	28.7168	28.731	28.529	28.6993	28.7002	29.0921	29.0605
Q99JR1	Sideroflexin-1	Sfxn1	0	25895000000	260	16	16	62.1	35.649	31.16	31.1192	30.931	30.9217	31.0488	30.5909	30.6169	30.7341	31.3785	31.2848	31.2544	31.2238	31.1879	30.6183	31.2383	31.1577
Q99JR5	Tubulointerstitial nephritis antigen-like	Tinagl1	0	1412400000	69	12	12	37.6	52.664	26.7541	27.0355	26.2088	27.7091	27.9942	27.9606	27.6344	27.6811	27.223	26.9884	26.1478	26.6267	26.8673	27.1501	26.8616	25.3986
Q99JT9	1,2-dihydroxy-3-keto-5-methylthiopentene dioxygenase	Adi1	0	6710600000	112	14	14	87.2	21.523	29.599	28.8518	29.3029	29.6831	29.6906	29.7704	29.7311	29.7374	28.6772	28.8339	29.181	28.9532	28.8773	28.9861	29.0258	29.0828
Q99JW2	Aminoacylase-1	Acy1	0	4689400000	118	18	18	50.2	45.78	28.7282	28.3709	28.5814	28.7248	28.786	28.5523	28.5042	28.588	28.6768	28.9842	28.7659	28.6248	28.6375	28.7141	28.5876	28.5291
Q99JW4	LIM and senescent cell antigen-like-containing domain protein 1	Lims1	0	410750000	21	6	6	23.1	37.24	25.9	25.6257	26.6703	26.0664	26.2395	26.4586	26.2201	26.4613	25.4704	25.7736	25.2797	25.6805	24.6692	25.8944	26.1294	25.6178
Q99JX3	Golgi reassembly-stacking protein 2	Gorasp2	0	3847000000	104	9	9	29.3	47.038	28.1108	28.3944	26.8423	27.8888	28.0298	28.8022	28.8176	28.633	28.089	28.4363	27.7461	28.2703	28.353	28.7768	28.0868	27.9955
Q99JX4	Eukaryotic translation initiation factor 3 subunit M	Eif3m	0	2923300000	74	12	12	48.4	42.516	27.1197	28.3293	27.4601	27.3858	27.4904	27.6542	27.8743	27.436	27.9176	28.1868	27.7222	28.2464	28.1811	28.2085	28.1584	27.4286
Q99JY0	Trifunctional enzyme subunit beta, mitochondrial;3-ketoacyl-CoA thiolase	Hadhb	0	158760000000	602	38	38	72.6	51.386	33.6668	33.7196	33.6975	33.6936	33.8822	33.7509	33.8252	33.8771	33.8252	33.8137	33.8208	33.7152	33.8365	33.8279	33.7745	33.8224
Q99JY3	GTPase IMAP family member 4	Gimap4	0	1389800000	34	7	7	36.5	24.554	27.3649	25.1592	27.387	27.5048	27.695	27.4106	27.4289	27.2697	25.7884	25.3978	24.6331	25.7519	26.8955	27.2546	27.1136	27.5853
Q99JY4	TraB domain-containing protein	Trabd	0	856800000	51	10	10	40.7	42.189	25.8954	26.5339	26.3179	26.0551	25.7497	26.1243	26.6944	26.7184	26.6754	27.038	26.6641	26.8129	26.7493	26.1107	26.3692	26.3774
Q99JY9	Actin-related protein 3	Actr3	0	24083000000	257	26	26	77.3	47.357	30.7884	31.1597	30.8903	31.0304	31.3666	31.462	31.3241	31.2751	30.818	30.8376	30.7808	30.9811	30.9917	31.0568	30.9962	30.9323
Q99K01	Pyridoxal-dependent decarboxylase domain-containing protein 1	Pdxdc1	0	1418600000	56	14	14	28.3	87.334	25.9389	26.5007	26.8573	26.8695	26.9621	26.8649	26.9773	26.7503	27.0933	26.9893	26.7396	27.1861	27.4427	27.6939	27.2664	27.3239
Q99K28	ADP-ribosylation factor GTPase-activating protein 2	Arfgap2	0	4240500000	103	13	13	37.7	56.598	28.2002	28.4469	28.7461	28.5173	28.5728	28.7409	28.3835	28.6004	28.6513	28.523	27.9336	28.4274	28.5768	28.6023	28.3577	28.7357
Q99K30	Epidermal growth factor receptor kinase substrate 8-like protein 2	Eps8l2	0	3508000000	107	21	21	47.7	82.228	28.5124	28.2985	28.328	28.4209	27.168	27.8365	28.149	27.5835	28.1638	28.4358	28.0137	28.0116	28.2935	28.4433	28.3232	28.2371
Q99K41	EMILIN-1	Emilin1	0	381820000	30	11	11	17.6	107.58	24.7482	25.9006	25.4942	27.0061	26.9813	26.6084	27.0831	26.8734	25.2162	25.0394	24.6404	24.948	24.8523	25.8137	25.3172	25.7784
Q99K48	Non-POU domain-containing octamer-binding protein	Nono	0	9084600000	236	26	24	60.9	54.54	28.8583	29.4955	29.8847	29.6324	29.706	29.815	29.7996	29.907	29.5512	29.4404	29.119	29.5843	29.6887	29.9624	29.5394	29.8842
Q99K51	Plastin-3	Pls3	0	23091000000	372	39	36	75.1	70.741	31.097	31.1986	31.0454	31.0878	31.1151	31.1749	31.1908	31.2583	30.6542	30.6662	30.6618	30.8076	31.0139	30.9632	30.8025	30.6282
Q99K67	Alpha-aminoadipic semialdehyde synthase, mitochondrial;Lysine ketoglutarate reductase;Saccharopine dehydrogenase	Aass	0	83589000000	798	58	58	71.1	102.97	32.8511	32.7982	32.6845	32.7246	33.2945	33.1208	33.3223	33.3961	32.6877	32.5826	32.6596	32.7402	32.6457	32.9156	32.5115	32.5642
Q99KB8	Hydroxyacylglutathione hydrolase, mitochondrial	Hagh	0	42699000000	287	19	19	77.7	34.084	32.4317	32.0294	31.5195	31.6422	31.3849	31.398	31.5351	31.3747	32.002	31.99	31.8352	32.12	31.8583	31.7312	31.5881	31.5155
Q99KC8	von Willebrand factor A domain-containing protein 5A	Vwa5a	0	6434900000	167	25	25	43.9	87.142	28.9583	29.2783	28.5743	28.8371	29.1925	29.1481	29.2132	29.0476	29.086	28.9709	28.9231	28.9897	29.3849	29.5039	29.4077	29.3121
Q99KF1	Transmembrane emp24 domain-containing protein 9	Tmed9	0	4803500000	71	9	9	35.3	27.127	29.4514	28.3779	27.7823	28.5616	28.257	28.5563	28.4532	28.2699	28.6432	28.6582	28.6004	29.1095	28.5614	28.5159	28.8794	28.7559
Q99KI0	Aconitate hydratase, mitochondrial	Aco2	0	164050000000	840	60	60	68.1	85.462	33.5875	33.7178	33.4448	33.5269	33.6677	33.5701	33.679	33.6761	33.9472	33.9042	33.9255	34.0004	34.0447	34.0089	33.822	33.6697
Q99KJ8	Dynactin subunit 2	Dctn2	0	2280900000	63	13	13	52.5	44.116	25.9606	27.5115	27.1135	27.4839	27.493	27.4072	27.4587	27.3748	27.8449	28.0704	27.7295	28.0664	27.8326	27.7688	27.5088	27.8884
Q99KK2	N-acylneuraminate cytidylyltransferase	Cmas	0	3736500000	90	11	11	30.3	48.057	28.7004	28.4023	28.1602	27.9106	28.0224	28.0715	28.092	28.3079	28.5246	28.4771	28.2026	28.6409	28.2456	28.1876	28.4483	28.0801
Q99KK7	Dipeptidyl peptidase 3	Dpp3	0	12860000000	259	34	34	64.2	82.897	29.7724	30.1257	29.7779	29.9225	29.792	29.9228	30.1425	30.0296	30.256	30.087	30.3226	30.4286	30.3566	30.2881	30.1865	30.0792
Q99KN9	Clathrin interactor 1	Clint1	0	2581900000	92	13	13	32.5	68.512	29.1442	28.1141	27.4718	27.1567	27.3828	27.5512	27.273	27.3301	28.1651	28.2691	27.5912	28.5139	27.6246	27.7051	27.1301	27.573
Q99KP3	Lambda-crystallin homolog	Cryl1	0	1627900000	54	10	10	52	35.208	25.2199	25.0649	26.5862	27.2347	27.1267	27.2882	27.2026	27.2034	27.4806	27.3706	27.5506	27.6659	27.2135	27.5128	27.4691	27.5771
Q99KP6	Pre-mRNA-processing factor 19	Prpf19	0	4386400000	91	12	12	40.9	55.238	27.8659	28.2791	28.2991	28.3864	28.8169	28.8953	28.7705	28.76	28.6378	28.5108	28.0985	28.6101	29.0303	28.8425	28.6265	28.6447
Q99KQ4	Nicotinamide phosphoribosyltransferase	Nampt	0	15091000000	247	24	24	60.5	55.446	30.3101	30.2254	29.9723	30.1648	30.6213	30.8184	30.6882	30.6587	30.3145	30.4018	30.5942	30.2079	30.4074	30.447	30.4483	30.5413
Q99KR3	Beta-lactamase-like protein 2	Lactb2	0	37092000000	292	20	20	69.8	32.754	32.379	31.7583	31.4927	31.6183	30.964	30.9871	30.7031	30.779	31.7852	31.8576	31.9715	31.9464	31.5599	31.1901	31.1864	31.1411
Q99KR7	Peptidyl-prolyl cis-trans isomerase F, mitochondrial	Ppif	0	4244100000	87	11	11	64.1	21.737	28.4707	28.2761	28.6985	28.1962	28.7213	28.5619	28.2305	28.3024	28.8402	28.6679	28.8896	28.7725	28.4169	28.7394	28.4771	28.8671
Q99KU0	Vacuole membrane protein 1	Vmp1	0	849770000	28	2	2	11.3	45.96	24.7838	26.4872	26.4201	26.4459	26.5375	26.4462	26.4534	26.1487	25.9564	25.3957	25.766	26.7641	25.703	26.4289	26.7195	26.6718
Q99KV1	DnaJ homolog subfamily B member 11	Dnajb11	0	11041000000	157	11	11	39.1	40.555	29.5921	29.8238	29.7322	30.1017	29.7541	30.0233	30.0611	29.688	29.9361	29.9607	29.9481	29.9131	29.8883	30.4242	30.1884	29.7915
Q99L04	Dehydrogenase/reductase SDR family member 1	Dhrs1	0	17003000000	251	25	25	78	34.005	30.3532	30.909	30.5371	30.8138	30.4991	30.2048	30.2519	30.4773	30.6876	30.428	30.1049	30.5843	30.6522	30.2845	30.4119	30.1999
Q99L13	3-hydroxyisobutyrate dehydrogenase, mitochondrial	Hibadh	0	55071000000	405	25	25	81.2	35.44	32.2183	31.9911	32.0611	32.1934	32.3977	32.0876	32.0828	32.195	32.177	32.0703	32.4527	32.1565	32.377	32.2612	32.2722	32.3854
Q99L45	Eukaryotic translation initiation factor 2 subunit 2	Eif2s2	0	4342000000	109	17	17	58.3	38.092	28.4605	28.6288	28.6505	28.3394	28.5253	28.4232	28.4703	28.4494	28.4825	28.5063	28.4145	28.7409	28.4498	28.6879	28.2213	28.398
Q99L47	Hsc70-interacting protein	St13	0	10767000000	157	16	16	33.4	41.655	30.4466	30.1006	29.5785	29.7947	29.5071	29.6534	29.698	29.3909	29.8974	29.9775	29.7712	30.0105	29.768	30.0172	29.7069	29.392
Q99L88	Beta-1-syntrophin	Sntb1	0	2895900000	102	18	18	49.9	58.081	27.8159	28.2639	28.0149	28.0734	28.3264	28.3425	28.2123	28.4814	27.9997	27.838	27.9647	27.9922	27.8742	28.0153	27.8708	28.0095
Q99LB2	Dehydrogenase/reductase SDR family member 4	Dhrs4	0	43280000000	320	24	24	79.2	29.884	32.5565	31.8282	31.535	31.69	31.3173	31.2908	31.3622	31.2555	31.9332	31.9622	32.2555	31.988	31.8051	31.9121	31.8147	31.8783
Q99LB6	Methionine adenosyltransferase 2 subunit beta	Mat2b	0	1366700000	60	10	10	38	37.392	26.2332	27.0541	27.0719	27.1285	27.093	26.8555	26.8726	27.0562	27.303	27.0603	27.2593	27.1533	26.9427	27.1279	26.8073	26.6116
Q99LB7	Sarcosine dehydrogenase, mitochondrial	Sardh	0	380270000000	1154	65	65	77.3	101.68	35.173	35.181	35.2037	35.2882	35.3334	35.1212	35.115	35.2033	34.8732	34.7196	34.9993	34.8293	34.8491	34.8746	34.7037	34.6841
Q99LC3	NADH dehydrogenase [ubiquinone] 1 alpha subcomplex subunit 10, mitochondrial	Ndufa10	0	41291000000	368	29	29	79.2	40.603	31.7529	31.6736	31.5286	31.772	31.7157	31.6614	31.6792	31.7693	31.9921	31.9201	31.6137	32.0382	31.9594	31.9991	31.8186	31.8152
Q99LC5	Electron transfer flavoprotein subunit alpha, mitochondrial	Etfa	0	356170000000	582	30	30	78.1	35.009	34.6628	34.7972	34.6835	34.7703	34.7129	34.5944	34.6766	34.6361	35.1303	35.0198	35.1694	35.0818	35.1422	35.1078	34.9105	34.7722
Q99LD4	COP9 signalosome complex subunit 1	Gps1	0	1653300000	61	9	9	28.5	53.442	27.4178	27.307	27.497	27.3278	26.9812	27.3094	27.3119	27.1687	27.1187	27.1724	26.938	26.9117	27.2177	27.1392	27.1244	27.1724
Q99LF4	tRNA-splicing ligase RtcB homolog	Rtcb	0	15152000000	276	27	27	68.7	55.249	30.7142	30.4177	30.3487	30.3069	30.2807	30.361	30.4357	30.3274	30.4391	30.4236	30.1487	30.3903	30.5292	30.4272	30.3096	30.282
Q99LP6	GrpE protein homolog 1, mitochondrial	Grpel1	0	20584000000	214	17	17	73.7	24.307	31.1399	30.71	30.7354	30.5566	30.4318	30.692	30.5293	30.5079	30.9026	30.9137	31.1009	30.9156	30.9384	30.8876	30.6885	30.7155
Q99LT0	Protein dpy-30 homolog	Dpy30	0	703400000	35	5	5	87.9	11.213	24.4334	25.0229	25.859	25.7539	25.6502	24.6845	26.2848	26.1456	25.7858	25.5881	25.7868	25.8816	26.4356	25.9591	25.9573	26.4614
Q99LX0	Protein deglycase DJ-1	Park7	0	61465000000	326	20	20	93.7	20.021	32.7989	32.3702	32.5227	32.6264	32.3591	32.3324	32.1945	32.2287	32.336	32.1019	32.7636	32.4934	32.1705	32.3074	32.3589	32.2957
Q99LY9	NADH dehydrogenase [ubiquinone] iron-sulfur protein 5;NADH dehydrogenase [ubiquinone] iron-sulfur protein 5, N-terminally processed	Ndufs5	0	8799500000	101	12	12	76.4	12.648	29.8954	29.415	29.0526	29.2626	29.2327	28.9549	29.004	29.0103	29.9505	29.7349	29.54	29.9063	29.6469	29.5723	29.3891	29.2571
Q99M28	RNA-binding protein with serine-rich domain 1	Rnps1	0	876820000	22	6	6	24.6	34.208	25.8834	26.8113	27.037	26.4523	27.1448	25.3609	25.0213	26.7308	25.4313	25.6712	27.0765	24.8147	26.7091	26.5598	26.7447	27.1024
Q99M87	DnaJ homolog subfamily A member 3, mitochondrial	Dnaja3	0	5077600000	140	14	14	35.6	52.443	28.6028	28.6114	28.8179	28.8349	28.7276	28.7787	28.7898	28.7836	28.9992	28.9483	29.1129	28.9778	28.6404	29.147	28.8425	28.873
Q99MN1	Lysine--tRNA ligase	Kars	0	10176000000	207	28	28	64.9	67.839	29.4944	29.9986	29.6481	29.825	29.654	29.8762	29.8826	29.6801	29.8403	29.8193	29.9749	29.9761	29.8156	29.888	29.8949	29.8332
Q99MN9	Propionyl-CoA carboxylase beta chain, mitochondrial	Pccb	0	39864000000	418	35	35	78.9	58.408	31.6641	31.5458	31.7359	31.6696	31.5965	31.5584	31.6324	31.6257	31.8127	31.7367	31.7537	31.7669	31.882	32.015	31.734	31.8027
Q99MR6	Serrate RNA effector molecule homolog	Srrt	0	614650000	38	9	9	13.3	100.45	25.8919	25.9933	26.0868	25.6385	26.3936	26.1043	26.4565	26.7262	26.1612	25.6743	25.938	25.9109	26.369	26.2962	25.8783	25.1375
Q99MR8	Methylcrotonoyl-CoA carboxylase subunit alpha, mitochondrial	Mccc1	0	34613000000	427	38	38	66	79.343	31.9023	31.5981	31.4762	31.6321	31.5233	31.3601	31.2238	31.3428	31.5191	31.5668	31.6501	31.6585	31.5289	31.5073	31.4679	31.4245
Q99MZ7	Peroxisomal trans-2-enoyl-CoA reductase	Pecr	0	38606000000	246	15	15	65	32.41	31.6612	31.6566	31.3238	31.6884	31.213	31.3148	31.4116	31.2387	31.8428	31.6888	31.9585	31.8941	31.9763	31.7777	31.6505	31.724
Q99N42	Thymidine phosphorylase	Tymp	0	2613300000	87	16	16	43.1	49.335	27.9286	27.5597	27.71	27.8452	27.8024	27.7036	27.2284	27.6433	28.0806	28.036	28.375	27.9704	27.5765	27.4344	27.4076	27.6386
Q99N96	39S ribosomal protein L1, mitochondrial	Mrpl1	0	669360000	28	8	8	39.9	37.596	24.7173	24.7004	25.4022	25.0043	26.3616	26.1744	26.317	25.9275	26.4019	26.7163	26.5688	26.467	26.1472	26.5659	24.8736	26.1433
Q99NB9	Splicing factor 3B subunit 1	Sf3b1	0	2453900000	136	32	32	40.7	145.81	26.721	28.2714	27.1844	27.1979	27.4043	28.1175	28.1423	28.182	28.0012	27.8791	26.5962	27.5607	28.1344	27.5292	27.6627	27.5609
Q99P27	Group XIIB secretory phospholipase A2-like protein	Pla2g12b	0	1421400000	41	6	6	45.6	21.736	27.0386	26.9638	27.0403	27.2177	24.8576	26.881	26.5579	27.1771	27.0075	24.4424	27.0112	26.1261	27.2218	27.1235	27.0082	26.9328
Q99P30	Peroxisomal coenzyme A diphosphatase NUDT7	Nudt7	0	51008000000	235	18	18	60.2	26.856	31.5031	32.4685	31.1737	31.9903	30.1126	30.3625	30.6761	30.1006	32.5192	32.3379	32.2449	32.3951	32.7323	32.354	32.4808	31.821
Q99PG0	Arylacetamide deacetylase	Aadac	0	77973000000	466	31	31	70.9	45.25	33.1641	33.438	33.0728	33.1031	33.1772	32.7509	32.7066	32.8999	32.2916	32.3781	32.5241	32.2781	32.2688	31.5454	32.4019	32.1035
Q99PL5	Ribosome-binding protein 1	Rrbp1	0	103540000000	1077	81	81	46.7	172.88	33.2103	32.9821	32.9304	32.779	32.9631	33.03	32.9046	32.9055	33.2484	33.308	33.1059	33.2333	33.2349	33.4401	33.2312	33.2965
Q99PT1	Rho GDP-dissociation inhibitor 1	Arhgdia	0	30821000000	185	15	15	84.3	23.407	31.4692	31.282	31.3076	31.436	31.6943	31.6769	31.7158	31.4414	31.0631	31.0928	31.379	31.1404	31.4138	31.6914	31.5002	31.646
Q99PV0	Pre-mRNA-processing-splicing factor 8	Prpf8	0	1524400000	79	27	27	17.5	273.61	24.8988	27.4458	24.1659	24.1342	27.4145	27.1919	27.294	27.5835	27.4725	27.4481	27.9821	26.6663	27.4088	25.7178	27.6755	26.607
Q9CPP6	NADH dehydrogenase [ubiquinone] 1 alpha subcomplex subunit 5	Ndufa5	0	13002000000	155	10	10	75.9	13.36	30.2923	29.8058	30.7791	30.0812	30.0445	29.9636	29.9087	29.9542	30.1361	29.8878	30.0473	30.3087	29.8736	30.2723	30.2749	30.1892
Q9CPQ1	Cytochrome c oxidase subunit 6C	Cox6c	0	67958000000	168	8	8	55.3	8.4689	32.9129	32.5163	32.2877	32.2777	32.4014	32.0615	32.1111	32.2606	32.6496	32.5483	32.6043	32.6092	32.5305	32.537	32.4747	32.4709
Q9CPQ3	Mitochondrial import receptor subunit TOM22 homolog	Tomm22	0	1797600000	37	4	4	48.6	15.537	27.2603	27.3555	26.5855	27.1836	27.3036	27.2113	27.3747	27.2175	27.6322	25.1835	27.4583	27.2965	27.6676	27.4771	27.2733	27.3702
Q9CPQ8	ATP synthase subunit g, mitochondrial	Atp5l	0	39275000000	107	8	8	55.3	11.424	31.9255	31.8149	31.0807	31.3271	31.5977	30.9628	31.0366	31.0585	32.1498	32.0126	31.8958	32.1069	31.8609	31.7911	31.5098	31.4294
Q9CPR4	60S ribosomal protein L17	Rpl17	0	43134000000	241	17	17	58.7	21.423	32.1345	32.2397	31.8545	31.4919	31.8764	31.3196	31.1761	31.4718	32.0829	32.2	31.9158	32.0564	31.8206	31.1648	31.8643	31.9626
Q9CPR5	39S ribosomal protein L15, mitochondrial	Mrpl15	0	1024100000	35	10	10	36.9	33.541	24.6725	26.6345	24.2861	25.5003	26.7415	26.6747	26.7056	26.8863	26.8283	26.6555	25.8038	27.0784	24.4641	26.7566	26.2065	26.8255
Q9CPT4	Myeloid-derived growth factor	Mydgf	0	3348600000	66	6	6	34.3	17.982	28.6237	27.7734	28.8335	28.1799	27.9668	27.8951	28.1611	27.5824	27.2011	27.621	28.6016	27.804	27.7505	27.8426	28.0917	28.5145
Q9CPU0	Lactoylglutathione lyase	Glo1	0	176010000000	361	19	19	87.5	20.809	33.1204	33.5008	33.4069	33.5422	32.9471	32.9104	32.7341	32.8734	34.2988	34.2263	34.4484	34.3771	34.1756	34.1518	34.1122	33.9467
Q9CPU2	NADH dehydrogenase [ubiquinone] 1 beta subcomplex subunit 2, mitochondrial	Ndufb2	0	2948700000	32	2	2	40	11.967	28.9477	28.542	27.2822	27.1441	27.8968	27.1257	26.934	27.3739	28.3009	28.0957	28.2402	28.1539	28.1687	27.0244	27.3958	27.4787
Q9CPV4	Glyoxalase domain-containing protein 4	Glod4	0	13087000000	176	20	20	71.8	33.316	29.8624	30.2123	29.7252	30.1164	29.8514	30.0121	30.0174	29.7881	30.2085	30.2562	30.4017	30.2166	30.0664	30.5653	30.1411	30.3149
Q9CPW4	Actin-related protein 2/3 complex subunit 5	Arpc5	0	3251100000	43	6	6	61.6	16.288	28.2556	28.0291	28.3585	28.0189	28.5374	28.6659	28.7072	28.4466	28.1842	25.3783	25.0964	28.1037	28.1961	28.451	28.04	28.6759
Q9CPX6	Ubiquitin-like-conjugating enzyme ATG3	Atg3	0	2785300000	62	9	9	48.4	35.796	28.3855	28.2961	27.691	27.972	27.8511	27.6443	27.5779	27.4866	27.9032	27.8798	27.944	27.8506	27.9006	27.6114	28.0671	28.1216
Q9CPX7	28S ribosomal protein S16, mitochondrial	Mrps16	0	954500000	32	5	5	54.8	15.192	26.8342	26.632	25.0641	26.9408	26.7117	26.9212	26.5145	26.8311	25.5946	25.1131	26.4516	26.8983	26.412	26.0849	25.0959	26.3244
Q9CPY7	Cytosol aminopeptidase	Lap3	0	179170000000	711	39	39	80.3	56.141	34.1638	33.95	34.0875	34.14	33.6291	33.5241	33.563	33.481	34.0566	33.9321	34.1769	34.0074	33.87	33.9097	33.795	33.8251
Q9CQ01	Ribonuclease T2	Rnaset2	0	2329900000	70	6	6	21.6	29.608	27.8259	27.9072	25.4232	27.4129	27.7794	27.7722	27.6719	27.5654	28.0029	27.7498	27.4367	27.7017	28.0213	27.6743	27.7551	27.753
Q9CQ22	Ragulator complex protein LAMTOR1	Lamtor1	0	1073900000	32	5	5	57.1	17.749	24.7122	26.6462	26.6705	26.8582	27.0188	27.1948	26.9085	26.6665	25.7443	27.0433	26.7717	26.1209	26.8684	26.7869	27.2028	27.3393
Q9CQ54	NADH dehydrogenase [ubiquinone] 1 subunit C2	Ndufc2	0	11066000000	146	10	10	69.2	14.164	30.0702	30.0264	29.4119	29.4955	29.5981	29.4177	29.5172	29.6193	30.258	30.0519	30.1493	30.0503	29.9232	29.3434	29.7797	29.7028
Q9CQ60	6-phosphogluconolactonase	Pgls	0	16585000000	187	13	13	77	27.254	30.6681	30.5714	30.7124	30.6109	30.7112	30.5592	30.5841	30.5406	30.2754	30.2763	30.4755	30.3893	30.4403	30.3634	30.2164	30.5227
Q9CQ62	2,4-dienoyl-CoA reductase, mitochondrial	Decr1	0	113070000000	392	24	24	62.4	36.213	33.3092	33.2292	33.0689	33.1296	33.3197	33.1315	33.0669	33.09	33.3496	33.3774	33.5348	33.417	33.1504	33.2361	33.2378	33.3082
Q9CQ65	S-methyl-5-thioadenosine phosphorylase	Mtap	0	5518200000	121	10	10	48.1	31.062	29.0319	28.6154	28.4204	28.5251	28.3946	28.3826	28.4393	28.1194	29.1535	29.1472	29.3267	29.2534	29.0653	29.0411	28.9966	29.061
Q9CQ69	Cytochrome b-c1 complex subunit 8	Uqcrq	0	15462000000	90	8	8	90.2	9.7681	30.6271	30.3167	30.2099	30.4857	30.3154	30.1758	29.9106	30.2227	30.4124	30.2617	31.0913	30.4864	30.2468	30.4886	30.1399	30.7453
Q9CQ75	NADH dehydrogenase [ubiquinone] 1 alpha subcomplex subunit 2	Ndufa2	0	6863200000	59	7	7	56.6	10.916	29.3381	29.1783	28.9095	28.8316	29.0895	28.6836	28.5508	28.7297	29.6219	29.4844	29.6073	29.6551	29.4732	29.1223	29.1958	29.1552
Q9CQ80	Vacuolar protein-sorting-associated protein 25	Vps25	0	707650000	37	8	8	52.3	20.747	25.8454	26.605	27.2708	26.1594	26.0088	26.1635	26.3037	26.1978	26.1847	25.5003	26.4451	26.3062	26.2508	26.3031	26.196	26.2368
Q9CQ89	Protein CutA	Cuta	0	1951500000	51	4	4	49.2	18.865	27.7111	27.828	27.6041	27.4112	27.1098	27.2762	27.4157	27.4989	27.7131	27.3257	25.2181	27.388	27.639	27.3758	27.0546	27.0967
Q9CQ92	Mitochondrial fission 1 protein	Fis1	0	3340100000	79	8	8	47.4	17.008	27.9715	27.8206	27.858	27.6752	27.5623	28.1626	27.7451	27.8416	28.3919	28.2142	28.3478	28.1761	28.4148	28.1807	28.0647	28.107
Q9CQA3	Succinate dehydrogenase [ubiquinone] iron-sulfur subunit, mitochondrial	Sdhb	0	56750000000	286	20	20	63.5	31.814	32.1554	32.1704	31.9984	32.087	32.0824	31.9448	32.078	31.9898	32.5455	32.4529	32.4906	32.4353	32.4536	32.3173	32.2327	32.1329
Q9CQC6	Basic leucine zipper and W2 domain-containing protein 1	Bzw1	0	2653700000	84	17	17	48.7	48.043	28.1556	27.8943	27.3641	27.4514	27.5983	27.8844	28.3649	28.0715	27.8238	28.0584	26.61	28.0115	27.8433	28.0784	27.4233	27.6076
Q9CQC7	NADH dehydrogenase [ubiquinone] 1 beta subcomplex subunit 4	Ndufb4	0	12592000000	97	8	8	55	15.081	30.2961	29.9076	29.7764	29.9459	29.8911	29.6752	29.6543	29.8497	30.1416	29.8978	29.9442	30.2234	30.1163	30.1724	30.0312	30.0947
Q9CQC9	GTP-binding protein SAR1b	Sar1b	0	19113000000	162	14	14	77.8	22.382	30.4088	31.1915	29.8941	30.5871	30.5302	30.1751	30.293	30.47	30.9034	30.8653	30.5616	30.709	30.9483	30.1675	30.7344	30.0741
Q9CQE1	Protein NipSnap homolog 3B	Nipsnap3b	0	11389000000	145	14	14	71.7	28.308	29.4851	29.9709	29.6076	29.9909	30.0202	30.0358	30.0742	30.0887	29.6216	29.8458	29.9084	29.8806	29.8663	30.2195	30.2633	30.1697
Q9CQE8	UPF0568 protein C14orf166 homolog		0	6205000000	139	15	15	63.1	28.152	29.1478	29.227	29.2026	28.9859	29.0634	29.1558	29.1979	29.1302	29.1019	28.7555	28.7641	29.02	29.0667	29.1916	29.1148	29.0621
Q9CQF3	Cleavage and polyadenylation specificity factor subunit 5	Nudt21	0	1226300000	53	8	8	57.7	26.24	25.0216	27.0418	26.5625	26.7052	26.7273	25.316	26.7829	27.1598	26.6679	26.7943	26.5192	26.5093	27	27.2444	26.7008	26.5263
Q9CQF9	Prenylcysteine oxidase	Pcyox1	0	9445800000	159	16	16	49.7	56.494	29.5482	29.9488	29.1027	29.6209	29.3118	29.2784	29.3577	29.1368	29.6974	29.8097	29.3122	29.6218	29.7186	29.6436	29.8357	29.5959
Q9CQH3	NADH dehydrogenase [ubiquinone] 1 beta subcomplex subunit 5, mitochondrial	Ndufb5	0	8889400000	85	8	8	33.3	21.71	29.7157	29.4434	29.2985	29.3702	29.8109	29.1236	29.0317	29.3541	29.7939	29.7467	29.7565	29.5663	29.5149	29.3183	29.6847	29.7067
Q9CQH7	Transcription factor BTF3 homolog 4	Btf3l4	0	6769900000	57	6	6	62.7	17.27	29.1903	29.2277	29.3161	29.0774	29.1179	29.4688	29.052	29.3868	29.1618	29.1305	29.1813	28.9677	28.728	29.1411	28.7155	29.0258
Q9CQI3	Glia maturation factor beta	Gmfb	0	1215000000	45	9	9	58.5	16.723	25.9914	26.7486	26.6738	27.1252	27.2459	27.3917	27.5478	27.1764	27.0574	26.7114	25.2293	26.5777	26.5148	27.0448	26.6598	25.2199
Q9CQI6	Coactosin-like protein	Cotl1	0	2022200000	42	7	7	52.1	15.944	25.6452	27.3819	25.4923	27.2586	28.1803	28.5323	29.0569	28.7046	26.799	26.7756	25.7371	25.3596	27.3309	27.8803	27.4969	27.8403
Q9CQI7	U2 small nuclear ribonucleoprotein B	Snrpb2	0	413140000	30	6	6	40	25.323	25.0182	25.707	25.3006	24.9725	25.1301	25.8924	25.7106	26.2315	25.4759	25.6305	26.4298	25.7343	25.9618	25.8341	25.5033	24.8434
Q9CQJ6	Density-regulated protein	Denr	0	1054900000	47	4	4	33.8	22.166	27.2228	26.5035	25.8997	26.1382	25.9115	26.4175	26.2825	26.41	26.7062	26.5356	26.4229	26.4166	26.6531	26.6544	26.2249	26.1045
Q9CQJ8	NADH dehydrogenase [ubiquinone] 1 beta subcomplex subunit 9	Ndufb9	0	15987000000	178	15	15	84.4	21.984	30.3637	30.1128	30.0316	30.4473	30.5686	30.4456	30.3726	30.3996	30.5658	30.3296	30.8205	30.4913	30.4621	30.5567	30.4704	30.5418
Q9CQM5	Thioredoxin domain-containing protein 17	Txndc17	0	3534300000	69	8	8	69.9	14.015	28.4051	28.3139	28.3758	28.2213	28.1684	28.3993	28.576	28.4023	28.135	28.2578	28.3273	28.3162	28.2716	28.2899	27.9996	28.0298
Q9CQM9	Glutaredoxin-3	Glrx3	0	3649800000	95	15	15	66.5	37.778	27.6312	28.3031	28.0701	28.0742	27.7307	28.0185	28.2322	28.0832	28.6195	28.6528	28.0727	28.4567	28.3794	28.5337	28.1449	28.0587
Q9CQN1	Heat shock protein 75 kDa, mitochondrial	Trap1	0	43728000000	463	42	42	59.1	80.208	32.1036	31.909	31.9659	32.0851	31.7934	31.8729	31.6718	31.7409	31.8077	31.8393	31.9205	31.8923	31.8863	31.8697	31.8041	31.7971
Q9CQN6	Transmembrane protein 14C	Tmem14c	0	1374600000	43	3	3	50	11.642	26.5433	27.0681	26.5544	26.582	24.5421	26.3638	26.9776	25.1957	27.6803	27.1621	25.6945	26.8019	27.3255	27.4517	26.8675	25.1437
Q9CQQ7	ATP synthase F(0) complex subunit B1, mitochondrial	Atp5f1	0	88326000000	289	19	19	64.5	28.948	32.8927	32.7706	32.4221	32.676	32.7208	32.3969	32.3541	32.4244	33.0863	33.027	33.0808	32.8622	32.9691	32.8203	32.7893	32.7856
Q9CQR2	40S ribosomal protein S21	Rps21	0	29781000000	128	9	9	71.1	9.1413	31.4007	30.7724	31.2499	31.2627	31.4715	31.325	31.3616	31.6223	31.1055	31.0962	31.4895	31.1937	31.2549	31.5532	31.3722	31.5184
Q9CQR4	Acyl-coenzyme A thioesterase 13;Acyl-coenzyme A thioesterase 13, N-terminally processed	Acot13	0	6915700000	94	7	7	67.9	15.183	28.631	28.8451	29.6132	29.5127	29.4874	29.5651	29.3897	29.3661	29.0025	29.126	29.4525	29.2512	28.9733	29.4128	29.3468	29.4499
Q9CQS8	Protein transport protein Sec61 subunit beta	Sec61b	0	5178800000	44	3	3	37.5	9.9583	28.1585	28.3849	28.8279	28.9517	28.8606	28.7374	28.8452	28.7775	29.2661	29.2146	29.0161	28.4365	28.6364	28.437	29.1832	29.0841
Q9CQT1	Methylthioribose-1-phosphate isomerase	Mri1	0	3616800000	113	9	9	47.4	39.41	28.7513	29.293	28.5167	28.5285	28.4722	28.4196	28.602	28.5888	27.8458	27.869	27.0461	27.8593	28.42	27.9647	27.7622	27.5188
Q9CQU0	Thioredoxin domain-containing protein 12	Txndc12	0	2607300000	63	7	7	63.5	19.048	27.5198	27.9411	27.8912	27.9637	28.0439	28.2124	28.0354	27.9476	27.4788	27.6565	28.1435	27.6611	27.693	28.0225	27.9768	27.9808
Q9CQU3	Protein RER1	Rer1	0	2535900000	38	5	5	33.7	22.988	28.0868	28.3094	24.4002	25.5492	25.8845	27.5034	25.0915	27.4896	28.0697	27.6277	27.7539	27.6215	27.7615	27.5099	27.8911	25.1004
Q9CQV8	14-3-3 protein beta/alpha;14-3-3 protein beta/alpha, N-terminally processed	Ywhab	0	21921000000	214	23	21	69.1	28.086	31.3678	30.9781	30.4905	30.7907	30.6688	30.9825	30.932	30.5736	31.1237	31.0899	31.0079	31.038	30.8431	31.0174	30.6782	30.6677
Q9CQW9	Interferon-induced transmembrane protein 3	Ifitm3	0	2688900000	48	4	4	48.2	14.954	28.5238	27.7816	28.0848	27.59	27.9703	27.6913	27.6073	27.5301	28.2648	28.1776	27.6019	27.1847	28.1058	27.9411	28.2703	28.7352
Q9CQX2	Cytochrome b5 type B	Cyb5b	0	45579000000	145	9	9	70.5	16.318	32.7532	32.5337	32.2558	32.2006	31.9132	31.4736	31.399	31.4257	31.9777	31.7933	31.8967	31.7653	31.7151	31.2916	31.862	31.8974
Q9CQX8	28S ribosomal protein S36, mitochondrial	Mrps36	0	5348800000	47	4	4	70.6	11.101	29.2332	29.031	28.6305	28.6088	28.8119	28.7727	28.3707	28.4116	28.7233	29.1199	29.2399	28.9673	28.4617	28.5338	28.8833	28.8789
Q9CQY5	Magnesium transporter protein 1	Magt1	0	1240000000	22	5	5	13.4	37.969	27.2302	27.0074	27.2703	26.4213	25.8928	27.0832	26.2479	26.7689	26.7909	26.9721	24.4951	26.5315	25.2829	25.4349	24.904	27.5794
Q9CQZ5	NADH dehydrogenase [ubiquinone] 1 alpha subcomplex subunit 6	Ndufa6	0	12014000000	92	8	8	55.7	15.283	30.1642	30.1713	29.2611	29.5405	29.4552	29.5135	29.4293	29.4007	30.3691	30.3282	30.2818	30.5174	30.3131	29.8381	29.446	29.5138
Q9CR00	26S proteasome non-ATPase regulatory subunit 9	Psmd9	0	3253800000	93	12	12	60.4	24.72	28.4691	28.5418	28.1902	27.941	28.2019	28.3141	28.2527	28.2469	27.8439	27.7058	27.4796	28.3904	28.241	28.0885	27.8283	27.4975
Q9CR09	Ubiquitin-fold modifier-conjugating enzyme 1	Ufc1	0	4704300000	67	7	7	47.9	19.481	28.855	28.7134	28.4613	28.5539	26.542	28.524	28.6714	28.4837	28.507	28.5688	28.8828	28.5391	28.5339	28.8003	28.4694	28.7375
Q9CR16	Peptidyl-prolyl cis-trans isomerase D	Ppid	0	7811800000	132	23	23	75.4	40.742	29.6375	29.5554	29.5995	29.6485	29.1182	29.4675	29.3855	29.0314	29.3871	29.4965	29.2971	29.2021	29.4322	29.3658	29.3444	29.3998
Q9CR21	Acyl carrier protein, mitochondrial	Ndufab1	0	12892000000	80	4	4	23.7	17.37	29.7567	30.0421	29.0351	29.6345	29.9158	29.6874	29.8321	29.6312	30.5488	30.3178	30.6123	30.3769	30.0379	30.0955	30.1205	29.8962
Q9CR51	V-type proton ATPase subunit G 1	Atp6v1g1	0	1256700000	35	7	7	73.7	13.724	27.8292	27.4293	26.4092	26.6632	27.2459	26.9146	27.3305	27.1118	25.5085	26.1056	24.8162	26.654	26.6498	27.1013	26.3645	26.4107
Q9CR57	60S ribosomal protein L14	Rpl14	0	26381000000	118	11	11	43.8	23.564	31.192	31.2699	31.1839	30.8834	31.2739	30.5908	30.6776	30.9864	31.3464	31.5498	31.439	31.3098	30.3795	30.4741	31.2383	31.1105
Q9CR61	NADH dehydrogenase [ubiquinone] 1 beta subcomplex subunit 7	Ndufb7	0	5200400000	89	7	7	59.9	16.331	29.0854	28.5857	28.1902	28.7355	28.9885	28.5546	28.7722	28.9231	29.0336	28.5445	28.5856	28.6142	29.3343	28.3766	28.7482	28.7617
Q9CR62	Mitochondrial 2-oxoglutarate/malate carrier protein	Slc25a11	0	12347000000	207	19	19	72.3	34.155	29.5925	30.0214	29.7589	29.8015	29.9051	29.6436	29.6315	29.7517	30.3301	30.3342	30.0565	29.9776	30.3067	29.5993	30.1382	30.048
Q9CR68	Cytochrome b-c1 complex subunit Rieske, mitochondrial;Cytochrome b-c1 complex subunit 11	Uqcrfs1	0	52497000000	249	17	17	67.5	29.367	31.8044	32.0657	32.1573	32.064	31.8974	32.0349	31.9431	32.0535	32.3148	32.2437	32.4762	32.3504	31.9951	32.4633	32.1831	32.1786
Q9CR86	Calcium-regulated heat stable protein 1	Carhsp1	0	5310200000	76	7	7	68.9	16.062	29.1352	28.8306	28.73	28.8917	28.5035	28.6335	28.3827	28.4702	28.7806	29.2333	28.9196	29.0257	28.9174	29.0684	28.8568	28.7798
Q9CR98	Protein FAM136A	Fam136a	0	4645700000	77	10	10	75.4	15.674	28.958	28.632	28.6728	28.7289	28.4125	28.2237	28.3749	28.2654	29.1165	28.7875	28.9069	29.0781	28.7592	28.741	28.6887	28.5348
Q9CRA5	Golgi phosphoprotein 3	Golph3	0	711940000	63	8	8	42.6	33.752	24.8545	25.8922	25.7481	25.4488	25.525	25.9521	26.289	26.0576	25.8425	25.7179	24.4222	26.3737	26.621	26.3352	25.7185	25.881
Q9CRB3	5-hydroxyisourate hydrolase	Urah	0	51260000000	158	11	11	95.8	13.559	32.3205	32.2325	31.7528	32.172	31.6608	31.8151	31.803	31.7966	32.2561	32.2222	32.2484	32.2129	32.3079	32.2038	31.9513	31.886
Q9CRB9	MICOS complex subunit Mic19	Chchd3	0	10340000000	125	12	12	48	26.334	30.632	29.7273	29.7731	29.8105	29.5745	29.4676	29.5116	29.6054	29.8741	29.9591	29.8027	29.8332	29.4836	29.5153	29.4818	29.4034
Q9CRD0	OCIA domain-containing protein 1	Ociad1	0	5272400000	108	14	14	73.7	27.61	28.8377	28.6484	28.8133	29.1608	29.0343	28.8953	28.8271	28.9043	28.8722	28.8623	29.266	28.6399	28.8205	28.9627	29.0388	29.1693
Q9CRD2	ER membrane protein complex subunit 2	Emc2	0	1415500000	50	7	7	38	34.934	25.6123	27.1249	27.2577	27.6933	27.3227	27.1768	27.391	27.2947	27.1165	27.3581	24.7445	27.0878	26.6483	27.2977	25.6017	27.2131
Q9CSN1	SNW domain-containing protein 1	Snw1	0	432130000	26	6	6	18.1	61.475	23.6027	26.199	26.4829	24.5754	26.0789	26.4238	26.1888	26.1638	25.8621	25.0373	24.469	24.3945	24.6583	26.2266	26.0985	24.3524
Q9CVB6	Actin-related protein 2/3 complex subunit 2	Arpc2	0	13180000000	209	26	26	64	34.357	30.2957	30.4443	29.7737	30.0097	30.3446	30.516	30.6369	30.3174	29.8647	29.7911	30.0942	29.917	30.3065	30.1864	29.9376	30.2086
Q9CW42	Mitochondrial amidoxime-reducing component 1	2001-03-01	0	21783000000	254	21	18	63.8	37.978	30.7593	31.0734	30.9349	31.3021	31.6708	31.004	31.1536	31.3978	30.5908	30.5085	30.667	30.3207	30.6829	30.1642	30.819	30.6324
Q9CWJ9	Bifunctional purine biosynthesis protein PURH;Phosphoribosylaminoimidazolecarboxamide formyltransferase;IMP cyclohydrolase	Atic	0	13200000000	270	35	35	85.1	64.217	30.4413	30.2188	30.4029	30.2828	30.0219	30.1314	29.9886	29.9555	30.1114	29.9074	30.2606	30.1169	30.2007	30.0509	30.0313	30.1822
Q9CWK8	Sorting nexin-2	Snx2	0	5372600000	173	26	26	57	58.47	29.3857	28.9681	28.6796	28.7756	28.8554	28.9502	28.9556	28.8169	28.6912	28.722	28.5786	28.7078	28.7618	28.8992	28.4116	28.8024
Q9CWS0	N(G),N(G)-dimethylarginine dimethylaminohydrolase 1	Ddah1	0	10737000000	157	21	21	86	31.381	31.1538	30.5769	30.8961	30.9881	30.3327	30.0264	30.4724	29.9484	29.4966	28.7296	28.3241	29.3406	28.7081	28.5865	27.0137	27.8089
Q9CX34	Suppressor of G2 allele of SKP1 homolog	Sugt1	0	902100000	38	8	8	33.9	38.158	26.8339	26.3746	26.199	26.7698	26.0157	26.2885	26.147	24.8418	26.7748	26.5174	26.2201	26.4811	26.19	26.528	26.3622	26.5396
Q9CX56	26S proteasome non-ATPase regulatory subunit 8	Psmd8	0	4051700000	86	12	12	31.4	39.93	27.6345	28.466	28.1012	28.1908	28.6334	28.4653	28.6513	28.6283	28.4774	28.5233	28.1055	28.388	28.526	28.6828	28.6238	28.0555
Q9CX86	Heterogeneous nuclear ribonucleoprotein A0	Hnrnpa0	0	1979400000	58	8	8	43.9	30.53	25.4973	27.4041	27.7184	26.9836	27.6945	27.9403	27.9013	27.8481	27.4765	27.5768	24.9513	27.4702	27.1216	27.5212	27.479	27.8604
Q9CXE7	Transmembrane emp24 domain-containing protein 5	Tmed5	0	11924000000	53	6	6	31.9	26.172	25.6446	30.5376	30.5138	30.6073	30.602	30.6322	31.0032	30.7599	25.7214	30.7645	31.3477	30.3198	24.7928	30.812	30.8387	30.691
Q9CXF0	Kynureninase	Kynu	0	28888000000	257	27	27	68.1	52.325	31.5519	31.6388	30.9241	31.3394	31.054	31.057	30.929	31.0835	31.1569	31.1971	31.2406	31.2877	31.2667	30.9468	31.171	30.667
Q9CXI0	2-methoxy-6-polyprenyl-1,4-benzoquinol methylase, mitochondrial	Coq5	0	1137700000	35	6	6	29.4	37.335	26.9601	26.2603	26.8845	25.7116	26.3147	26.5291	26.2641	26.4078	26.9047	26.6835	27.0233	26.7767	26.8797	26.7783	25.9013	26.6169
Q9CXI5	Mesencephalic astrocyte-derived neurotrophic factor	Manf	0	17930000000	145	11	11	46.4	20.373	30.6971	30.5301	30.3751	30.3987	30.4484	30.7144	30.4814	30.2346	30.3971	30.3464	30.5857	30.5833	30.5256	30.8898	30.6519	30.6548
Q9CXN7	Phenazine biosynthesis-like domain-containing protein 2	Pbld2	0	81746000000	418	27	27	84	31.983	32.8454	32.8124	32.9653	33.0241	32.4791	32.4749	32.4473	32.5835	32.854	32.8912	32.8715	32.9552	32.7563	32.7024	32.6787	32.7942
Q9CXS4	Centromere protein V	Cenpv	0	4933200000	84	9	9	53.6	27.541	28.4791	28.1341	28.0889	28.5111	28.4661	28.058	28.1991	28.3866	29.1843	28.9487	29.0777	28.6127	28.8923	28.6424	28.8805	29.0828
Q9CXT8	Mitochondrial-processing peptidase subunit beta	Pmpcb	0	4479100000	114	18	17	43.4	54.614	28.8797	28.4307	28.1627	28.558	28.4973	28.6789	28.6808	28.6801	28.5437	28.4168	28.7088	28.6836	28.5861	28.6319	28.488	28.4545
Q9CXW2	28S ribosomal protein S22, mitochondrial	Mrps22	0	1046900000	45	10	10	35.7	41.192	25.759	26.411	26.1253	26.7631	26.4522	26.8919	26.6893	26.6031	26.2581	26.6757	26.2471	26.3075	26.1114	26.4469	26.1791	25.7671
Q9CXW3	Calcyclin-binding protein	Cacybp	0	3920400000	114	14	14	68.6	26.51	28.1967	28.5889	28.0771	28.5179	27.6812	27.8304	27.6365	27.2059	28.5623	28.3683	28.4257	28.4423	27.9865	28.5753	28.6047	28.5342
Q9CXW4	60S ribosomal protein L11	Rpl11	0	25988000000	167	17	17	71.3	20.252	31.2668	30.8709	31.1058	30.9068	30.9173	31.1917	31.2134	31.1023	31.2331	31.284	31.5659	31.2568	30.828	31.2317	31.2499	31.21
Q9CXY6	Interleukin enhancer-binding factor 2	Ilf2	0	997520000	41	9	9	46.7	43.062	26.6676	24.697	26.4361	26.4623	26.3047	26.7286	27.4782	26.9116	26.4779	26.9488	25.964	25.4275	24.1692	25.4124	27.0254	26.7125
Q9CXZ1	NADH dehydrogenase [ubiquinone] iron-sulfur protein 4, mitochondrial	Ndufs4	0	8586700000	110	10	10	48	19.784	29.0081	29.4044	29.3974	29.1982	29.3425	29.2105	29.2106	29.1659	29.4835	29.4783	30.0643	29.7424	29.8121	29.5254	29.3212	29.519
Q9CY16	28S ribosomal protein S28, mitochondrial	Mrps28	0	454380000	26	5	5	32.8	20.52	25.1948	25.8165	25.7563	25.8797	25.5625	26.0879	25.9107	25.9172	25.6449	25.148	25.776	26.1852	26.0093	25.8416	25.6824	25.0275
Q9CY27	Very-long-chain enoyl-CoA reductase	Tecr	0	19338000000	159	19	19	38.3	36.09	31.0202	30.7123	30.2559	30.1985	30.5584	29.955	29.6486	30.2178	31.2166	31.2032	30.9191	30.8999	30.6436	29.4116	30.7701	30.6517
Q9CY50	Translocon-associated protein subunit alpha	Ssr1	0	9547800000	59	3	3	11.9	32.065	29.018	29.6294	29.0782	29.6312	29.5303	29.9227	30.0219	29.7408	29.8107	29.7002	28.7384	29.6012	29.942	30.1176	29.8431	29.3983
Q9CY58	Plasminogen activator inhibitor 1 RNA-binding protein	Serbp1	0	17753000000	232	16	16	44	44.714	31.1679	30.7064	30.13	30.1933	30.2699	30.2926	30.151	30.2162	30.6817	30.7274	30.5858	30.8474	30.66	30.5356	30.3697	30.4347
Q9CY64	Biliverdin reductase A	Blvra	0	4083600000	91	14	14	63.4	33.524	28.5119	28.7911	28.7156	28.3383	28.7485	28.7431	28.7657	28.7732	28.1158	28.3245	27.9694	28.2917	28.5841	28.8941	28.3773	28.5172
Q9CYA0	Cysteine-rich with EGF-like domain protein 2	Creld2	0	5648700000	130	11	11	44	38.219	28.5661	28.3487	28.4111	29.0888	28.4745	28.7243	28.6266	28.3899	28.9629	28.646	28.8646	28.8253	29.1133	29.7193	29.0799	29.2202
Q9CYH2	Redox-regulatory protein FAM213A	Fam213a	0	4887100000	71	12	12	42.7	24.394	28.2358	28.3243	28.1083	27.8752	27.5874	27.3501	25.2565	27.956	28.8939	29.2086	29.647	29.4611	28.9536	28.7666	28.6083	29.0006
Q9CYN2	Signal peptidase complex subunit 2	Spcs2	0	3854100000	38	9	9	32.3	24.977	28.625	28.4861	24.8882	28.4573	28.7376	28.2718	28.3719	28.4038	28.3738	28.5739	25.2207	28.0607	28.166	28.1945	28.819	28.8249
Q9CYR0	Single-stranded DNA-binding protein, mitochondrial	Ssbp1	0	2466700000	67	7	7	45.4	17.319	25.4546	27.9498	27.7465	27.842	27.7831	28.0363	27.9487	27.7904	27.9052	27.7717	27.3679	27.814	27.7105	27.9118	27.7977	27.7133
Q9CYR6	Phosphoacetylglucosamine mutase	Pgm3	0	1511400000	60	13	13	42.3	59.452	27.2566	27.2102	27.1655	27.1812	27.2325	27.3387	27.2831	27.3141	26.987	24.4813	26.6804	26.9391	27.1299	27.3372	26.7129	26.8059
Q9CYW4	Haloacid dehalogenase-like hydrolase domain-containing protein 3	Hdhd3	0	25506000000	258	16	16	86.1	28.027	30.6404	30.5703	30.5955	30.476	30.3152	30.5832	30.2667	30.4348	31.3112	31.4678	31.5265	31.5188	31.3844	31.3699	31.3494	31.3781
Q9CYZ2	Tumor protein D54	Tpd52l2	0	3644200000	63	9	9	51.4	24.043	28.3439	28.4773	28.2749	28.1249	27.888	28.222	28.368	28.222	28.1079	28.2633	28.5339	28.4234	28.3276	28.2651	28.1034	28.149
Q9CZ04	COP9 signalosome complex subunit 7a	Cops7a	0	1981000000	75	9	9	53.8	30.224	27.2602	27.5039	27.2374	27.6324	27.162	27.0207	27.42	27.3649	27.4328	27.2455	27.1975	27.5854	27.4595	27.2847	27.2148	27.307
Q9CZ13	Cytochrome b-c1 complex subunit 1, mitochondrial	Uqcrc1	0	165900000000	560	30	30	61.9	52.851	33.8385	33.6137	33.8621	33.8066	33.7331	33.6904	33.5671	33.665	33.8745	33.8119	34.0953	33.8967	33.9002	34.018	33.8968	33.8675
Q9CZ30	Obg-like ATPase 1	Ola1	0	8171700000	134	19	19	63.9	44.729	29.7345	29.2402	29.3979	29.3402	29.2856	29.4809	29.3522	29.4072	29.4312	29.3837	29.2634	29.4613	29.4574	29.6236	29.5	29.4872
Q9CZ42	ATP-dependent (S)-NAD(P)H-hydrate dehydratase	Carkd	0	7559600000	126	12	12	51.9	36.717	29.5778	29.1822	29.4188	29.2761	29.2878	29.0748	29.1154	29.2193	29.3757	29.189	29.8484	29.422	29.199	29.4555	29.2467	29.3416
Q9CZ44	NSFL1 cofactor p47	Nsfl1c	0	6176600000	139	20	20	68.4	40.709	29.4441	29.0977	29.2403	29.2552	28.9721	28.9092	28.9003	29.0055	28.6777	28.5388	29.1542	28.8934	29.205	29.3224	28.8271	29.0079
Q9CZB0	Succinate dehydrogenase cytochrome b560 subunit, mitochondrial	Sdhc	0	11624000000	93	5	5	21.9	18.382	29.4395	30.1611	29.2227	29.8999	30.0079	29.9074	29.8707	29.7153	30.2109	29.9929	30.0437	29.6946	30.3428	29.6794	30.3332	29.4368
Q9CZD3	Glycine--tRNA ligase	Gars	0	4387000000	132	22	22	39.5	81.877	28.6698	28.5064	28.2153	28.2897	28.5492	28.5156	28.5444	28.3505	28.5139	28.5468	28.8033	28.669	28.373	28.915	28.6463	28.7666
Q9CZM2	60S ribosomal protein L15	Rpl15	0	34519000000	209	17	17	53.9	24.146	31.7438	31.7503	31.4057	31.1322	31.445	30.6257	30.8362	31.1557	31.8455	31.8478	31.3014	31.703	31.4308	31.0169	31.5553	31.4357
Q9CZR8	Elongation factor Ts, mitochondrial	Tsfm	0	3618200000	61	9	9	51.5	35.334	28.2874	27.6715	28.2036	28.2362	28.15	28.4175	28.624	28.1296	28.3794	28.2539	27.9855	28.4103	28.6145	28.7123	28.6296	28.6061
Q9CZS1	Aldehyde dehydrogenase X, mitochondrial	Aldh1b1	0	65145000000	459	33	31	73.6	57.552	32.3624	31.9585	31.8287	31.7762	32.6933	32.7778	32.3921	32.611	32.5999	32.5512	32.7471	32.5845	32.4236	32.768	32.1487	32.6397
Q9CZU6	Citrate synthase, mitochondrial	Cs	0	67262000000	314	26	26	58.6	51.736	32.4033	32.5683	32.4176	32.2163	32.2343	32.2517	32.3501	32.2095	32.715	32.6697	31.9761	32.6852	32.6374	32.2599	32.6327	32.5096
Q9CZW5	Mitochondrial import receptor subunit TOM70	Tomm70a	0	10783000000	223	30	30	67.4	67.589	29.4423	29.6821	29.6289	29.6737	29.7963	29.66	29.7557	29.7406	30.0561	30.2548	30.1461	29.8107	29.8685	29.6425	29.8921	29.795
Q9CZX8	40S ribosomal protein S19	Rps19	0	41407000000	175	11	11	57.2	16.085	32.4843	31.9461	31.4758	31.452	31.7485	31.6516	31.4889	31.4066	31.7536	31.7024	32.1105	31.7694	31.741	31.6932	31.6843	31.6594
Q9CZY3	Ubiquitin-conjugating enzyme E2 variant 1	Ube2v1	0	5235200000	84	9	9	62.6	16.355	29.1684	29.0937	28.6342	28.4987	28.6321	28.8082	28.638	28.4227	28.8037	28.7514	28.873	28.854	28.716	28.7339	28.6829	28.7208
Q9D023	Mitochondrial pyruvate carrier 2	Mpc2	0	14549000000	89	7	7	40.2	14.286	30.5286	30.3103	30.0742	30.4658	30.6221	30.0556	29.9636	30.107	30.519	30.5856	30.293	30.2521	30.2092	29.7285	29.7775	30.119
Q9D024	Coiled-coil domain-containing protein 47	Ccdc47	0	6690900000	150	19	19	46.8	55.843	28.9045	29.2553	28.7241	28.864	29.4025	28.9904	29.32	29.2109	29.3321	29.2101	28.8078	28.9985	29.1723	28.9857	29.3942	28.991
Q9D051	Pyruvate dehydrogenase E1 component subunit beta, mitochondrial	Pdhb	0	32620000000	302	23	23	69.4	38.937	31.1441	31.609	31.0055	31.5045	31.4358	31.3841	31.3648	31.4107	31.4356	31.5136	31.6379	31.6115	31.6217	31.4986	31.3511	31.2946
Q9D0E1	Heterogeneous nuclear ribonucleoprotein M	Hnrnpm	0	18760000000	278	33	33	55.1	77.648	30.816	30.5407	30.5796	30.5614	30.7164	30.8212	30.7937	30.8277	30.6579	30.5654	30.8946	30.5715	30.5449	30.8184	30.5647	30.693
Q9D0F3	Protein ERGIC-53	Lman1	0	23767000000	241	19	19	44.3	57.788	31.5607	31.0196	31.0303	31.0018	31.166	30.8656	30.8252	30.7284	30.8432	31.1446	31.0952	30.8196	30.8196	30.4883	31.0922	31.0737
Q9D0F9	Phosphoglucomutase-1	Pgm1	0	148570000000	817	56	56	92.3	61.417	33.4989	33.7654	33.5369	33.7661	33.732	33.6519	33.7411	33.7251	33.5879	33.6063	33.7233	33.6386	33.7181	33.5852	33.577	33.482
Q9D0I9	Arginine--tRNA ligase, cytoplasmic	Rars	0	10156000000	236	29	29	55.5	75.673	29.8388	29.803	29.9053	29.8297	29.9933	30.1183	29.9655	29.9324	29.8349	29.877	29.8857	29.6986	29.6847	29.5152	29.6833	29.7637
Q9D0M1	Phosphoribosyl pyrophosphate synthase-associated protein 1	Prpsap1	0	3158600000	89	11	11	45.8	39.431	28.5405	28.2855	28.3658	28.3254	27.9295	27.9466	27.7863	27.6842	28.1928	28.1731	28.1265	28.2064	27.9666	27.7479	27.7807	27.8841
Q9D0M3	Cytochrome c1, heme protein, mitochondrial	Cyc1	0	68699000000	290	18	18	61.8	35.327	32.6363	32.3302	32.306	32.4106	32.309	32.1691	32.1668	32.1687	32.871	32.7346	32.7832	32.5832	32.6067	32.0944	32.3541	32.5395
Q9D0M5	Dynein light chain 2, cytoplasmic	Dynll2	0	8008000000	89	8	8	64	10.35	29.2705	29.4931	29.0289	29.5237	29.2978	29.423	28.8867	29.4938	29.3185	29.3858	29.701	29.2476	29.2331	29.2891	29.4588	29.6542
Q9D0Q7	39S ribosomal protein L45, mitochondrial	Mrpl45	0	1233900000	35	7	7	35	35.41	27.0037	26.449	26.4281	26.7217	26.0266	26.8223	26.9978	26.9033	26.898	26.5853	26.5786	26.7256	25.1419	27.0334	27.1983	26.909
Q9D0R2	Threonine--tRNA ligase, cytoplasmic	Tars	0	26342000000	385	43	43	60.8	83.355	31.1466	31.2178	31.1928	31.1791	30.8961	30.8447	31.0045	30.8605	31.2952	31.3132	31.2618	31.2464	31.1093	31.0387	31.161	31.043
Q9D0S9	Histidine triad nucleotide-binding protein 2, mitochondrial	Hint2	0	32823000000	156	9	9	62.6	17.32	32.0041	31.5732	31.4944	31.3629	31.3863	31.0865	31.0486	31.1595	31.4303	31.5384	31.6233	31.5933	31.3817	31.3791	31.2855	31.3283
Q9D0T1	NHP2-like protein 1;NHP2-like protein 1, N-terminally processed	Nhp2l1	0	3123800000	55	6	6	68.8	14.173	28.1362	27.7923	28.1561	28.0173	28.0435	28.2749	27.9646	28.002	27.9871	28.035	28.2249	27.976	27.6891	28.1742	28.0719	28.141
Q9D110	5-formyltetrahydrofolate cyclo-ligase	Mthfs	0	2905700000	38	6	6	57.1	23.201	25.6273	25.7704	28.4253	28.0527	28.317	28.1829	26.1163	28.201	28.0309	27.9415	28.0938	28.0403	28.1504	28.5246	28.474	28.5166
Q9D172	ES1 protein homolog, mitochondrial	D10Jhu81e	0	45554000000	248	15	15	69.2	28.09	32.2019	31.8692	31.7817	31.7257	31.7778	31.6375	31.4875	31.5321	32.1575	32.002	32.2572	32.234	32.1482	31.6833	31.6414	32.0653
Q9D1A2	Cytosolic non-specific dipeptidase	Cndp2	0	24870000000	340	36	36	80.4	52.767	31.1145	31.0364	30.9949	31.1834	31.2289	31.2751	31.1265	30.9686	30.7981	30.7878	31.1417	30.8934	31.0289	31.1714	31.0837	31.1046
Q9D1B9	39S ribosomal protein L28, mitochondrial	Mrpl28	0	751560000	55	11	11	42.4	30.169	26.1887	25.9419	26.1994	24.8484	25.329	25.5015	26.1701	25.8169	26.0427	26.0238	25.8392	26.1764	25.6866	26.1298	25.778	24.1922
Q9D1D4	Transmembrane emp24 domain-containing protein 10	Tmed10	0	12793000000	119	12	12	45.7	24.911	30.5013	30.2498	29.6396	29.7025	29.9942	29.6845	29.9127	29.5419	30.0569	30.051	30.272	30.1817	30.2075	30.1202	30.0952	30.1337
Q9D1G1	Ras-related protein Rab-1B	Rab1b	0	5134800000	84	14	8	81.6	22.187	29.0762	25.5169	29.1505	28.8954	29.1451	29.2835	29.2289	29.1119	28.8751	28.9687	28.7162	28.5287	28.4863	28.8108	29.0909	29.2828
Q9D1I5	Methylmalonyl-CoA epimerase, mitochondrial	Mcee	0	5792100000	77	8	8	73	19.017	29.1665	28.7793	29.1766	29.3084	28.9161	28.9194	28.8582	28.7972	28.8527	28.858	29.1833	28.915	28.6219	28.796	29.0639	28.83
Q9D1I6	39S ribosomal protein L14, mitochondrial	Mrpl14	0	435040000	29	4	4	37.9	15.874	25.1447	25.3296	25.3915	25.6499	25.3587	25.5239	25.4037	25.1915	26.1739	26.0498	25.9183	24.9728	25.6876	25.8854	25.6031	25.5036
Q9D1J3	SAP domain-containing ribonucleoprotein	Sarnp	0	849840000	30	9	9	44.8	23.532	25.7711	26.5429	27.3302	26.5956	26.3812	26.7694	26.3356	26.7145	25.8852	25.5768	26.4684	24.8482	25.7477	26.9037	26.621	26.7394
Q9D1L0	Coiled-coil-helix-coiled-coil-helix domain-containing protein 2	Chchd2	0	2092000000	28	3	3	30.7	15.661	28.3368	28.3311	27.8163	28.2019	27.8627	27.999	28.0848	27.8946	28.0009	25.8808	25.4327	25.375	24.5839	26.1842	24.8772	27.9065
Q9D1L9	Ragulator complex protein LAMTOR5	Lamtor5	0	1654900000	36	3	3	70.3	9.6418	27.5667	26.7903	24.8134	27.0774	27.3638	27.4271	27.4751	27.3449	26.9879	25.7464	23.7289	27.199	27.3845	27.3935	27.3641	27.4862
Q9D1M0	Protein SEC13 homolog	Sec13	0	14087000000	143	12	12	62.7	35.565	29.8894	30.1933	30.2889	30.4638	30.6412	30.6537	30.3499	30.537	30.1765	29.7541	30.2159	30.2875	30.1527	30.6186	30.4517	30.2904
Q9D1M7	Peptidyl-prolyl cis-trans isomerase FKBP11	Fkbp11	0	3212300000	56	6	6	41.8	22.137	28.6543	27.9226	27.9184	26.7094	27.2749	27.1698	25.5116	27.2602	28.3592	28.5566	28.0831	28.3661	28.0818	28.1492	28.1408	28.6413
Q9D1P4	Cysteine and histidine-rich domain-containing protein 1	Chordc1	0	2740500000	89	11	11	53.2	37.35	28.7703	28.0818	25.1527	27.9201	26.6213	27.1167	27.1802	26.9799	27.8519	27.7427	27.8799	28.047	28.1025	28.1986	27.5582	27.7197
Q9D1Q6	Endoplasmic reticulum resident protein 44	Erp44	0	18789000000	168	22	22	71.2	46.852	30.7968	30.7267	30.4081	30.5068	30.6069	30.6742	30.8197	30.5342	30.4659	30.4365	30.5002	30.5592	30.7818	30.9629	30.641	30.6031
Q9D1R9	60S ribosomal protein L34	Rpl34	0	5701500000	34	5	5	17.9	13.293	29.4362	25.2815	29.6413	29.2747	29.4482	25.0255	29.0126	29.2291	28.8795	29.0981	29.5684	28.9663	29.1603	25.3498	26.5446	29.7321
Q9D281	Protein Noxp20	Fam114a1	0	915970000	35	8	8	27.4	61.012	26.8827	25.9827	26.2096	24.3651	25.1429	26.3319	25.353	25.6638	26.6531	26.5551	26.0086	26.883	26.582	26.8236	26.7054	26.7934
Q9D2G2	Dihydrolipoyllysine-residue succinyltransferase component of 2-oxoglutarate dehydrogenase complex, mitochondrial	Dlst	0	42835000000	230	18	18	36.8	48.994	31.4211	31.8397	31.4919	31.7414	31.8733	31.8556	31.7682	31.8309	31.9444	32.1141	32.0901	32.0574	31.81	32.1494	31.9732	31.8216
Q9D2R0	Acetoacetyl-CoA synthetase	Aacs	0	9971300000	154	27	27	49.3	75.199	29.4949	29.3061	29.6054	29.8856	26.1026	25.8525	25.5168	25.3153	30.7257	30.7115	30.4277	30.337	29.088	28.9806	29.5647	30.0553
Q9D2V7	Coronin-7	Coro7	0	1684900000	69	19	19	38	100.81	25.7391	27.4565	27.6161	27.3897	27.9852	28.1148	28.0419	27.9554	24.5497	25.1101	27.3657	27.4778	27.2361	27.5177	27.4925	27.1787
Q9D358	Low molecular weight phosphotyrosine protein phosphatase	Acp1	0	4337600000	100	12	12	77.2	18.192	28.4642	28.4326	28.5797	28.3423	28.1459	28.7588	28.7745	28.2985	28.8632	28.6402	28.7248	28.7691	28.6449	28.7196	28.4979	28.7164
Q9D379	Epoxide hydrolase 1	Ephx1	0	69859000000	510	44	44	76.3	52.576	33.0583	33.88	32.7841	33.0706	32.7695	32.5663	32.6589	32.5216	32.1016	31.9493	32.1284	31.9458	31.6533	30.4408	31.7246	31.3686
Q9D3D9	ATP synthase subunit delta, mitochondrial	Atp5d	0	21563000000	58	4	4	38.1	17.6	30.9161	30.529	30.9443	30.679	30.4442	30.5501	30.0909	30.371	30.9262	30.672	31.3438	30.3282	31.0054	31.0672	30.6208	31.3599
Q9D404	3-oxoacyl-[acyl-carrier-protein] synthase, mitochondrial	Oxsm	0	3528800000	102	18	18	68.8	48.627	28.4729	28.5933	27.9133	28.2592	28.1891	28.0475	28.4224	28.3449	28.059	28.1666	28.2395	27.9421	28.5475	28.2478	28.1951	27.9487
Q9D4H8	Cullin-2	Cul2	0	1582900000	66	15	15	25.4	86.876	25.25	27.0756	26.5637	26.9578	26.3807	26.8989	26.699	26.2545	27.2264	27.2654	26.8658	27.0496	27.4367	26.7372	27.4024	26.8794
Q9D554	Splicing factor 3A subunit 3	Sf3a3	0	1649600000	77	14	14	38.3	58.841	26.2051	27.0626	27.5459	27.2187	27.1757	27.6225	27.2712	27.9856	26.642	26.8679	27.3625	27.1079	27.648	27.3084	27.4085	27.4747
Q9D5J6	Sedoheptulokinase	Shpk	0	7488900000	153	17	17	53.4	51.302	29.535	29.3702	29.1659	29.3193	29.3118	29.0256	29.0068	29.0012	29.5756	29.3609	29.5933	29.4717	29.3906	29.3373	29.187	29.2459
Q9D5T0	ATPase family AAA domain-containing protein 1	Atad1	0	4684900000	104	14	14	56	40.744	26.966	28.8416	28.6611	28.5208	28.4589	28.2104	28.2709	28.3789	28.7424	28.7906	28.7122	28.7953	29.049	28.6583	29.1052	28.8185
Q9D662	Protein transport protein Sec23B	Sec23b	0	5817700000	157	34	29	65.3	86.436	28.7398	28.8484	28.7532	28.8333	28.5865	28.7339	28.849	28.6774	29.1523	29.0475	29.3667	29.0409	29.1774	29.4109	29.1564	29.2474
Q9D6J5	NADH dehydrogenase [ubiquinone] 1 beta subcomplex subunit 8, mitochondrial	Ndufb8	0	12328000000	113	8	8	52.2	21.876	29.8284	29.8811	29.956	29.8408	29.9043	29.5928	29.7161	29.8661	30.3558	30.16	30.2514	30.1471	29.9379	29.7737	30.0947	30.1736
Q9D6J6	NADH dehydrogenase [ubiquinone] flavoprotein 2, mitochondrial	Ndufv2	0	19614000000	188	14	14	75.8	27.285	30.2641	30.4021	30.5122	30.6608	30.7918	30.8036	30.6858	30.6736	30.8029	30.7038	30.9602	30.9176	30.7583	30.9382	30.7814	30.7574
Q9D6K5	Synaptojanin-2-binding protein	Synj2bp	0	1829500000	37	5	5	47.6	15.815	25.392	27.1033	27.4122	27.3096	27.3109	27.3605	27.1361	27.6264	27.5805	27.5044	27.159	27.2367	27.5166	27.1252	27.0591	27.1851
Q9D6M3	Mitochondrial glutamate carrier 1	Slc25a22	0	11187000000	164	14	14	58.2	34.67	29.9396	29.8776	29.7337	29.8171	30.2106	29.7016	29.3644	30.0079	29.9338	29.6868	30.0818	29.8477	30.0521	29.5744	29.7833	29.8151
Q9D6R2	Isocitrate dehydrogenase [NAD] subunit alpha, mitochondrial	Idh3a	0	11914000000	160	21	21	53.3	39.638	29.9866	29.975	29.6066	29.9632	29.8089	29.853	29.9268	29.8513	29.9881	29.9283	29.9338	29.8777	30.3498	30.123	29.9255	30.0065
Q9D6U8	Protein FAM162A	Fam162a	0	4792100000	93	7	7	34.8	17.725	28.8997	28.4198	28.7608	28.6021	28.5002	28.1385	28.2269	28.5796	29.1046	28.9195	28.8161	28.6158	28.5168	28.7323	28.6126	28.8187
Q9D6Y7	Mitochondrial peptide methionine sulfoxide reductase	Msra	0	42596000000	251	18	18	78.1	25.988	31.7409	31.8482	31.6705	32.0864	31.9465	31.8867	31.9491	31.9441	31.918	31.8277	31.9842	31.8721	31.6515	31.7698	31.7328	31.7378
Q9D6Y9	1,4-alpha-glucan-branching enzyme	Gbe1	0	60416000000	486	39	39	62	80.363	32.4913	32.4321	32.2027	32.3589	32.3322	32.0108	31.8123	31.9612	32.6213	32.5122	32.444	32.4549	32.3393	31.8252	32.3262	32.1331
Q9D6Z1	Nucleolar protein 56	Nop56	0	3710400000	115	22	22	49.7	64.464	28.705	28.3525	28.3164	28.2006	28.6524	27.9683	27.5466	28.3243	28.33	28.4169	28.2861	28.3723	28.2963	27.6733	28.4231	28.1506
Q9D711	Pirin	Pir	0	1626800000	53	8	8	45.9	32.066	27.2164	28.1334	27.0491	27.5252	27.6747	27.8291	28.0413	28.0575	27.1673	27.1351	25.4626	25.3356	26.85	27.4387	27.2106	27.0027
Q9D7A6	Signal recognition particle 19 kDa protein	Srp19	0	886520000	30	3	3	36.1	16.191	26.3541	26.4004	25.0264	24.6358	26.573	26.8024	26.7505	26.7656	26.3918	24.7726	25.4141	25.0021	26.3513	26.273	26.3274	26.6404
Q9D7A8	Armadillo repeat-containing protein 1	Armc1	0	2433800000	56	7	7	44.7	31.246	28.2768	25.7509	28.1178	27.8638	27.5266	27.6082	27.729	27.7299	27.9622	27.7004	26.8648	28.2666	25.7371	28.2773	28.1917	27.8288
Q9D7B6	Isobutyryl-CoA dehydrogenase, mitochondrial	Acad8	0	20443000000	216	23	23	62.7	45.019	30.5708	30.6161	30.704	30.8159	30.8553	30.75	30.7536	30.6854	30.8959	30.739	31.1372	30.8744	30.8351	30.9141	30.7172	30.8371
Q9D7G0	Ribose-phosphate pyrophosphokinase 1	Prps1	0	5294900000	126	14	14	51.6	34.834	29.136	28.8593	28.8802	29.007	28.6969	28.5701	28.8034	28.5977	28.9556	28.9645	28.7658	29.0137	29.0147	28.9016	28.6278	28.299
Q9D7I5	Phospholysine phosphohistidine inorganic pyrophosphate phosphatase	Lhpp	0	3418000000	84	9	9	80.7	29.144	28.0894	28.9406	28.8407	28.9853	28.6034	29.436	29.1386	29.5475	27.0566	27.2281	26.9698	27.3337	25.0565	28.2879	27.6763	27.822
Q9D7J4	Cytochrome c oxidase protein 20 homolog	Cox20	0	794500000	37	5	5	55.6	13.163	25.2783	26.1133	26.0977	25.9916	25.086	25.4607	25.6095	25.9279	26.496	26.3804	25.9377	26.3742	26.2467	25.962	25.56	26.1387
Q9D7J9	Enoyl-CoA hydratase domain-containing protein 3, mitochondrial	Echdc3	0	10269000000	134	12	12	56.3	32.402	29.7352	29.8201	29.7804	29.6701	29.9712	29.8242	29.8562	29.9328	29.6816	29.8966	29.7471	29.7832	29.8991	30.0234	29.7544	29.8429
Q9D7N9	Adipocyte plasma membrane-associated protein	Apmap	0	4039900000	108	15	15	56.4	46.434	28.9882	28.5743	28.071	27.871	28.3105	28.015	28.3573	28.2702	28.3509	28.5986	28.4737	28.4347	28.7392	28.4463	27.9956	28.1495
Q9D7P6	Iron-sulfur cluster assembly enzyme ISCU, mitochondrial	Iscu	0	2211200000	50	5	5	38.7	18.098	28.2043	27.5366	27.2953	27.7655	27.6248	27.604	27.6487	27.5466	27.4998	27.1382	27.6175	27.6378	27.2318	27.5515	27.3104	27.4166
Q9D7X3	Dual specificity protein phosphatase 3	Dusp3	0	1309400000	35	5	5	38.9	20.472	25.1381	24.7828	26.8727	27.1574	27.7737	27.3495	27.0539	26.9199	27.49	26.3785	26.8263	27.2107	26.6022	27.2859	27.0581	27.3196
Q9D819	Inorganic pyrophosphatase	Ppa1	0	136330000000	489	30	30	87.9	32.667	33.6036	33.6897	33.4875	33.7392	33.5681	33.7326	33.6801	33.5879	33.4081	33.2932	33.3728	33.4505	33.4523	33.7784	33.4859	33.5421
Q9D826	Peroxisomal sarcosine oxidase	Pipox	0	47812000000	401	30	30	79	43.846	31.8962	32.1315	31.5076	31.8407	31.5127	31.6746	31.6242	31.5348	32.202	32.16	32.1431	32.2314	32.3127	32.0059	32.033	31.8467
Q9D855	Cytochrome b-c1 complex subunit 7	Uqcrb	0	60911000000	240	14	14	69.4	13.527	32.335	32.058	32.1878	32.3487	32.2897	32.1084	32.0179	32.1857	32.6269	32.3039	32.801	32.4685	32.2397	32.5619	32.4046	32.4476
Q9D880	Mitochondrial import inner membrane translocase subunit TIM50	Timm50	0	2535500000	71	10	10	28.9	39.776	27.3322	27.8553	27.1269	27.4653	27.4711	27.3508	27.2994	27.3432	27.9419	27.8348	27.2504	27.9869	28.1112	27.7914	27.7393	27.6962
Q9D883	Splicing factor U2AF 35 kDa subunit	U2af1	0	2383000000	61	8	8	46.9	27.815	28.1266	27.4762	28.0227	27.5808	27.9497	28.322	27.9373	28.2768	27.5278	27.1903	25.7006	27.4005	27.8171	27.7385	27.617	27.7114
Q9D892	Inosine triphosphate pyrophosphatase	Itpa	0	3619000000	67	11	11	74.2	21.897	25.8411	28.3447	28.8131	28.6093	28.2239	28.2874	28.3963	28.3476	28.4044	28.0484	27.9099	28.493	28.2464	28.6682	28.6653	28.1467
Q9D8B3	Charged multivesicular body protein 4b	Chmp4b	0	490910000	34	5	5	24.1	24.936	25.4544	25.6059	26.1529	25.8687	26.0113	26.2911	26.1518	25.8635	25.666	25.5491	25.7468	24.9917	25.8344	26.2071	25.993	26.3132
Q9D8B4	NADH dehydrogenase [ubiquinone] 1 alpha subcomplex subunit 11	Ndufa11	0	7275800000	110	9	9	55.3	14.982	29.2041	29.326	28.587	29.1283	29.1641	29.0058	29.2206	29.2654	29.4169	29.1875	29.4376	29.3812	29.6109	29.4247	29.2301	29.0528
Q9D8C4	Interferon-induced 35 kDa protein homolog	Ifi35	0	2219300000	58	11	11	68.5	31.875	27.0132	27.8909	27.7444	27.2289	27.518	27.5103	27.8234	27.9044	27.3375	27.4338	25.3609	27.6382	27.7747	27.8952	27.5447	27.6293
Q9D8E6	60S ribosomal protein L4	Rpl4	0	102970000000	464	37	37	58.7	47.153	33.2281	33.5238	32.8124	32.7965	33.2286	32.3208	32.3814	32.8105	33.4288	33.513	33.3552	33.4111	32.8812	32.334	33.218	33.039
Q9D8N0	Elongation factor 1-gamma	Eef1g	0	65917000000	362	24	24	65.2	50.06	32.4859	32.6351	32.0734	32.1332	32.3137	32.4519	32.3752	32.4841	32.4681	32.3881	32.3719	32.6316	32.4913	32.5249	32.4379	32.2696
Q9D8S4	Oligoribonuclease, mitochondrial	Rexo2	0	567270000	29	4	4	20.7	26.738	25.0043	26.3379	25.7743	26.0458	26.1277	26.6183	26.9084	26.2697	24.7676	26.7848	26.5201	23.8103	24.6482	26.3683	25.4055	25.557
Q9D8S9	BolA-like protein 1	Bola1	0	1818200000	57	6	6	57.7	14.379	27.1917	27.5619	26.4672	27.1222	26.9651	26.8584	27.2636	27.1113	27.3615	27.3538	26.876	27.4249	27.6555	27.4361	27.1499	26.5929
Q9D8T2	Gasdermin-D	Gsdmdc1	0	1299400000	58	13	13	36.8	53.237	27.5254	26.9435	26.6224	26.581	26.6897	27.2854	26.8704	25.377	27.1248	26.8844	27.051	24.7462	27.014	27.277	27.3019	27.4485
Q9D8T7	SRA stem-loop-interacting RNA-binding protein, mitochondrial	Slirp	0	3122300000	38	7	7	80.4	12.605	27.8445	28.3281	28.1906	28.3138	24.3813	24.6804	24.6639	27.9823	28.4027	28.1599	25.519	28.2531	27.8856	24.9139	25.5546	28.2255
Q9D8U8	Sorting nexin-5	Snx5	0	5752600000	152	21	21	63.6	46.797	29.0992	29.0376	29.3134	29.0262	28.8496	29.17	29.1756	29.1782	28.6008	28.6583	29.0498	28.809	28.8042	29.1786	28.856	29.1884
Q9D8W5	26S proteasome non-ATPase regulatory subunit 12	Psmd12	0	11735000000	216	24	24	59.6	52.895	29.8642	30.0806	29.9662	29.9407	29.9877	30.0467	30.0686	29.8034	29.8775	29.8927	29.5835	29.8219	30.0543	30.1071	30.0186	29.9684
Q9D8W7	OCIA domain-containing protein 2	Ociad2	0	2085400000	97	10	10	64.9	16.925	27.6651	27.3993	27.2327	27.506	26.7622	26.9394	27.1436	27.5092	27.8634	27.6489	27.1638	27.3414	27.7217	27.3684	27.5443	27.3914
Q9D8Y0	EF-hand domain-containing protein D2	Efhd2	0	886140000	38	5	5	15.8	26.791	27.1343	27.1908	25.5262	24.185	27.0339	26.4539	26.5431	26.3298	25.881	26.2152	26.1726	24.614	26.386	26.5028	25.6544	26.4614
Q9D906	Ubiquitin-like modifier-activating enzyme ATG7	Atg7	0	1209800000	63	16	16	32.1	77.519	24.8279	27.3359	26.7085	26.4768	25.7068	26.5231	26.9959	26.7571	26.9537	26.7768	26.4509	26.6751	27.0327	26.1518	26.4673	26.2206
Q9D964	Glycine amidinotransferase, mitochondrial	Gatm	0	728390000	38	12	12	41.4	48.297	25.4182	24.5487	25.3617	25.1371	26.6034	27.1964	26.6587	24.9353	25.6938	25.1059	25.6161	25.5604	27.0987	27.8313	26.9955	28.0467
Q9D967	Magnesium-dependent phosphatase 1	Mdp1	0	865550000	42	6	6	68.9	18.582	24.5654	26.2772	26.5968	26.3974	26.4373	25.8061	26.5803	26.9492	26.1791	26.3969	26.8881	26.6657	25.7267	26.5032	26.5174	26.2222
Q9D9V3	Ethylmalonyl-CoA decarboxylase	Echdc1	0	6323700000	121	15	15	67.1	35.467	28.7964	29.6835	29.2505	29.3128	27.9624	28.7602	28.4661	28.7298	29.0949	29.0649	28.8223	29.1185	29.4111	29.0968	28.9542	28.8425
Q9DAK9	14 kDa phosphohistidine phosphatase	Phpt1	0	1232300000	51	8	8	59.7	13.996	26.7667	25.4589	26.4826	26.6168	26.3121	26.672	27.0946	26.7017	26.7066	26.6106	26.7889	26.5229	26.3911	27.0234	26.4806	26.5611
Q9DAR7	m7GpppX diphosphatase	Dcps	0	1694900000	48	13	13	53.8	38.988	25.1445	27.3536	23.9704	26.6542	27.3305	26.7273	27.164	27.302	27.2879	27.5573	27.6111	27.5886	27.4819	27.8482	27.3465	27.4888
Q9DAW9	Calponin-3	Cnn3	0	3006700000	88	13	13	61.8	36.428	28.1658	28.063	27.9549	27.8165	27.5633	27.8015	28.2574	28.1595	28.1061	28.0633	28.1912	28.3698	27.9043	28.3926	27.7097	27.3159
Q9DB05	Alpha-soluble NSF attachment protein	Napa	0	4166300000	126	16	16	78.3	33.189	28.6866	28.4414	27.981	28.4769	28.3498	28.2767	28.4677	28.2632	28.5382	28.3232	28.8812	28.5601	28.8361	28.8481	28.4977	28.6309
Q9DB15	39S ribosomal protein L12, mitochondrial	Mrpl12	0	6098900000	92	8	8	48.3	21.708	29.4143	28.4897	29.2432	29.0211	28.9449	28.8392	28.5747	28.8392	29.0347	29.073	29.2166	29.0367	28.5263	29.0427	29.0489	29.1634
Q9DB20	ATP synthase subunit O, mitochondrial	Atp5o	0	134840000000	317	22	22	78.9	23.363	33.4584	33.2473	33.1457	33.4258	33.4431	33.264	33.1177	33.2865	33.7466	33.6499	33.837	33.7163	33.4519	33.5091	33.4779	33.5449
Q9DB25	Dolichyl-phosphate beta-glucosyltransferase	Alg5	0	726660000	29	6	6	22.2	36.79	26.5863	26.1101	26.7603	26.1066	26.209	25.7929	23.7855	24.5306	26.0839	26.5524	25.7747	26.0157	25.6577	24.5337	25.7143	26.7414
Q9DB26	Phytanoyl-CoA dioxygenase domain-containing protein 1	Phyhd1	0	5542800000	133	12	12	55	32.517	30.0492	28.5869	29.1954	28.9191	28.9221	28.7262	28.7319	28.8118	28.7734	28.7473	28.5146	28.8852	28.6361	28.8979	28.5541	28.7331
Q9DB27;Q9CQ21	Malignant T-cell-amplified sequence 1;Malignant T-cell-amplified sequence 2	Mcts1;Mcts2	0	1919300000	46	8	8	64.1	20.555	27.2042	27.2961	27.3839	27.3318	27.31	27.4979	27.9009	27.5236	27.1666	27.3162	24.5043	27.3631	27.2676	27.2987	27.0639	27.4696
Q9DB29	Isoamyl acetate-hydrolyzing esterase 1 homolog	Iah1	0	16388000000	170	15	15	83.5	27.974	30.1374	30.7875	30.6341	30.7553	30.6486	30.7587	30.645	30.729	30.2277	30.1471	30.4285	30.2805	30.5053	30.6252	30.1235	30.2754
Q9DB77	Cytochrome b-c1 complex subunit 2, mitochondrial	Uqcrc2	0	130170000000	479	28	28	72.2	48.234	33.2983	33.3641	33.2972	33.3461	33.2412	33.2077	33.1299	33.2216	33.6579	33.7227	33.6918	33.7839	33.5001	33.6057	33.4225	33.3394
Q9DBA8	Probable imidazolonepropionase	Amdhd1	0	65338000000	425	27	27	85.9	46.488	32.8091	32.5365	32.5196	32.7988	32.2458	32.2918	32.295	32.3364	32.4251	32.4221	32.3605	32.5007	32.463	32.2652	32.3373	32.2509
Q9DBB8	Trans-1,2-dihydrobenzene-1,2-diol dehydrogenase	Dhdh	0	36615000000	328	18	18	72.4	36.3	32.0749	32.0122	31.8368	31.763	31.5915	31.3285	31.4809	31.5299	31.6466	31.6201	31.4197	31.7145	31.4555	31.1885	31.2221	31.0574
Q9DBC0	Selenoprotein O	Selo	0	2926200000	99	16	16	42.1	74.22	27.4986	28.045	27.9944	27.786	27.8795	27.9877	27.5831	27.8614	28.0113	28.1665	28.1466	28.0601	28.4197	28.0621	27.8399	27.9129
Q9DBC7	cAMP-dependent protein kinase type I-alpha regulatory subunit;cAMP-dependent protein kinase type I-alpha regulatory subunit, N-terminally processed	Prkar1a	0	1399300000	50	9	9	31.8	43.185	25.4929	26.7048	26.8571	25.3292	26.8915	26.9825	27.2264	26.7998	27.1286	27.4387	26.9319	27.2182	27.0423	27.4289	26.6798	27.3461
Q9DBD0	Inhibitor of carbonic anhydrase	Ica	0	3794200000	108	18	18	38	76.765	27.9261	28.4993	28.248	28.1387	28.0984	28.1932	28.1813	28.3073	28.7519	28.8053	28.3511	28.5994	28.0969	28.3462	28.3794	27.8636
Q9DBE0	Cysteine sulfinic acid decarboxylase	Csad	0	57651000000	335	35	35	68.6	55.144	33.2598	33.9315	33.4724	33.4789	31.8677	32.4178	32.0623	32.7325	30.667	30.4585	30.8535	31.1309	29.6894	29.5805	29.7942	29.3616
Q9DBF1	Alpha-aminoadipic semialdehyde dehydrogenase	Aldh7a1	0	214110000000	621	35	35	68.5	58.861	34.2204	34.3674	33.8525	34.1067	34.0525	33.9823	33.9945	33.9849	34.1366	34.1094	34.2874	34.2415	34.3873	34.2445	34.0112	33.9422
Q9DBG1	Sterol 26-hydroxylase, mitochondrial	Cyp27a1	0	58787000000	462	39	39	65.5	60.719	32.1015	32.5904	32.3756	32.2287	32.1028	32.1571	31.9347	32.1885	32.4149	32.5894	32.3704	32.3215	32.2713	31.7584	32.2048	31.9148
Q9DBG3	AP-2 complex subunit beta	Ap2b1	0	8021700000	248	46	28	59.7	104.58	29.2308	29.6132	29.025	29.2114	29.3185	29.5374	29.6962	29.5641	29.4435	29.5184	29.0436	29.4959	29.6348	29.6914	29.428	29.2668
Q9DBG5	Perilipin-3	Plin3	0	4620800000	143	16	16	67.5	47.262	28.9936	28.5263	28.5728	28.539	28.2249	28.6267	28.7418	28.4805	28.9136	28.3642	28.255	28.6474	28.8401	28.7721	28.4754	28.3699
Q9DBG6	Dolichyl-diphosphooligosaccharide--protein glycosyltransferase subunit 2	Rpn2	0	48824000000	364	28	28	54.5	69.062	31.3507	32.3964	31.6	31.6636	32.0015	32.0305	32.1073	32.1633	31.9818	32.0327	31.6087	31.7725	32.2915	32.081	32.462	31.8384
Q9DBG7	Signal recognition particle receptor subunit alpha	Srpr	0	3685700000	109	20	20	39.5	69.622	27.8453	28.2953	27.6522	27.6269	28.1154	27.9003	28.0942	27.9718	28.4365	28.3667	28.4227	28.3849	28.8941	28.3055	28.0864	28.3614
Q9DBH5	Vesicular integral-membrane protein VIP36	Lman2	0	14502000000	182	20	20	60.9	40.429	30.0215	30.5856	30.1988	30.3367	30.4479	30.1945	30.1828	29.9542	29.9803	30.4124	30.5349	29.9979	30.5236	30.1339	30.6554	30.4813
Q9DBJ1	Phosphoglycerate mutase 1	Pgam1	0	103220000000	410	22	22	81.1	28.832	33.6072	33.2919	32.9429	33.1884	32.7329	32.7518	32.8144	32.9008	33.2278	33.1558	33.2388	33.3627	33.1027	32.9842	32.7675	32.8051
Q9DBK0	Acyl-coenzyme A thioesterase 12	Acot12	0	6037400000	167	22	22	48.7	61.761	27.7918	29.2138	28.6868	29.0385	29.201	28.9133	28.9322	29.2493	29.1838	29.3136	29.3633	29.2657	29.0882	28.9692	29.2181	29.0721
Q9DBL1	Short/branched chain specific acyl-CoA dehydrogenase, mitochondrial	Acadsb	0	17881000000	186	23	23	60.4	47.874	30.6105	30.3437	30.6816	30.5339	30.0827	30.1267	29.9081	30.0556	30.789	30.6972	31.0591	30.8692	30.4834	30.6931	30.5686	30.5091
Q9DBL7	Bifunctional coenzyme A synthase;Phosphopantetheine adenylyltransferase;Dephospho-CoA kinase	Coasy	0	16456000000	253	21	21	55.1	62.022	30.7556	30.5598	30.2123	30.2949	30.067	29.953	29.911	30.161	30.6175	30.5122	30.718	30.6324	30.6274	30.3916	30.46	30.241
Q9DBM2	Peroxisomal bifunctional enzyme;Enoyl-CoA hydratase/3,2-trans-enoyl-CoA isomerase;3-hydroxyacyl-CoA dehydrogenase	Ehhadh	0	159660000000	910	60	60	80.5	78.301	33.9677	33.8583	33.5719	33.4757	33.774	32.8414	33.6244	33.2941	33.9327	33.7721	33.9302	33.8968	33.8441	33.2888	33.6305	33.8171
Q9DBN5	Lon protease homolog 2, peroxisomal	Lonp2	0	8278800000	235	36	36	59	94.525	29.7545	29.5263	29.4146	29.3411	29.4933	28.9754	29.2645	29.2401	29.4399	29.573	29.8338	29.5761	29.3008	29.0441	29.4085	29.3376
Q9DBP5	UMP-CMP kinase	Cmpk1	0	22467000000	189	12	12	61.7	22.165	31.2134	30.9977	31.0709	31.0337	30.9263	31.1716	30.9263	30.9464	30.865	30.6977	31.1204	30.9568	30.5341	30.7517	30.616	30.8422
Q9DBR1	5-3 exoribonuclease 2	Xrn2	0	338620000	24	10	10	14.6	108.69	23.2206	25.1809	24.9527	25.9249	26.3835	26.1664	26.3301	26.3391	25.1143	26.5953	23.9949	26.3654	26.3773	25.7894	26.2979	25.5095
Q9DBT9	Dimethylglycine dehydrogenase, mitochondrial	Dmgdh	0	312080000000	1257	74	74	84	97.254	34.4101	34.2333	34.3657	34.4684	34.6446	34.5591	34.5803	34.6557	34.879	34.8382	34.8654	34.8434	34.8362	35.0461	34.8043	34.8355
Q9DBW0	Cytochrome P450 4V2	Cyp4v2	0	20177000000	296	33	33	61	60.938	30.4075	30.7823	30.3623	30.3061	29.5299	29.205	29.5264	29.2723	31.4722	31.6993	31.2674	31.2641	30.4559	29.3661	30.8474	30.2417
Q9DBZ5	Eukaryotic translation initiation factor 3 subunit K	Eif3k	0	2538100000	71	9	9	56.4	25.086	24.6841	25.3125	27.6759	28.1229	27.8199	28.0251	28.0395	27.7864	28.0014	27.819	28.0638	27.7694	27.9321	28.0554	28.0367	27.9311
Q9DC16	Endoplasmic reticulum-Golgi intermediate compartment protein 1	Ergic1	0	2442300000	74	11	11	33.8	32.562	27.8693	28.0256	27.7	27.4275	27.3719	27.2025	27.1209	27.0426	27.9557	28.0084	28.1418	27.7775	28.0317	27.0975	28.061	27.4583
Q9DC50	Peroxisomal carnitine O-octanoyltransferase	Crot	0	21502000000	354	33	33	69.4	70.264	30.7061	31.1522	30.8755	30.8802	31.3892	30.4363	30.7413	31.0854	30.4986	30.4449	30.5188	30.1962	31.2515	30.7621	31.0024	30.8115
Q9DC51	Guanine nucleotide-binding protein G(k) subunit alpha	Gnai3	0	746540000	32	13	8	44.9	40.538	24.6348	24.4417	26.1869	25.9938	26.3515	25.9749	26.5571	25.8151	25.749	25.2195	24.9777	24.8677	25.5361	26.0266	26.6237	24.3782
Q9DC61	Mitochondrial-processing peptidase subunit alpha	Pmpca	0	7381700000	141	21	21	50.2	58.278	28.8736	29.5225	29.2566	29.1787	28.9222	29.1583	29.4018	29.1572	29.425	29.4569	29.0137	29.535	29.4699	29.5781	29.2346	29.1919
Q9DC69	NADH dehydrogenase [ubiquinone] 1 alpha subcomplex subunit 9, mitochondrial	Ndufa9	0	33189000000	357	25	25	69.2	42.525	31.1393	31.2749	31.1589	31.3381	31.3082	30.9527	31.4499	31.3079	31.757	31.6857	31.3275	31.5651	31.7709	31.2492	31.5649	31.5165
Q9DC70	NADH dehydrogenase [ubiquinone] iron-sulfur protein 7, mitochondrial	Ndufs7	0	7153800000	108	10	10	52.2	24.683	29.5193	29.214	29.1698	28.9446	29.1204	28.8958	29.016	29.2382	29.1977	29.2168	28.6505	29.3353	29.4878	29.0033	29.3958	29.3997
Q9DCC4	Pyrroline-5-carboxylate reductase 3	Pycrl	0	7846000000	109	9	9	43.8	28.721	30.0221	29.5259	29.4195	29.2182	28.8873	28.6741	28.72	28.6291	29.5531	29.3612	29.6136	29.7191	29.1722	29.3139	29.2309	29.442
Q9DCC7	Isochorismatase domain-containing protein 2B, mitochondrial	Isoc2b	0	404450000	19	3	3	24.3	23.151	26.9214	24.9295	26.5096	26.066	26.632	26.4609	26.4946	26.7058	24.3466	25.4595	24.743	26.3696	25.4394	26.239	24.0412	26.3465
Q9DCD0	6-phosphogluconate dehydrogenase, decarboxylating	Pgd	0	21741000000	312	31	31	72.5	53.247	31.0008	31.0802	30.9874	30.9794	31.0618	31.0999	31.1263	30.9375	30.6557	30.9367	30.6768	30.7581	30.8018	30.6829	30.7429	30.8093
Q9DCF9	Translocon-associated protein subunit gamma	Ssr3	0	2830400000	33	3	3	15.7	21.064	26.1181	25.5184	28.3333	24.954	28.4357	28.145	28.31	28.1094	24.9947	25.4968	27.9497	28.1289	27.9038	27.3761	28.2872	28.2245
Q9DCG2	CD302 antigen	Cd302	0	1247400000	39	4	4	28.1	25.422	27.0615	27.1107	25.9204	26.5434	27.1528	27.4338	27.0021	27.1263	27.131	26.5519	25.8496	26.7249	26.9968	26.6034	26.668	26.7218
Q9DCG6	Phenazine biosynthesis-like domain-containing protein 1	Pbld1	0	40701000000	200	21	12	78.8	32.047	31.8929	31.8533	31.6139	31.7198	31.5748	31.3277	31.5411	31.5854	31.7878	31.8427	31.7607	31.8397	32.0313	31.7434	31.4859	31.5381
Q9DCH4	Eukaryotic translation initiation factor 3 subunit F	Eif3f	0	9738100000	135	15	15	49.6	37.984	29.459	29.7827	29.4162	29.5696	29.4604	29.557	29.6536	29.7137	29.6364	29.6942	29.8997	29.7575	29.8639	29.917	29.6963	29.7403
Q9DCJ5	NADH dehydrogenase [ubiquinone] 1 alpha subcomplex subunit 8	Ndufa8	0	21544000000	196	11	11	73.3	19.992	31.2618	30.8346	30.3217	30.7173	30.7782	30.6033	30.5556	30.7016	30.8287	30.95	30.9778	30.9979	31.0769	30.7976	30.6545	30.8453
Q9DCL9	Multifunctional protein ADE2;Phosphoribosylaminoimidazole-succinocarboxamide synthase;Phosphoribosylaminoimidazole carboxylase	Paics	0	13126000000	233	25	25	73.6	47.006	30.0799	30.2393	30.3827	30.3389	30.1311	30.1806	30.0922	30.0246	30.1077	30.0531	30.2073	30.1234	29.9664	30.2367	29.941	29.9803
Q9DCM0	Persulfide dioxygenase ETHE1, mitochondrial	Ethe1	0	42419000000	205	16	16	81.1	27.738	31.6114	31.5827	31.2929	31.5692	31.6706	31.8903	31.7324	31.689	32.2414	31.9962	32.1389	32.2328	31.8661	31.8311	31.6674	31.7317
Q9DCM2	Glutathione S-transferase kappa 1	Gstk1	0	32787000000	196	17	17	76.5	25.704	31.1092	31.9633	31.2008	31.4412	31.2104	30.8836	30.8769	30.9657	31.7145	31.5215	31.4883	31.7171	31.7045	31.3718	31.4152	31.1796
Q9DCN1	Peroxisomal NADH pyrophosphatase NUDT12	Nudt12	0	4192000000	108	14	14	46.5	51.51	29.1548	28.8772	28.4057	28.5489	28.4144	28.2319	28.4188	28.3639	28.4659	28.5593	28.5208	28.4287	28.5517	28.2359	28.1902	28.2926
Q9DCN2	NADH-cytochrome b5 reductase 3;NADH-cytochrome b5 reductase 3 membrane-bound form;NADH-cytochrome b5 reductase 3 soluble form	Cyb5r3	0	96479000000	324	23	23	72.4	34.127	33.1754	33.4427	32.328	32.5454	32.4399	32.0581	32.3494	32.188	33.2242	33.2213	33.152	33.2427	33.3607	32.6066	33.0787	32.6359
Q9DCP2	Sodium-coupled neutral amino acid transporter 3	Slc38a3	0	7853500000	100	8	8	16	55.591	29.1593	29.8112	28.8318	29.406	29.7986	29.4961	29.4442	29.5625	29.392	29.3259	29.4214	28.9308	29.1256	28.7082	29.3322	28.7278
Q9DCQ2	Putative L-aspartate dehydrogenase	Aspdh	0	30797000000	237	20	20	89.2	30.269	31.9573	31.6444	31.7469	31.6659	31.2801	31.305	31.1057	31.2565	31.2246	31.1996	31.3597	31.195	31.2132	31.1988	31.2109	31.0493
Q9DCS2	UPF0585 protein C16orf13 homolog		0	28372000000	190	16	16	77.9	22.687	31.1698	31.1966	31.6746	31.7478	30.9799	31.1085	31.2918	31.3222	31.3092	31.2209	31.1973	31.4595	31.0614	31.1737	31.2655	31.2196
Q9DCS3	Trans-2-enoyl-CoA reductase, mitochondrial	Mecr	0	11491000000	208	18	18	78.3	40.342	30.1494	29.955	29.9606	29.6938	29.5758	29.6411	29.759	29.9471	30.0795	29.9534	29.6698	30.0238	30.0396	29.9299	29.8592	29.985
Q9DCS9	NADH dehydrogenase [ubiquinone] 1 beta subcomplex subunit 10	Ndufb10	0	14459000000	154	12	12	67	21.024	30.2042	30.0864	30.0193	30.2723	30.4148	30.1706	30.1964	30.1838	30.3497	30.123	30.3171	30.3976	30.3571	30.5218	30.2502	30.5124
Q9DCT1	1,5-anhydro-D-fructose reductase	Akr1e2	0	2126300000	61	13	13	71.1	34.46	28.5231	29.0263	28.4514	28.573	28.4601	28.3514	28.6976	28.6859	25.7872	25.6521	23.4995	26.5826	25.2433	25.5698	25.023	24.9474
Q9DCT2	NADH dehydrogenase [ubiquinone] iron-sulfur protein 3, mitochondrial	Ndufs3	0	22606000000	169	15	15	52.1	30.149	30.7346	30.9168	30.5417	30.9772	30.8334	30.7092	30.7595	30.8372	31.0934	31.0204	31.014	31.2759	31.2089	31.0057	31.0058	30.9837
Q9DCT8	Cysteine-rich protein 2	Crip2	0	9206100000	111	10	10	76.9	22.727	29.3975	29.3954	29.582	29.9098	29.8631	29.9321	29.6366	29.6844	29.437	29.4252	29.5748	29.1329	29.8052	30.046	29.6825	30.2499
Q9DCU6	39S ribosomal protein L4, mitochondrial	Mrpl4	0	727070000	27	6	6	38.4	33.073	24.1793	26.3394	24.8997	25.9733	26.1001	25.8916	26.1056	26.6628	24.7255	25.965	25.0415	25.308	26.5003	26.4658	26.1421	25.8548
Q9DCU9	4-hydroxy-2-oxoglutarate aldolase, mitochondrial	Hoga1	0	39400000000	218	16	16	46.1	34.644	31.775	31.6375	31.493	31.4787	31.6115	31.5389	31.6912	31.5341	31.8677	31.8178	31.787	31.8461	31.9277	31.8651	31.6988	31.6666
Q9DCV4	Regulator of microtubule dynamics protein 1	Rmdn1	0	4024400000	74	12	12	38.7	35	28.2764	28.3198	28.1318	28.2822	28.2548	28.1549	27.979	27.9761	28.6514	28.6675	28.7312	28.7833	28.5731	28.5781	28.2885	28.5042
Q9DCW4	Electron transfer flavoprotein subunit beta	Etfb	0	211490000000	449	25	25	84.3	27.623	34.2283	33.8591	34.1895	34.1307	34.1067	33.895	33.7551	33.8499	34.3384	34.2815	34.6	34.3501	34.1626	34.3162	34.2293	34.2958
Q9DCX2	ATP synthase subunit d, mitochondrial	Atp5h	0	124140000000	307	16	16	85.7	18.749	33.2531	33.3974	32.9948	33.1686	33.305	33.009	33.0423	33.1295	33.4999	33.5509	33.618	33.6745	33.5257	33.551	33.2858	33.2288
Q9DCX8	Iodotyrosine dehalogenase 1	Iyd	0	7088400000	97	11	11	42.5	32.814	28.8042	29.4696	28.9096	28.8712	29.4658	29.0518	28.9269	29.216	29.3843	29.5916	29.4452	29.3027	29.0877	28.4158	29.3582	29.4067
Q9DCY0	Glycine N-acyltransferase-like protein Keg1	Keg1	0	69876000000	389	24	24	82.7	33.723	32.8416	32.834	32.214	32.5206	31.764	31.7944	31.8356	32.0224	32.8898	32.7817	32.654	33.0205	32.815	32.184	32.3103	32.1506
Q9DCZ4	Apolipoprotein O	Apoo	0	1434000000	29	6	6	41.5	24.136	25.1394	27.264	25.332	27.6626	27.724	27.1068	25.6744	27.425	27.114	27.0302	27.5216	27.6601	27.5494	27.4234	27.6252	25.1472
Q9DD20	Methyltransferase-like protein 7B	Mettl7b	0	52808000000	206	19	19	77.9	28.049	32.2417	32.461	32.2392	32.0181	32.1914	31.5757	31.7813	31.7442	32.4004	32.4908	32.4096	31.9636	32.0105	31.201	32.2362	32.1132
Q9EP69	Phosphatidylinositide phosphatase SAC1	Sacm1l	0	5436200000	138	26	26	54.5	66.943	28.7551	29.5433	28.8353	28.6649	29.1054	28.5529	28.577	28.1421	28.9964	29.2765	28.607	28.8711	28.7555	27.6197	29.0557	28.4839
Q9EP72	ER membrane protein complex subunit 7	Emc7	0	1013300000	27	5	5	35.7	26.31	26.5508	25.7934	26.666	25.8411	26.6251	26.9054	26.8928	26.974	24.0894	26.9743	25.1827	25.5862	26.4919	26.7526	26.6487	25.2326
Q9EP75	Leukotriene-B4 omega-hydroxylase 3	Cyp4f14	0	5404700000	105	19	19	44.3	59.8	28.1447	30.0363	28.0601	27.4737	28.1866	27.4115	28.1592	27.5187	29.4385	29.2557	28.2977	28.7336	28.9763	26.9989	29.3153	28.4582
Q9EP89	Serine beta-lactamase-like protein LACTB, mitochondrial	Lactb	0	11232000000	159	21	21	50.5	60.705	29.804	30.1169	29.5891	29.8989	29.8411	29.6485	29.6618	29.7156	30.006	29.985	29.9438	29.9655	30.0185	29.9379	29.9498	29.9394
Q9EPE9	Manganese-transporting ATPase 13A1	Atp13a1	0	537770000	39	14	14	17.5	132.39	25.7359	25.7255	25.0127	25.6033	25.7968	25.5377	25.4209	25.3246	25.9125	25.9116	23.9888	25.5881	25.7743	26.3734	25.7232	25.2573
Q9EPL8	Importin-7	Ipo7	0	1248500000	68	16	16	26.5	119.49	26.3702	26.9736	26.6168	26.6811	26.5779	26.6722	27.1089	26.3803	26.8795	26.6182	26.7112	27.1825	26.7331	26.9716	27.1259	26.737
Q9EPQ7	StAR-related lipid transfer protein 5	Stard5	0	2974900000	52	6	6	53.1	23.922	28.465	27.8604	27.8826	27.6767	28.2639	28.2333	27.9109	28.0746	28.0694	28.0234	27.9474	27.8761	28.095	28.165	27.7512	27.9118
Q9EPU0	Regulator of nonsense transcripts 1	Upf1	0	4840900000	143	36	36	39.7	123.97	28.2915	28.887	28.5144	28.396	28.6756	28.5728	28.5914	28.6247	28.6525	28.8072	28.845	28.863	28.8057	28.8342	28.5596	28.5755
Q9EQ06	Estradiol 17-beta-dehydrogenase 11	Hsd17b11	0	9097100000	149	14	12	60.7	32.88	29.5511	30.0362	29.3556	29.7327	29.7754	29.2139	29.7048	29.5597	29.6968	29.4242	29.4926	29.3549	29.5811	28.996	29.5788	29.1515
Q9EQ20	Methylmalonate-semialdehyde dehydrogenase [acylating], mitochondrial	Aldh6a1	0	287220000000	715	45	45	75.3	57.915	34.7913	34.5325	34.6003	34.5539	34.491	34.3041	34.3093	34.4275	34.7483	34.6984	34.8487	34.8146	34.6353	34.6687	34.5108	34.5506
Q9EQ80	NIF3-like protein 1	Nif3l1	0	2135200000	78	9	9	44.1	41.745	25.7915	27.7286	27.2758	27.507	27.2753	27.2146	27.4117	27.2025	27.7919	27.8359	27.0996	27.8622	27.9605	27.9501	27.8643	27.3365
Q9EQC1	3 beta-hydroxysteroid dehydrogenase type 7	Hsd3b7	0	4876600000	103	13	13	62.9	41.135	28.487	29.3729	28.6576	28.4934	29.0231	28.4629	29.0305	28.9807	28.8282	28.9791	27.6043	28.4018	28.9461	27.7724	29.1007	28.178
Q9EQF5	Dihydropyrimidinase	Dpys	0	90759000000	577	36	36	73.4	56.724	33.1688	32.9536	33.0462	33.1037	32.906	32.935	32.7935	32.8487	32.9626	32.9425	33.0802	33.0185	32.8831	32.7272	32.7076	32.8519
Q9EQH2	Endoplasmic reticulum aminopeptidase 1	Erap1	0	8300000000	173	28	28	33.4	106.6	29.5616	29.6698	29.1493	29.3606	29.4397	29.8942	29.7097	29.448	29.353	29.2343	29.0932	29.2502	29.4849	29.5823	29.6673	29.4971
[truncated: 210 more rows]

## Sheet: CBA Ca Cont v C57BL 6J Cont
Additional File 2- Table S5: T-test (p <0.05) results and Log2 fold differences between CBA/Ca control and C57BL/6J control mice. Proteins are ranked according to overall abundance (based on protein MS intensity) and LFQ Intensity values, Gene Ontology/Kegg/InterPro terms and Protein/Mass Spectrometry Characteristics are provided.
[truncated: 238 more rows]

[truncated: 3 more sheets: CBA Ca Inf v C57BL 6J Inf, C57BL 6J inf v C57BL 6J cont, CBA Ca inf v CBA Ca cont]
